# Supplementary material for: Temporal nutrition analysis associates dietary regularity and quality with gut microbiome diversity: insights from the Food & You digital cohort
Source: Nat Commun. 2025 Sep 30;16:8635. doi: 10.1038/s41467-025-63799-z (PMC12484809; doi:10.1038/s41467-025-63799-z)
Supplement: Supplementary file 3 — Supplementary Data 1 [file 41467_2025_63799_MOESM3_ESM.txt]

Feature	Intercept_mean	Variable_mean	Intercept_std	Variable_std	Intercept_hdi	Variable_hdi	lower	upper	credible	Taxon	type	Variable_name	Sequence
514b34f09e4acd2397d38273c630d338	-5.428287535000019	-0.001475755079	0.5133426077968528	0.0002305927165467	(-6.40567, -4.45676)	(-0.00187603, -0.00100082)	0.000400274921	0.000474935079	yes	d__Bacteria; p__Bacillota_A_368345; c__Clostridia_258483; o__Christensenellales; f__Aristaeellaceae; g__Limiplasma; s__Limiplasma merdipullorum	denominator	energy_kcal_eaten	TACGTAGGGGGCAAGCGTTGTCCGGAATGATTGGGCGTAAAGGGCGCGTAGGCGGCCTGGTAAGTTTGAAGTGAAAGTCCTTCTTTTAAGGAGGGAACTGCTTTGAAAACTGTCGGGCTTGAGTGCAGGAGAGGTAAGCGGAATTCCCGG
c5e3c5422835403541b0af331a2cc649	-5.561342130000001	-0.0014210675895	0.5220440643767188	0.0002345251968454	(-6.47471, -4.46512)	(-0.00186575, -0.000965151)	0.0004446824104999	0.0004559165895	yes	d__Bacteria; p__Bacillota_A_368345; c__Clostridia_258483; o__Oscillospirales; f__Acutalibacteraceae; g__Acutalibacter; s__	denominator	energy_kcal_eaten	TACGTAGGGAGCAAGCGTTGTCCGGATTTACTGGGTGTAAAGGGTGCGTAGGCGGTTTGGTAAGTCAGAAGTGAAATCCATGGGCTTAACCCATGAACTGCTTTTGAAACTATCGAACTTGAGTGAAGTAGAGGTAGGCGGAATTCCCGG
74923f4bbde849e27fc4eda25d757e2a	-5.612694824999999	-0.0013329023269999	0.5629159614407548	0.0002531425330443	(-6.69703, -4.56183)	(-0.00175526, -0.000789693)	0.0004223576730001	0.0005432093269999	yes	d__Bacteria; p__Bacillota_I; c__Bacilli_A; o__Erysipelotrichales; f__Erysipelotrichaceae; g__Clostridium_AQ; s__Clostridium_AQ innocuum	denominator	energy_kcal_eaten	TACGTAGGTGGCAAGCGTTATCCGGAATCATTGGGCGTAAAGGGTGCGTAGGTGGCGTACTAAGTCTGTAGTAAAAGGCAATGGCTCAACCATTGTAAGCTATGGAAACTGGTATGCTGGAGTGCAGAAGAGGGCGATGGAATTCCATGT
7efeb75fc542932a033b37b887994dc8	-5.823812674999999	-0.0011557225379999	0.541473260313558	0.0002429143019291	(-6.82051, -4.86442)	(-0.00160176, -0.000715956)	0.0004460374620001	0.0004397665379998	yes	d__Bacteria; p__Bacillota_A_368345; c__Clostridia_258483; o__Christensenellales; f__Aristaeellaceae; g__SFMI01; s__	denominator	energy_kcal_eaten	TACGTAGGGGGCAAGCGTTGTCCGGAATGATTGGGCGTAAAGGGCGTGTAGGCGGCGATTTAAGTCTGGAGTGAAAGTCCTGCTTTTAAGGTGGGAATTGCTTTGGATACTGGATGGCTAGAGTGCAGGAGAGGTTAGTGGAATTCCCAG
3f38509af22157cdcb4006457529d25e	-6.675541945000019	-0.0010269427869999	0.4845286244608952	0.0002201988827705	(-7.56728, -5.69029)	(-0.00144163, -0.000585922)	0.000414687213	0.0004410207869999	yes	d__Bacteria; p__Bacillota_A_368345; c__Clostridia_258483; o__Christensenellales; f__Aristaeellaceae; g__; s__	denominator	energy_kcal_eaten	TACGTAGGGGGCGAGCGTTGTCCGGAATGACTGGGCGTAAAGGGCGTGTAGGCGGCTTTTTAAGTCTGGAGTGAAAGCCCCTTTTTCAAGGAGGGGAGTGCTTTGGAGACTGGAGAGCTTGAGTGCGGAAGAGGTAAGTGGAATTCCCAG
010f0ac2691bc0be12d0633d4b5d2cc4	-2.1115084999999976	-0.0010093566894	2.9926750595557063	0.0011600358233251	(-4.21046, 3.05935)	(-0.00305452, -0.00014846)	0.0020451633105999	0.0008608966894	yes	d__Bacteria; p__Bacillota_A_368345; c__Clostridia_258483; o__Oscillospirales; f__Ruminococcaceae; g__Faecalibacterium; s__Faecalibacterium duncaniae	denominator	energy_kcal_eaten	AACGTAGGTCACAAGCGTTGTCCGGAATTACTGGGTGTAAAGGGAGCGCAGGCGGGAGAACAAGTTGGAAGTGAAATCCATGGGCTCAACCCATGAACTGCTTTCAAAACTGTTTTTCTTGAGTAGTGCAGAGGTAGGCGGAATTCCCGG
a3607a88a8ed64e24a374847b23e404f	-4.381425495200007	-0.00087507835031	2.269578565264439	0.000881991826858	(-6.40648, 1.08048)	(-0.00300376, -6.19232e-06)	0.00212868164969	0.00086888603031	yes	d__Bacteria; p__Bacillota_A_368345; c__Clostridia_258483; o__Oscillospirales; f__Acutalibacteraceae; g__Hominenteromicrobium; s__Hominenteromicrobium mulieris	denominator	energy_kcal_eaten	TACGTAGGGAGCAAGCGTTGTCCGGATTTACTGGGTGTAAAGGGTGCGTAGGCGGATTGGCAAGTCAGAAGTGAAATCCATGGGCTTAACCCATGAACTGCTTTTGAAACTGTTAGTCTTGAGTGAAGTAGAGGTAGGCGGAATTCCCGG
599ba6458e91e2527f358f547ea39261	-2.22997454	-0.0008422019927	2.181789304886034	0.0008701602108223	(-3.69277, 1.55981)	(-0.00243163, -0.000231599)	0.0015894280073	0.0006106029927	yes	d__Bacteria; p__Bacillota_A_368345; c__Clostridia_258483; o__Lachnospirales; f__Lachnospiraceae; g__Blautia_A_141781; s__Blautia_A_141781 obeum	denominator	energy_kcal_eaten	TACGTAGGGGGCAAGCGTTATCCGGATTTACTGGGTGTAAAGGGAGCGTAGACGGCGCAGCAAGTCTGATGTGAAAGGCAGGGGCTTAACCCCTGGACTGCATTGGAAACTGCTGTGCTTGAGTGCCGGAGGGGTAAGCGGAATTCCTAG
3017f87a3b0f5200ed54eca17eef3cbb	-6.92714680000001	-0.0008276966079999	0.4246014441916795	0.0001907226970647	(-7.76706, -6.21164)	(-0.00118711, -0.00047957)	0.000359413392	0.0003481266079999	yes	d__Bacteria; p__Bacillota_A_368345; c__Clostridia_258483; o__Peptostreptococcales; f__Anaerovoracaceae; g__; s__	denominator	energy_kcal_eaten	TACGTAGGGGGCGAGCGTTATCCGGAATTATTGGGCGTAAAGAGTGCGTAGGTGGTAACTTAAGCGCGGGGTTTAAGGCAATGGCTTAACCATTGTTCGCCCTGCGAACTGGGATACTTGAGTGCAGGAGAGGAAAGCGGAATTCCTAGT
376917760e5aa918592416e980809536	-4.225354654999999	-0.0007717684601699	1.236638086541167	0.0005186461339984	(-5.69128, -1.27036)	(-0.00199919, -0.000120628)	0.0012274215398301	0.0006511404601698	yes	d__Bacteria; p__Bacillota_A_368345; c__Clostridia_258483; o__Christensenellales; f__CAG-138; g__PeH17; s__PeH17 sp000435055	denominator	energy_kcal_eaten	TACGTAGGGGGCGAGCGTTGTCCGGAATTACTGGGCGTAAAGGGTGCGTAGGCGGTTTGGTAAGTTGGATGTGAAATACCCGGGCTTAACTTGGGGGCTGCATCCAATACTGTCGGACTTGAGTGCAGGAGAGGAAAGCGGAATTCCTAG
1c86153e1b13ab5322c96f2602b73513	-3.787406755500006	-0.0007539182017094	1.1962162188567578	0.0005122740264648	(-5.36776, -1.3355)	(-0.00179528, -5.33936e-05)	0.0010413617982906	0.0007005246017094	yes	d__Archaea; p__Methanobacteriota_A_1229; c__Methanobacteria; o__Methanobacteriales; f__Methanobacteriaceae; g__Methanobrevibacter_A; s__Methanobrevibacter_A smithii_A	denominator	energy_kcal_eaten	CACCGGCAGCTCTAGTGGTAGCAGTTTTTATTGGGCCTAAAGCGTCCGTAGCCGGTTTAATAAGTCTCTGGTGAAATCCTGCAGCTTAACTGTGGGAATTGCTGGAGATACTATTAGACTTGAGATCGGGAGAGGTTAGAGGTACTCCCA
949af2c28ba6c0345ae58b9aed00a2c0	-5.907922989999995	-0.00075121013925	0.5342383099917676	0.0002380960317314	(-6.91348, -4.98879)	(-0.00117399, -0.000299104)	0.00042277986075	0.0004521061392499	yes	d__Bacteria; p__Bacteroidota; c__Bacteroidia; o__Bacteroidales; f__Rikenellaceae; g__Tidjanibacter; s__Tidjanibacter inops	denominator	energy_kcal_eaten	TACGGAGGATCCAAGCGTTATCCGGATTTATTGGGTTTAAAGGGTGCGTAGGCGGCAGATTAAGTTAGAGGTGAAATTCCGAGGCTCAACCTTGGCACTGCCTCTGATACTGGTTTGCTAGCGAGTAGATGCTGTAGGCGGAATGTGTGG
f10155af1849a17996f302d71b32398c	-6.5832657050000005	-0.0007481454311	0.4891121928730699	0.00021711799556	(-7.46178, -5.65409)	(-0.00114034, -0.00033036)	0.0003921945689	0.0004177854311	yes	d__Bacteria; p__Bacillota_A_368345; c__Clostridia_258483; o__Lachnospirales; f__Lachnospiraceae; g__Suilimivivens; s__Suilimivivens aceti	denominator	energy_kcal_eaten	TACGTAGGGGGCAAGCGTTATCCGGATTTACTGGGTGTAAAGGGAGCGTAGACGGTGAAGCAAGTCTGAAGTGAAAGGTTGGGGCTCAACCCCGAAACTGCTTTGGAAACTGTTTAACTGGAGTACAGGAGAGGTAAGTGGAATTCCTAG
33852dc244bb69590e8e756a83bb2f4c	-7.9390725149999986	-0.0007389812704999	0.3650064588995993	0.0001656936372627	(-8.64968, -7.28235)	(-0.00103961, -0.000425679)	0.0003006287295001	0.0003133022704999	yes	d__Bacteria; p__Bacillota_A_368345; c__Clostridia_258483; o__Oscillospirales; f__Acutalibacteraceae; g__Hydrogeniiclostridium; s__	denominator	energy_kcal_eaten	TACGTAGGGAGCGAGCGTTGTCCGGATTTACTGGGTGTAAAGGGTGCGTAGGCGGATAGGCAAGTCAGTGGTGAAATCTATGGGCTTAACCCATAAACTGCCATTGAAACTGTTTATCTTGAGTGGAGTAGAGGCAGGCGGAATTCCCGG
90c2b51afe404951ec89bd52c7ae1f58	-7.480991745000012	-0.0007002071755999	0.5051505252851919	0.000226379819796	(-8.41777, -6.50732)	(-0.00113387, -0.000272035)	0.0004336628244	0.0004281721755998	yes	d__Bacteria; p__Bacillota_A_368345; c__Clostridia_258483; o__Lachnospirales; f__Lachnospiraceae; g__Muricomes_149720; s__Muricomes fissicatena_A	denominator	energy_kcal_eaten	TACGTAGGGGGCAAGCGTTATCCGGATTTACTGGGTGTAAAGGGAGCGTAGACGGTTATGTAAGTCTGATGTGAAAACCCGGGGCTCAACCCCGGGACTGCATTGGAAACTATGTAACTAGAGTGTCGGAGAGGTAAGTGGAATTCCTAG
f7ef98bb6d0061b9368a72b1ff40aad0	-7.383045749999989	-0.0006960158125499	0.503033416695787	0.0002247815038714	(-8.29282, -6.4872)	(-0.0011148, -0.000303076)	0.0004187841874501	0.0003929398125499	yes	d__Bacteria; p__Bacillota_A_368345; c__Clostridia_258483; o__Oscillospirales; f__Oscillospiraceae_88309; g__Lawsonibacter; s__Lawsonibacter sp000177015	denominator	energy_kcal_eaten	TACGTAGGTGGCAAGCGTTATCCGGATTTACTGGGTGTAAAGGGCGTGTAGGCGGGATTGCAAGTCAGATGTGAAAACCACGGGCTCAACCTGTGGCCTGCATTTGAAACTGTAGTTCTTGAGTACTGGAGAGGCAGACGGAATTCCTAG
1ef782a559e3e0a4ab42516e0a2c828f	-7.125190335000006	-0.00067956230055	0.479566763993125	0.0002143863012364	(-8.05266, -6.21372)	(-0.00107781, -0.00024754)	0.00039824769945	0.00043202230055	yes	d__Bacteria; p__Bacillota_A_368345; c__Clostridia_258483; o__Lachnospirales; f__Lachnospiraceae; g__Alitiscatomonas; s__Alitiscatomonas aceti	denominator	energy_kcal_eaten	TACGTAGGGGGCAAGCGTTATCCGGATTTACTGGGTGTAAAGGGAGCGTAGACGGCACAGCAAGTCTGAAGTGAAATCCCCGGGCTCAACCCGGGAACTGCTTTGGAAACTGTTGGGCTGGAGTGCTGGAGAGGCAAGCGGAATTCCTAG
1a5526b9f7147b6893f1a034a107cc65	-8.425869495	-0.0006667841802999	0.4048658313493429	0.0001834388057705	(-9.23, -7.68543)	(-0.00101671, -0.000320451)	0.0003499258197001	0.0003463331802999	yes	d__Bacteria; p__Bacillota_A_368345; c__Clostridia_258483; o__Oscillospirales; f__Acutalibacteraceae; g__Anaeromassilibacillus; s__Anaeromassilibacillus sp001305115	denominator	energy_kcal_eaten	TACGTAGGGAGCGAGCGTTGTCCGGATTTACTGGGTGTAAAGGGTGCGTAGGCGGATCTGCAAGTCAGTAGTGAAATCCCAGGGCTTAACCCTGGAACTGCTATTGAAACTGTGGGTCTTGAGTGAGGTAGAGGCAGGCGGAATTCCCGG
6a17479edbe461431433bddb084f731e	-4.942271979440006	-0.0006558931321835	1.5987580466838274	0.0006324669733885	(-6.44616, -1.21385)	(-0.00217877, -2.7264e-05)	0.0015228768678165	0.0006286291321835	yes	d__Bacteria; p__Pseudomonadota; c__Gammaproteobacteria; o__Burkholderiales; f__Burkholderiaceae_A_595427; g__Parasutterella_564865; s__Parasutterella excrementihominis	denominator	energy_kcal_eaten	TACGTAGGGTGCGAGCGTTAATCGGAATTACTGGGCGTAAAGGGTGCGCAGGCGGTTGAGTAAGACAGATGTGAAATCCCCGAGCTTAACTCGGGAATGGCATATGTGACTGCTCGACTAGAGTGTGTCAGAGGGAGGTGGAATTCCACG
2ae945b550c248752a5b463c9aca1a6a	-8.073943630000015	-0.0006545569025699	0.4253533927283563	0.0001927089108782	(-8.85271, -7.22918)	(-0.0010358, -0.000298253)	0.00038124309743	0.0003563039025699	yes	d__Bacteria; p__Bacillota_A_368345; c__Clostridia_258483; o__Oscillospirales; f__Ruminococcaceae; g__Paludihabitans; s__Paludihabitans psychrotolerans	denominator	energy_kcal_eaten	TACGTAGGTGGCAAGCGTTGTCCGGAATTACTGGGTGTAAAGGGAGCGTAGGCGGGAAGACAAGTTGGGAGTGAAATGTATGGGCTTAACCCATAAACTGCTTTCAAAACTGTTTTTCTTGAGTGAAGTAGAGGCAGGCGGAATTCCTAG
0cc2420a6a4698f8bf664d50b17d26b4	-4.804315254999995	-0.000645779216	0.2895540350624299	0.0001291790274031	(-5.35795, -4.28576)	(-0.000887354, -0.000403121)	0.000241574784	0.0002426582159999	yes	d__Bacteria; p__Bacteroidota; c__Bacteroidia; o__Bacteroidales; f__Rikenellaceae; g__Alistipes_A_871400; s__Alistipes_A_871400 finegoldii	denominator	energy_kcal_eaten	TACGGAGGATTCAAGCGTTATCCGGATTTATTGGGTTTAAAGGGTGCGTAGGCGGTTTGATAAGTTAGAGGTGAAATCCCGGGGCTTAACTCCGGAACTGCCTCTAATACTGTTAGACTAGAGAGTAGTTGCGGTAGGCGGAATGTATGG
29bb5fa7f45e47bbabab8cc1b1b3d18e	-7.402055155000005	-0.000643517071065	0.6191996798281437	0.0002774978051421	(-8.63805, -6.31664)	(-0.00114453, -9.58027e-05)	0.0005010129289349	0.000547714371065	yes	d__Bacteria; p__Bacillota_C; c__Negativicutes; o__Veillonellales; f__Veillonellaceae; g__Veillonella_A; s__Veillonella_A parvula	denominator	energy_kcal_eaten	TACGTAGGTGGCAAGCGTTGTCCGGAATTATTGGGCGTAAAGCGCGCGCAGGCGGATCAGTCAGTCTGTCTTAAAAGTTCGGGGCTTAACCCCGTGATGGGATGGAAACTGCTGATCTAGAGTATCGGAGAGGAAAGTGGAATTCCTAGT
a29679284280410db95e5cb8c0b2d73d	-7.521116245000012	-0.0006298947522659	0.4191679451584416	0.0001877430443254	(-8.22795, -6.70038)	(-0.000992589, -0.000298136)	0.0003626942477341	0.0003317587522658	yes	d__Bacteria; p__Bacteroidota; c__Bacteroidia; o__Bacteroidales; f__Rikenellaceae; g__Alistipes_A_871400; s__Alistipes_A_871400 finegoldii	denominator	energy_kcal_eaten	ACGGAGGATTCAAGCGTTATCCGGATTTATTGGGTTTAAAGGGTGCGTAGGCGGTTTGATAAGTTAGAGGTGAAATCCCGGGGCTTAACTCCGGAACTGCCTCTAATACTGTTAGACTAGAGAGTAGTTGCGGTAGGCGGAATGTATGGT
457d3865cf0a4bc602a07d8d5324388f	-7.335362795	-0.0006071657106499	0.4682613637236559	0.0002086151653026	(-8.25036, -6.52886)	(-0.000995624, -0.00022448)	0.0003884582893501	0.0003826857106499	yes	d__Bacteria; p__Bacillota_A_368345; c__Clostridia_258483; o__Lachnospirales; f__Lachnospiraceae; g__Alitiscatomonas; s__Alitiscatomonas aceti	denominator	energy_kcal_eaten	TACGTAGGGGGCAAGCGTTATCCGGATTTACTGGGTGTAAAGGGAGCGTAGACGGCACAGCAAGTCTGAAGTGAAATCCCCGGGCTCAACCCGGGAACTGCTTTGGAAACTGTTGGGCTAGAGTGCTGGAGAGGCAAGCGGAATTCCTAG
370829fece3190f1a8efccf50b7d0921	-6.382831129999992	-0.0005915526095	0.3327116272096949	0.0001488908785389	(-6.96549, -5.72355)	(-0.000857557, -0.000312834)	0.0002660043905	0.0002787186095	yes	d__Bacteria; p__Bacillota_A_368345; c__Clostridia_258483; o__Oscillospirales; f__Oscillospiraceae_88309; g__Lawsonibacter; s__	denominator	energy_kcal_eaten	TACGTAGGTGGCAAGCGTTATCCGGATTTACTGGGTGTAAAGGGCGTGTAGGCGGGATTGCAAGTCAGATGTGAAAACTGGGGGCTCAACCTCCAGCCTGCATTTGAAACTGTAGTTCTTGAGTGCTGGAGAGGCAATCGGAATTCCGTG
208c8722c4dd18b60b2b2684272ff26c	-7.117269004999998	-0.0005878007491499	0.6076459242266504	0.0002736274410008	(-8.18996, -5.94696)	(-0.00111528, -0.000109799)	0.0005274792508501	0.0004780017491498	yes	d__Bacteria; p__Bacillota_A_368345; c__Clostridia_258483; o__Oscillospirales; f__Ruminococcaceae; g__Ruminiclostridium_E; s__Ruminiclostridium_E siraeum	denominator	energy_kcal_eaten	ACGTAGGTGGCAAGCGTTGTCCGGAATTACTGGGTGTAAAGGGAGTGTAGGCGGGATATCAAGTCAGAAGTGAAAATTACGGGCTCAACTCGTAACCTGCTTTTGAAACTGACATTCTTGAGTGAAGTAGAGGCAAGCGGAATTCCTAGT
c764eda12e92f19526c7e5a78a38c615	-8.622990384999998	-0.0005820620936999	0.4125772171584393	0.0001881302368762	(-9.41512, -7.87038)	(-0.000907217, -0.000191386)	0.0003251549063001	0.0003906760936999	yes	d__Bacteria; p__Bacillota_A_368345; c__Clostridia_258483; o__Oscillospirales; f__Acutalibacteraceae; g__UBA5905; s__UBA5905 sp002437905	denominator	energy_kcal_eaten	TACGTAGGGAGCGAGCGTTGTCCGGATTTACTGGGTGTAAAGGGTGCGTAGGCGGGAAAGCAAGTCAGGTGTGAAATACCGGGGCTCAACTCCGGGGCTGCGCTTGAAACTGTTTTTCTTGAGTGAAGTAGAGGCAGGCGGAATTCCTAG
cae14798faeabb8e1b8840e712839921	-5.9896510900000015	-0.0005662064126499	0.3507920339369351	0.0001563048857789	(-6.67815, -5.35336)	(-0.000851005, -0.000256078)	0.00028479858735	0.0003101284126499	yes	d__Bacteria; p__Bacteroidota; c__Bacteroidia; o__Bacteroidales; f__Rikenellaceae; g__Alistipes_A_871400; s__Alistipes_A_871400 finegoldii	denominator	energy_kcal_eaten	TACGGAGGATCCAAGCGTTATCCGGATTTATTGGGTTTAAAGGGTGCGTAGGCGGTTTGATAAGTTAGAGGTGAAATACCGGGGCTCAACTCCGGAACTGCCTCTAATACTGTTGAACTAGAGAGTAGTTGCGGTAGGCGGAATGTATGG
2c5c5d710e1b9229efa72f98ca7b4e71	-7.632307159999998	-0.0005543266035249	0.5835675303240698	0.0002611097062813	(-8.81629, -6.58372)	(-0.00101624, -1.42813e-05)	0.0004619133964751	0.0005400453035249	yes	d__Bacteria; p__Bacillota_A_368345; c__Clostridia_258483; o__Oscillospirales; f__CAG-382; g__SFLA01; s__SFLA01 sp004553575	denominator	energy_kcal_eaten	TACGTAGGTGGCGAGCGTTATCCGGATTTACTGGGTGTAAAGGGTGAGTAGGCGGGAAGTCAAGTCAGATGTGAAATGCCGCGGCTTAACTGCGGAACTGCATTTGAAACTGATTTTCTTGAGAGTCGGAGAGGCAATCGGAATTCCTAG
5e69d50b5a886d1b222f36de84a9dc98	-8.058617500000004	-0.0005391665114749	0.4582441091168006	0.0002069451083025	(-8.97929, -7.25635)	(-0.000892385, -0.000125274)	0.0003532184885251	0.0004138925114749	yes	d__Bacteria; p__Bacillota_A_368345; c__Clostridia_258483; o__Lachnospirales; f__Lachnospiraceae; g__Roseburia_A_166204; s__Roseburia_A_166204 intestinalis	denominator	energy_kcal_eaten	TACGTATGGAGCAAGCGTTATCCGGATTTACTGGGTGTAAAGGGAGTGTAGGCGGCATGGCAAGTCTGATGTGAAAATCCGGGGCTTAACCCCGGACCTGCATTGGAAACTGTCAGGCTGGAGTGTCGGAGAGGTAAGTGGAATTCCTAG
4311a44a7d56ce4086afad3e75bedd6e	-6.976247524999996	-0.0005362060369999	0.3458028521775438	0.0001551688209473	(-7.72487, -6.42132)	(-0.000812597, -0.000231473)	0.000276390963	0.0003047330369999	yes	d__Bacteria; p__Bacillota_A_368345; c__Clostridia_258483; o__Oscillospirales; f__Ruminococcaceae; g__Ruthenibacterium; s__Ruthenibacterium lactatiformans	denominator	energy_kcal_eaten	AACGTAGGGTGCAAGCGTTGTCCGGAATTACTGGGTGTAAAGGGAGCGCAGGCGGATTGGCAAGTTGGGAGTGAAATCTATGGGCTCAACCCATAAATTGCTTTCAAAACTGTCAGTCTTGAGTGGTGTAGAGGTAGGCGGAATTCCCGG
b6d740387526e21887b761f90fbc914a	-7.38400888	-0.0004960102026565	0.4324501723619097	0.000194222007214	(-8.15241, -6.5931)	(-0.000848634, -0.000132377)	0.0003526237973434	0.0003636332026565	yes	d__Bacteria; p__Bacillota_A_368345; c__Clostridia_258483; o__Lachnospirales; f__Lachnospiraceae; g__Mediterraneibacter_A_155507; s__Mediterraneibacter_A_155507 torques	denominator	energy_kcal_eaten	ACGTATGGTGCAAGCGTTATCCGGATTTACTGGGTGTAAAGGGAGCGTAGACGGATGGGCAAGTCTGATGTGAAAACCCGGGGCTCAACCCCGGGACTGCATTGGAAACTGTTCATCTAGAGTGCTGGAGAGGTAAGTGGAATTCCTAGT
ac0202d177961ffb380b6859272bde53	-6.9544764349999975	-0.0004934390611089	0.4300926732714014	0.0001926203477876	(-7.70142, -6.05125)	(-0.000881835, -0.000151112)	0.0003883959388911	0.0003423270611088	yes	d__Bacteria; p__Verrucomicrobiota; c__Verrucomicrobiae; o__Verrucomicrobiales; f__Akkermansiaceae; g__Akkermansia; s__Akkermansia muciniphila_D_776786	denominator	energy_kcal_eaten	ACAGAGGTCTCAAGCGTTGTTCGGAATCACTGGGCGTAAAGCGTGCGTAGGCTGTTTCGTAAGTCGTGTGTGAAAGGCGCGGGCTCAACCCGCGGACGGCACATGATACTGCGAGACTAGAGTAATGGAGGGGGAACCGGAATTCTCGGT
7c82a2ef7685c5c6dc3080f56033cee9	-7.87609173999999	-0.0004834042276915	0.4683630837191083	0.0002104951826931	(-8.76685, -6.99814)	(-0.000870108, -7.55524e-05)	0.0003867037723085	0.0004078518276914	yes	d__Bacteria; p__Pseudomonadota; c__Gammaproteobacteria; o__Burkholderiales; f__Burkholderiaceae_A_595421; g__Oxalobacter; s__Oxalobacter paraformigenes	denominator	energy_kcal_eaten	TACGTAGGGTGCGAGCGTTAATCGGAATTACTGGGCGTAAAGCGTGCGCAGGCGGTTGTGTAAGACAGATGTGAAATGCCCGGGCTTAACCTGGGAATTGCATTTGTGACTGCACGGCTAGAGTGTGTCAGAGGGGGGTAGAATTCCACG
2a13ecb6c618ddf8154298c69336dd8e	-7.500850829999999	-0.0004825183723699	0.5606539674595298	0.0002507383836536	(-8.5262, -6.43861)	(-0.000943985, -2.5352e-06)	0.0004614666276301	0.0004799831723699	yes	d__Bacteria; p__Bacillota_I; c__Bacilli_A; o__Erysipelotrichales; f__Coprobacillaceae; g__Thomasclavelia; s__Thomasclavelia spiroformis	denominator	energy_kcal_eaten	TACGTAGGTGGCGAGCGTTATCCGGAATTATTGGGCGTAAAGAGGGAGCAGGCGGCGGCAGAGGTCTGTGGTGAAAGACTGAAGCTTAACTTCAGTAAGCCATAGAAACCGGGCTGCTAGAGTGCAGGAGAGGATCGTGGAATTCCATGT
09ee2c2d76be17c9ede2d4c57412adeb	-7.963629449999999	-0.0004817533729885	0.5033590143268496	0.0002256910179946	(-8.85967, -6.93231)	(-0.000875954, -2.08457e-05)	0.0003942006270114	0.0004609076729885	yes	d__Bacteria; p__Bacillota_A_368345; c__Clostridia_258483; o__Christensenellales; f__Aristaeellaceae; g__; s__	denominator	energy_kcal_eaten	TACGTAGGGGGCAAGCGTTGTCCGGAATGACTGGGCGTAAAGGGCGTGTAGGCGGCCTGATAAGTATGAAGTGAAAGTCCTGCTTTCAAGGTGGGAATTGCTTTGTAGACTGTCGGGCTTGAGTGCGGAAGAGGTAAGTGGAATTCCCAG
f11bd4248a2f95e53507c5bbf8dda43a	-5.74773837499999	-0.00047844433005	0.306689588846784	0.0001378961102623	(-6.35927, -5.21346)	(-0.000734542, -0.000222849)	0.00025609766995	0.00025559533005	yes	d__Bacteria; p__Bacillota_A_368345; c__Clostridia_258483; o__Oscillospirales; f__Oscillospiraceae_88309; g__Faecousia; s__Faecousia sp000434635	denominator	energy_kcal_eaten	TACGTAGGTGGCAAGCGTTGTCCGGATTTACTGGGTGTAAAGGGCGTGTAGGCGGAGATGCAAGTCAGATGTGAAATCCTCGGGCTTAACCCGGGAACTGCATTTGAAACTGTATCCCTTGAGTATCGGAGAGGCAGGCGGAATTCCTAG
3af2ddaf4af4b5ae4100439a9c3d4099	-7.949182110000006	-0.000464716323595	0.3512600025286794	0.0001578765696213	(-8.65713, -7.32425)	(-0.000746108, -0.000144492)	0.0002813916764049	0.000320224323595	yes	d__Bacteria; p__Bacillota_A_368345; c__Clostridia_258483; o__Oscillospirales; f__Oscillospiraceae_88309; g__Enterenecus; s__Enterenecus faecium	denominator	energy_kcal_eaten	TACGTAGGTGGCAAGCGTTATCCGGATTTATTGGGTGTAAAGGGCGTGTAGGCGGGATTGCAAGTCAGATGTGAAAACTGGGGGCTCAACCTCCAGCCTGCATTTGAAACTGTAGTTCTTGAGTGTCGGAGAGGCAATCGGAATTCCGTG
9099a7f671b923c7b07c12508f17270a	-7.103891105000011	-0.00045869016565	0.3385558702021409	0.0001515743760564	(-7.78762, -6.51219)	(-0.000721665, -0.000150604)	0.00026297483435	0.0003080861656499	yes	d__Bacteria; p__Bacillota_A_368345; c__Clostridia_258483; o__Oscillospirales; f__Acutalibacteraceae; g__Clostridium_A_51961; s__Clostridium_A_51961 leptum	denominator	energy_kcal_eaten	TACGTAGGGAGCGAGCGTTGTCCGGATTTACTGGGTGTAAAGGGTGCGTAGGCGGCGAGGCAAGTCAGGCGTGAAATCTATGGGCTTAACCCATAAACTGCGCTTGAAACTGTCTTGCTTGAGTGAAGTAGAGGTAGGCGGAATTCCCGG
9bf0d2dbffe7925240ea811d2a4cd625	-8.024100305000006	-0.00045105945469	0.2960549720277586	0.0001337793666541	(-8.57692, -7.48611)	(-0.000697107, -0.000198892)	0.0002460475453099	0.00025216745469	yes	d__Bacteria; p__Actinomycetota; c__Coriobacteriia; o__Coriobacteriales; f__Eggerthellaceae; g__; s__	denominator	energy_kcal_eaten	CACGTAGGGGGCGAGCGTTATCCGGATTCATTGGGCGTAAAGCGCGCGTAGGCGGCCGCTCAAGCGGGACCTCTAATCCCGGGGCTCAACCCCGGGCCGGGTCCCGAACTGGGCGGCTCGAGTCAGGTAGAGGCAGGCGGAATTCCCGGT
21ce8465657612a85e2f89e74d285ce1	-9.188607504999984	-0.0004442239594854	0.3770803580412599	0.0001714353888827	(-9.87562, -8.49474)	(-0.000769928, -0.000148516)	0.0003257040405146	0.0002957079594853	yes	d__Bacteria; p__Bacillota_A_368345; c__Clostridia_258483; o__Christensenellales; f__Christensenellaceae; g__; s__	denominator	energy_kcal_eaten	TACGTAGGGAGCGAGCGTTGTCCGGAATTACTGGGCGTAAAGGGTGCGTAGGCGGTTTGGTAAGTCAGATGTGAAATACCCGGGCTTAACCCGGGGGCTGCATCTGATACTGTCAGACTTGAGTGCAGGAGAGGAAAGCGGAATTCCTAG
ea2b0e4a93c24c6c3661cbe347f93b74	-3.351532364999992	-0.0004440307383859	1.142190786848352	0.0004776029364976	(-4.25843, -1.39199)	(-0.00129869, -4.33023e-05)	0.0008546592616141	0.0004007284383859	yes	d__Bacteria; p__Bacteroidota; c__Bacteroidia; o__Bacteroidales; f__Bacteroidaceae; g__Bacteroides_H_857956; s__Bacteroides_H_857956 uniformis	denominator	energy_kcal_eaten	TACGGAGGATCCGAGCGTTATCCGGATTTATTGGGTTTAAAGGGAGCGTAGGCGGACGCTTAAGTCAGTTGTGAAAGTTTGCGGCTCAACCGTAAAATTGCAGTTGATACTGGGTGTCTTGAGTACAGTAGAGGCAGGCGGAATTCGTGG
2ab8310e1e510f8045c7f4d191fa36be	-8.142457270000016	-0.0004272305805029	0.4829896739274526	0.0002155538133919	(-9.02954, -7.22146)	(-0.000815588, -2.2282e-06)	0.0003883574194971	0.0004250023805029	yes	d__Bacteria; p__Bacillota_A_368345; c__Clostridia_258483; o__Lachnospirales; f__Lachnospiraceae; g__Limivivens; s__Limivivens sp900066135	denominator	energy_kcal_eaten	TACGTAGGGGGCAAGCGTTATCCGGATTTACTGGGTGTAAAGGGAGCGTAGACGGCTTTGCAAGTCTGACGTGAAAATCCGGGGCTCAACCCCGGAACTGCGTTGGAAACTGTGAGGCTTGAGTGCCGGAGAGGTAAGCGGAATTCCTAG
192522c9b7c41f7a761f8a2ba792268a	-5.897242435000004	-0.0004240640098104	0.314438014732508	0.0001410212814689	(-6.54657, -5.33184)	(-0.000707995, -0.000163459)	0.0002839309901896	0.0002606050098104	yes	d__Bacteria; p__Actinomycetota; c__Coriobacteriia; o__Coriobacteriales; f__Eggerthellaceae; g__Adlercreutzia_A_404257; s__Adlercreutzia_A_404257 equolifaciens	denominator	energy_kcal_eaten	TACGTAGGGGGCGAGCGTTATCCGGATTCATTGGGCGTAAAGCGCGCGTAGGCGGCCGCCTAAGCGGAACCTCTAATCCCGGGGCTCAACCTCGGGCCGGGTTCCGGACTGGGCGGCTCGAGTGCGGTAGAGGCAGGCGGAATTCCCGGT
9ad89cc951aa3031c19c59c95e401614	-8.743218855000002	-0.000420423352462	0.4032132096417963	0.000181537121945	(-9.54191, -8.04344)	(-0.000738105, -6.96033e-05)	0.0003176816475379	0.000350820052462	yes	d__Bacteria; p__Bacillota_A_368345; c__Clostridia_258483; o__Oscillospirales; f__Oscillospiraceae_88309; g__; s__	denominator	energy_kcal_eaten	TACGTAGGTGGCAAGCGTTATCCGGATTTACTGGGTGTAAAGGGCGTGTAGGCGGGACTGCAAGTCAGGTGTGAAAACCACGGGCTCAACCTGTGGCCTGCATTTGAAACTGTAGTTCTTGAGTGCTGGAGAGGCAATCGGAATTCCGTG
959d48a11e3b26c9268f0bd1dae6ec40	-3.263842880000001	-0.0004122069868375	1.1066027463136918	0.0004652189263228	(-4.14077, -1.36211)	(-0.00125684, -2.83885e-05)	0.0008446330131625	0.0003838184868374	yes	d__Bacteria; p__Bacillota_A_368345; c__Clostridia_258483; o__Lachnospirales; f__Lachnospiraceae; g__Blautia_A_141781; s__Blautia_A_141781 obeum	denominator	energy_kcal_eaten	TACGTAGGGGGCAAGCGTTATCCGGATTTACTGGGTGTAAAGGGAGCGTAGACGGACTGGCAAGTCTGATGTGAAAGGCGGGGGCTCAACCCCTGGACTGCATTGGAAACTGTTAGTCTTGAGTGCCGGAGAGGTAAGCGGAATTCCTAG
340a5698fe78713b785c3bcce89df73b	-7.632594129999999	-0.000406724645815	0.3534043752890489	0.0001582813914025	(-8.26225, -6.95786)	(-0.000697556, -0.000113916)	0.000290831354185	0.000292808645815	yes	d__Bacteria; p__Bacteroidota; c__Bacteroidia; o__Bacteroidales; f__Rikenellaceae; g__Alistipes_A_871404; s__Alistipes_A_871404 ihumii	denominator	energy_kcal_eaten	TACGGAGGATCCGAGCGTTATCCGGATTTATTGGGTTTAAAGGGTGCGTAGGCTGTTTTTTAAGTTAGAGGTGAAAGCTCGACGCTCAACGTCGAAATTGCCTCTGATACTGAGAGACTAGAGTGTAGTTGCGGAAGGCGGAATGTGTGG
2480f3aa1e7784b461d9b5b83a6bfc81	-7.080731024999993	-0.0003889429466579	0.4360684985974102	0.000195278457098	(-7.84382, -6.23709)	(-0.000766418, -5.10207e-05)	0.0003774750533421	0.0003379222466579	yes	d__Bacteria; p__Actinomycetota; c__Coriobacteriia; o__Coriobacteriales; f__Eggerthellaceae; g__Eggerthella; s__Eggerthella lenta	denominator	energy_kcal_eaten	TACGTAGGGAGCGAGCGTTATCCGGATTCATTGGGCGTAAAGAGCGCGTAGGCGGCCTCTCAAGCGGGATCTCTAATCCGAGGGCTCAACCCCCGGCCGGATCCCGAACTGGGAGGCTCGAGTTCGGTAGAGGCAGGCGGAATTCCCGGT
63a2de21003c952fd04b694d8444e66f	-6.285054260000006	-0.0003802729705795	0.388082305015769	0.0001743574909898	(-7.01331, -5.57913)	(-0.00070536, -6.81681e-05)	0.0003250870294205	0.0003121048705795	yes	d__Bacteria; p__Bacillota_A_368345; c__Clostridia_258483; o__Lachnospirales; f__Lachnospiraceae; g__Dorea_D_146760; s__Dorea_D_146760 hominis	denominator	energy_kcal_eaten	TACGTAGGGGGCAAGCGTTATCCGGATTTACTGGGTGTAAAGGGAGCGTAGACGGCATTGCAAGCCAGATGTGAAAGCCCGGGGCTCAACCCCGGGACTGCATTTGGAACTGTAGAGCTAGAGTGTCGGAGAGGCAAGTGGAATTCCTAG
e644522cf6d7222c9da7f9ecf614cd89	-7.94627669	-0.00037528703559	0.390246182140894	0.0001746880753235	(-8.652, -7.23092)	(-0.000701633, -6.40797e-05)	0.00032634596441	0.00031120733559	yes	d__Bacteria; p__Bacteroidota; c__Bacteroidia; o__Bacteroidales; f__Marinifilaceae; g__Butyricimonas; s__Butyricimonas faecihominis	denominator	energy_kcal_eaten	TACGGGGGATGCGAGCGTTATCCGGATTTATTGGGTTTAAAGGGCGCGTAGGCGGGACGCCAAGTCAGCGGTAAAAGACTGCAGCTAAACTGTAGCACGCCGTTGAAACTGGCGACCTGGAGACGAGACGAGGGAGGCGGAACAAGTGAA
9d4e16844252e2dfbaf80a4a6fc4d55d	-8.702174304999993	-0.0003650526546044	0.4204632279291694	0.0001886235129108	(-9.45903, -7.92441)	(-0.000714714, -1.90334e-05)	0.0003496613453955	0.0003460192546044	yes	d__Bacteria; p__Bacillota_I; c__Bacilli_A; o__Staphylococcales; f__Gemellaceae; g__Gemella; s__Gemella taiwanensis	denominator	energy_kcal_eaten	TACGTAGGTGGCAAGCGTTGTCCGGAATTATTGGGCGTAAAGCGCGCGCAGGTGGTTTAATAAGTCTGATGTGAAAGCCCACGGCTCAACCGTGGAGGGTCATTGGAAACTGTTAAACTTGAGTGCAGGAGAGAAAAGTGGAATTCCTAG
f402919ff0fe53fec5b6ef190f9e42b7	-6.171998544999991	-0.0003607962756349	0.2344807942265908	0.0001050152081242	(-6.60935, -5.72966)	(-0.000552272, -0.000155195)	0.0001914757243651	0.0002056012756348	yes	d__Bacteria; p__Bacillota_A_368345; c__Clostridia_258483; o__Lachnospirales; f__Lachnospiraceae; g__Blautia_A_141781; s__Blautia_A_141781 obeum	denominator	energy_kcal_eaten	ACGTAGGGGGCAAGCGTTATCCGGATTTACTGGGTGTAAAGGGAGCGTAGACGGCGCAGCAAGTCTGATGTGAAAGGCAGGGGCTTAACCCCTGGACTGCATTGGAAACTGCTGTGCTTGAGTGCCGGAGGGGTAAGCGGAATTCCTAGT
c82032c40c98975f71892e4be561c87a	-6.261347909999999	-0.0003589952552799	0.2205224478968794	9.84469789006158e-05	(-6.7365, -5.89836)	(-0.0005366, -0.000168436)	0.0001776047447201	0.0001905592552799	yes	d__Bacteria; p__Bacillota_A_368345; c__Clostridia_258483; o__Oscillospirales; f__Oscillospiraceae_88309; g__Dysosmobacter; s__Dysosmobacter welbionis	denominator	energy_kcal_eaten	TACGTAGGTGGCAAGCGTTGTCCGGATTTACTGGGTGTAAAGGGCGTGCAGCCGGGCCGGCAAGTCAGATGTGAAATCTGGAGGCTTAACCTCCAAACTGCATTTGAAACTGTAGGTCTTGAGTACCGGAGAGGTTATCGGAATTCCTTG
f5706d9ec821f971e4c08ee992995b40	-7.130350680000009	-0.0003569100214249	0.4035846818632208	0.0001806998422215	(-7.9282, -6.40537)	(-0.000709876, -3.82659e-05)	0.0003529659785751	0.0003186441214249	yes	d__Bacteria; p__Bacteroidota; c__Bacteroidia; o__Bacteroidales; f__Coprobacteraceae; g__Coprobacter; s__Coprobacter fastidiosus	denominator	energy_kcal_eaten	TACGGAAGATGCGAGCGTTATCCGGATTTATTGGGTTTAAAGGGTGCGTAGGCGGAAGAATAAGTCAGCGGTGAAATGCTTCAGCTCAACTGGAGAATTGCCGATGAAACTGTTTTTCTAGAGTATAAAAGAGGTATGCGGAATGCGTGG
ea3af29626a95b6c7b89d631bf1a739c	-4.642478922500006	-0.0003319723408429	0.5946017837043931	0.000246828105056	(-5.24752, -4.24347)	(-0.000518231, -5.97798e-05)	0.000186258659157	0.0002721925408429	yes	d__Bacteria; p__Bacillota_A_368345; c__Clostridia_258483; o__Lachnospirales; f__Lachnospiraceae; g__Lachnospira; s__Lachnospira eligens	denominator	energy_kcal_eaten	TACGTATGGAGCAAGCGTTATCCGGATTTACTGGGTGTAAAGGGAGTGTAGGTGGCCATGCAAGTCAGAAGTGAAAATCCGGGGCTCAACCCCGGAACTGCTTTTGAAACTGTAAGGCTAGAGTGCAGGAGGGGTGAGTGGAATTCCTAG
aed0d8840bb7da5eacd80c6f9a1f91ed	-9.011266885	-0.00032247117624	0.3495301208818014	0.0001569411312201	(-9.60977, -8.31845)	(-0.000592158, -1.5651e-06)	0.00026968682376	0.0003209060762399	yes	d__Bacteria; p__Bacillota_A_368345; c__Clostridia_258483; o__Christensenellales; f__; g__; s__	denominator	energy_kcal_eaten	TACGTAGGGGGCAAGCGTTGTCCGGAATTATTGGGCGTAAAGGGTGCGTAGGCGGCCGATCAAGTCAGGTGTGAAAGACCCGTGCTTAACATGGGGGTTGCACTTGAAACTGGTTGGCTTGAGTATGGGAGAGGCAAGCGGAATTCCCGG
14f11556b1fc9132c5ab27b67a2479bf	-8.503513480000006	-0.0003182788785054	0.3282904064213415	0.0001474123458452	(-9.08593, -7.83884)	(-0.000599565, -4.72093e-05)	0.0002812861214946	0.0002710695785054	yes	d__Bacteria; p__Bacillota_A_368345; c__Clostridia_258483; o__Oscillospirales; f__Acutalibacteraceae; g__Hominenteromicrobium; s__Hominenteromicrobium mulieris	denominator	energy_kcal_eaten	ACGTAGGGAGCAAGCGTTGTCCGGATTTACTGGGTGTAAAGGGTGCGTAGGCGGATTGGCAAGTCAGAAGTGAAATCCATGGGCTTAACCCATGAACTGCTTTTGAAACTGTTAGTCTTGAGTGAAGTAGAGGTAGGCGGAATTCCCGGT
7dfa96abfa7484bb6c9cfa90dc9b606f	-5.106092569999986	-0.0003028980765549	0.2799955554041799	0.0001245890466381	(-5.57697, -4.56956)	(-0.000526233, -7.39401e-05)	0.000223334923445	0.0002289579765549	yes	d__Bacteria; p__Bacillota_A_368345; c__Clostridia_258483; o__Lachnospirales; f__Lachnospiraceae; g__Eubacterium_J; s__Eubacterium_J plexicaudatum	denominator	energy_kcal_eaten	TACGTAGGGGGCAAGCGTTATCCGGATTTACTGGGTGTAAAGGGAGCGCAGGCGGCATGATAAGTCTGATGTGAAAACCCAAGGCTCAACCATGGGACTGCATTGGAAACTGTCGTGCTGGAGTGTCGGAGAGGTAAGCGGAATTCCTAG
7be9bac1b13acbd8acf0de464d7c20e6	-7.250833485	-0.0002924493771593	0.4520241000580666	0.0001953526697626	(-7.84959, -6.74054)	(-0.000516436, -2.49348e-05)	0.0002239866228407	0.0002675145771593	yes	d__Bacteria; p__Bacillota_I; c__Bacilli_A; o__Lactobacillales; f__Streptococcaceae; g__Streptococcus; s__Streptococcus rubneri	denominator	energy_kcal_eaten	TACGTAGGTCCCGAGCGTTATCCGGATTTATTGGGCGTAAAGCGAGCGCAGGCGGTTAGATAAGTCTGAAGTTAAAGGCTGTGGCTTAACCATAGTACGCTTTGGAAACTGTTTAACTTGAGTGCAGAAGGGGAGAGTGGAATTCCATGT
7b2ff5940de11da4dc3bb208805dff11	-7.769930424999999	-0.0002873940008149	0.2595586837481447	0.0001166620871699	(-8.23677, -7.27116)	(-0.000522552, -8.58474e-05)	0.0002351579991851	0.0002015466008149	yes	d__Bacteria; p__Bacillota_A_368345; c__Clostridia_258483; o__Oscillospirales; f__Oscillospiraceae_88309; g__; s__	denominator	energy_kcal_eaten	TACGTAGGTGGCAAGCGTTGTCCGGATTTACTGGGTGTAAAGGGCGTGTAGCCGGGGAGACAAGTCAGATGTGAAATCTGGAGGCTCAACCTCCAAACTGCATTTGAAACTGTTTCTCTTGAGTATCGGAGAGGTAATCGGAATTCCTAG
4b548f1f6fc22f32237396b7d4ffee6e	-7.0621700050000085	-0.0002618456250999	0.2127268860585092	9.508216112592698e-05	(-7.44111, -6.64779)	(-0.000450707, -9.20629e-05)	0.0001888613749001	0.0001697827250998	yes	d__Bacteria; p__Bacillota_A_368345; c__Clostridia_258483; o__Oscillospirales; f__Oscillospiraceae_88309; g__Lawsonibacter; s__Lawsonibacter asaccharolyticus	denominator	energy_kcal_eaten	TACGTAGGTGGCAAGCGTTATCCGGATTTACTGGGTGTAAAGGGCGTGTAGGCGGGAAGGCAAGTCAGATGTGAAAACTATGGGCTCAACCCATAGCCTGCATTTGAAACTGTTTTTCTTGAGTGCTGGAGAGGCAATCGGAATTCCGTG
5b00db3216a94bcd5c4842499bf6bf6e	-7.408625874999995	-0.0002516171702629	0.2729473497208469	0.0001221081872577	(-7.91787, -6.90487)	(-0.000468784, -1.34021e-05)	0.000217166829737	0.0002382150702629	yes	d__Bacteria; p__Bacillota_A_368345; c__Clostridia_258483; o__Oscillospirales; f__Oscillospiraceae_88309; g__Faecousia; s__Faecousia sp000434635	denominator	energy_kcal_eaten	TACGTAGGTGGCAAGCGTTGTCCGGATTTACTGGGTGTAAAGGGCGTGTAGGCGGAGCAGCAAGTCAGAAGTGAAATCTCTGGGCTCAACCCAGAAACTGCTTTTGAAACTGTTGCCCTTGAGTATCGGAGAGGCAGGCGGAATTCCTAG
c1365ec008032ee718dcafaf5ac17adb	-6.430901619999992	-0.0002491923370935	0.2646040789775843	0.0001179418326251	(-6.91939, -5.94206)	(-0.000459742, -2.7179e-05)	0.0002105496629065	0.0002220133370935	yes	d__Bacteria; p__Bacteroidota; c__Bacteroidia; o__Bacteroidales; f__Rikenellaceae; g__Alistipes_A_871400; s__Alistipes_A_871400 communis	denominator	energy_kcal_eaten	TACGGAGGATCCAAGCGTTATCCGGATTTATTGGGTTTAAAGGGTGCGTAGGCGGTTTAGTAAGTCAGCGGTGAAATTTTGGTGCTTAACACCAAACGTGCCGTTGATACTGCTGGGCTAGAGAGTAGTTGCGGTAGGCGGAATGTATGG
f12011ad5219b22b6ca790103333a755	-8.668054810000003	-0.0002268921640349	0.2405974897395312	0.0001081396157288	(-9.10765, -8.1875)	(-0.000426562, -1.73583e-05)	0.0001996698359651	0.0002095338640349	yes	d__Bacteria; p__Bacillota_A_368345; c__Clostridia_258483; o__Oscillospirales; f__Oscillospiraceae_88309; g__Lawsonibacter; s__Lawsonibacter sp000492175	denominator	energy_kcal_eaten	TACGTAGGTGGCGAGCGTTATCCGGATTTACTGGGTGTAAAGGGCGTGTAGGCGGGACTGCAAGTCAGATGTGAAAACCATGGGCTCAACCTGTGGCCTGCATTTGAAACTGTAGTTCTTGAGTACTGGAGAGGCAGACGGAATTCCTAG
e6a34eb113dba66df0b8bbec907a8f5d	-5.006940244999999	-0.00022553465481	0.2546244666111053	0.0001138532436091	(-5.48478, -4.57688)	(-0.000435067, -2.5385e-05)	0.0002095323451899	0.00020014965481	yes	d__Bacteria; p__Bacteroidota; c__Bacteroidia; o__Bacteroidales; f__Rikenellaceae; g__Alistipes_A_871400; s__Alistipes_A_871400 putredinis	denominator	energy_kcal_eaten	TACGGAGGATTCAAGCGTTATCCGGATTTATTGGGTTTAAAGGGTGCGTAGGCGGTTTGATAAGTTAGAGGTGAAATTTCGGGGCTCAACCCTGAACGTGCCTCTAATACTGTTGAGCTAGAGAGTAGTTGCGGTAGGCGGAATGTATGG
0b05a2e48cdc5f9e766bb0f4c209d4b4	-8.29768594000001	-0.0002152673026644	0.2280044524778331	0.000102133065524	(-8.70148, -7.86798)	(-0.000396531, -2.34972e-05)	0.0001812636973356	0.0001917701026644	yes	d__Bacteria; p__Bacillota_A_368345; c__Clostridia_258483; o__Oscillospirales; f__Oscillospiraceae_88309; g__Dysosmobacter; s__Dysosmobacter welbionis	denominator	energy_kcal_eaten	TACGTAGGTGGCAAGCGTTGTCCGGATTTACTGGGTGTAAAGGGCGTGCAGCCGGGCTGGCAAGTCAGGCGTGAAATCCCAGGGCTCAACCCTGGAACTGCGTTTGAAACTGCTGGTCTTGAGTACCGGAGAGGTCATCGGAATTCCTTG
a6fa2de5f4576d1d77b1616786e3dd52	-8.306591440000007	-0.0002109800402914	0.194787980996843	8.767945293403706e-05	(-8.69493, -7.95085)	(-0.000373072, -4.48914e-05)	0.0001620919597086	0.0001660886402914	yes	d__Bacteria; p__Bacillota_A_368345; c__Clostridia_258483; o__Lachnospirales; f__Lachnospiraceae; g__Oribacterium; s__	denominator	energy_kcal_eaten	TACGTAGGGGGCAAGCGTTATCCGGATTTACTGGGTGTAAAGGGAGCGTAGACGGCTCTGCAAGTCTGGAGTGAAAACCCGGGGCTCAACCCTGGGACTGCTTTGGAAACTGTGGAGCTTGAGTACCGGAGGGGTAAGCGGAATTCCTAG
59196a586276f0be745d0e334fc071c6	-3.7559499250000057	0.0001645355023114	0.1516390593895398	6.779986988824948e-05	(-4.01317, -3.49369)	(4.93075e-05, 0.00028825)	0.0001152280023113	0.0001237144976886	yes	d__Bacteria; p__Bacillota_A_368345; c__Clostridia_258483; o__Lachnospirales; f__Lachnospiraceae; g__Blautia_A_141781; s__Blautia_A_141781 fusiformis	numerator	energy_kcal_eaten	TACGTAGGGGGCAAGCGTTATCCGGATTTACTGGGTGTAAAGGGAGCGTAGACGGATGGACAAGTCTGATGTGAAAGGCTGGGGCTCAACCCCGGGACTGCATTGGAAACTGCCCGTCTTGAGTGCCGGAGAGGTAAGCGGAATTCCTAG
31c0a0bcf172474d82c69979df243e78	-6.518865944999998	0.00017871513773	0.2719542022633719	0.0001189073702872	(-6.94892, -6.08612)	(2.62386e-06, 0.000382795)	0.00017609127773	0.00020407986227	yes	d__Bacteria; p__Bacillota_A_368345; c__Clostridia_258483; o__Lachnospirales; f__Lachnospiraceae; g__Blautia_A_141781; s__Blautia_A_141781 fusiformis	numerator	energy_kcal_eaten	ACGTAGGGGGCAAGCGTTATCCGGATTTACTGGGTGTAAAGGGAGCGTAGACGGATGGACAAGTCTGATGTGAAAGGCTGGGGCTCAACCCCGGGACTGCATTGGAAACTGCCCGTCTTGAGTGCCGGAGAGGTAAGCGGAATTCCTAGT
ddd87ec4b9d332c2d8c02f5d1b08dbb4	-7.91158277	0.000207300179498	0.231668159646351	0.0001041979210912	(-8.34515, -7.48828)	(1.00774e-05, 0.000402621)	0.000197222779498	0.0001953208205019	yes	d__Bacteria; p__Bacillota_A_368345; c__Clostridia_258483; o__Lachnospirales; f__Lachnospiraceae; g__Bariatricus; s__Bariatricus comes	numerator	energy_kcal_eaten	ACGTATGGTGCAAGCGTTATCCGGATTTACTGGGTGTAAAGGGAGCGTAGACGGCTGTGTAAGTCTGAAGTGAAAGCCCGGGGCTCAACCCCGGGACTGCTTTGGAAACTATGCAGCTAGAGTGTCGGAGAGGTAAGTGGAATTCCCAGT
148c7eb0139bbc1b8c87dd31464742e4	-6.183858690000014	0.0002336866093654	0.2643729830956328	0.0001175409500263	(-6.67427, -5.67829)	(3.01174e-05, 0.000468822)	0.0002035692093654	0.0002351353906345	yes	d__Bacteria; p__Bacillota_A_368345; c__Clostridia_258483; o__Lachnospirales; f__Lachnospiraceae; g__Eubacterium_G_180878; s__Eubacterium_G_180878 ventriosum	numerator	energy_kcal_eaten	TACGTATGGGGCAAGCGTTATCCGGATTTACTGGGTGTAAAGGGAGCGTAGGCGGCATGGCAAGTCAGAAGTGAAAGCCTGGGGCTCAACCCCGGAATTGCTTTTGAAACTGTCAGGCTAGAGTGTCGGAGGGGTAAGCGGAATTCCTAG
1a389bf765c8ff0f92600f684fbe7ad7	-6.417080985000017	0.0002454463730514	0.2979330537996412	0.000132846544819	(-6.99252, -5.90782)	(9.30306e-06, 0.000499521)	0.0002361433130514	0.0002540746269485	yes	d__Bacteria; p__Bacillota_A_368345; c__Clostridia_258483; o__Oscillospirales; f__Ruminococcaceae; g__Faecalibacterium; s__Faecalibacterium duncaniae	numerator	energy_kcal_eaten	AACGTAGGTCACAAGCGTTGTCCGGAATTACTGGGTGTAAAGGGAGCGCAGGCGGGCGATCAAGTTGGAAGTGAAATCCATGGGCTCAACCCATGAACTGCTTTCAAAACTGGTCGTCTTGAGTAGTGCAGAGGTAGGCGGAATTCCCGG
68ee181a51a55ca3814763c9214cfd8a	-9.257294345000028	0.0002650909688769	0.3164099777179458	0.0001404491667171	(-9.9125, -8.72952)	(1.54446e-06, 0.000518801)	0.0002635465088769	0.0002537100311231	yes	d__Bacteria; p__Bacillota_A_368345; c__Clostridia_258483; o__Oscillospirales; f__Ruminococcaceae; g__Faecalibacterium; s__Faecalibacterium duncaniae	numerator	energy_kcal_eaten	ACGTAGGTCACAAGCGTTGTCCGGAATTACTGGGTGTAAAGGGAGCGCAGGCGGGCGATCAAGTTGGAAGTGAAATCCATGGGCTCAACCCATGAACTGCTTTCAAAACTGGTCGTCTTGAGTAGTGCAGAGGTAGGCGGAATTCCCGGT
d3d99580d90cca486a23372a474e9571	-9.555742365000006	0.0002778004850549	0.3252236560182188	0.0001448526473402	(-10.1782, -8.97712)	(2.08766e-05, 0.00056025)	0.0002569238850548	0.0002824495149451	yes	d__Bacteria; p__Bacillota_A_368345; c__Clostridia_258483; o__Oscillospirales; f__Oscillospiraceae_88309; g__Faecousia; s__Faecousia sp000434635	numerator	energy_kcal_eaten	TACGTAGGTGGCAAGCGTTGTCCGGATTTACTGGGTGTAAAGGGCGTGTAGGCGGGAGAGCAAGTCAGAAGTGAAATCCATGGGCTTAACCCATGAACTGCTTTTGAAACTGTTCTTCTTGAGTATCGGAGAGGCAGGCGGAATTCCTAG
5093ad88995f6fe457c7fe96bb0ed33b	-6.669183064999995	0.0002968673531864	0.3272991141230843	0.0001462239247533	(-7.29597, -6.06759)	(2.22672e-05, 0.000564235)	0.0002746001531864	0.0002673676468135	yes	d__Bacteria; p__Bacillota_A_368345; c__Clostridia_258483; o__Lachnospirales; f__Lachnospiraceae; g__Agathobacter_164117; s__Agathobacter rectalis	numerator	energy_kcal_eaten	ACGTATGGTGCAAGCGTTATCCGGATTTACTGGGTGTAAAGGGAGCGCAGGCGGTGCGGCAAGTCTGATGTGAAAGCCCGGGGCTCAACCCCGGTACTGCATTGGAAACTGTCGTACTAGAGTGTCGGAGGGGTAAGCGGAATTCCTAGT
ba88d4e4e6a24ecc2a5aab6bdfbb77f5	-8.48080962	0.0003067669093099	0.2627674154986793	0.0001178228609298	(-8.975, -7.96924)	(9.99133e-05, 0.000545184)	0.0002068536093098	0.0002384170906901	yes	d__Bacteria; p__Bacillota_A_368345; c__Clostridia_258483; o__Oscillospirales; f__Oscillospiraceae_88309; g__Lawsonibacter; s__Lawsonibacter faecis	numerator	energy_kcal_eaten	TACGTAGGTGGCAAGCGTTATCCGGATTTACTGGGTGTAAAGGGCGTGTAGGCGGGAAAGCAAGTCAGATGTGAAAACTGTGGGCTCAACCCACAGCCTGCATTTGAAACTGTTTTTCTTGAGTACTGGAGAGGCAGATGGAATTCCTAG
42608e863ede290f764f14c074e8e4fb	-9.69965273499999	0.000314555881892	0.373505915076682	0.0001660079948554	(-10.3949, -9.02121)	(7.14653e-06, 0.000615582)	0.000307409351892	0.000301026118108	yes	d__Bacteria; p__Bacillota_A_368345; c__Clostridia_258483; o__Lachnospirales; f__Lachnospiraceae; g__Eisenbergiella; s__	numerator	energy_kcal_eaten	ACGTAGGGGGCAAGCGTTATCCGGATTTACTGGGTGTAAAGGGAGCGTAGACGGCAAGGCAAGTCTGAAGTGAAAGCCCGGTGCTTAACGCCGGGACTGCTTTGGAAACTGTTTAGCTGGAGTGCCGGAGAGGTAAGCGGAATTCCTAGT
23597fea41001255f06321d42aefd3bd	-9.179691600000004	0.0003490192043899	0.3103145330952772	0.0001379025152092	(-9.72834, -8.56996)	(9.60234e-05, 0.000597085)	0.0002529958043899	0.0002480657956101	yes	d__Bacteria; p__Bacillota_A_368345; c__Clostridia_258483; o__Lachnospirales; f__Lachnospiraceae; g__Eubacterium_G_180878; s__Eubacterium_G_180878 ventriosum	numerator	energy_kcal_eaten	ACGTATGGGGCAAGCGTTATCCGGATTTACTGGGTGTAAAGGGAGCGTAGGCGGCATGGCAAGTCAGAAGTGAAAGCCTGGGGCTCAACCCCGGAATTGCTTTTGAAACTGTCAGGCTAGAGTGTCGGAGGGGTAAGCGGAATTCCTAGT
913d55d109820d0f3fad120be103c64f	-9.23798967	0.000384812091099	0.4283678042509629	0.0001903033693533	(-10.0607, -8.50567)	(5.28543e-05, 0.000733383)	0.0003319577910989	0.000348570908901	yes	d__Bacteria; p__Bacillota_A_368345; c__Clostridia_258483; o__Clostridiales; f__Clostridiaceae_222000; g__Clostridium_T; s__	numerator	energy_kcal_eaten	ACGTAGGTGGCGAGCGTTGTCCGGATTTACTGGGCGTAAAGGGAGCGTAGGCGGATTTTTAAGTGAGATGTGAAATACTCGGGCTTAACCTGAGTGCTGCATTTCAAACTGGAAGTCTAGAGTGCAGGAGAGGAGAAGGGAATTCCTAGT
3f5f0d10bd5495e2c89d229c508dcdec	-7.994942294999991	0.0004236324409074	0.5112800239709971	0.0002295171251389	(-8.85752, -7.04446)	(3.50106e-06, 0.000830826)	0.0004201313809074	0.0004071935590926	yes	d__Bacteria; p__Bacillota_A_368345; c__Clostridia_258483; o__Lachnospirales; f__Lachnospiraceae; g__Agathobacter_164117; s__Agathobacter faecis	numerator	energy_kcal_eaten	ACGTATGGTGCAAGCGTTATCCGGATTTACTGGGTGTAAAGGGAGCGCAGGCGGTGCGGCAAGTCTGATGTGAAAGCCCGGGGCTCAACCCCGGTACTGCATTGGAAACTGTCGTACTAGAGTGTCGGAGGGGTAAGTGGAATTCCTAGT
1986030e3c5cd5df6d869054bc96e536	-8.88472601500001	0.00049965867136	0.4113177543769167	0.0001842552976835	(-9.69268, -8.12986)	(0.000177256, 0.000865628)	0.00032240267136	0.00036596932864	yes	d__Bacteria; p__Pseudomonadota; c__Gammaproteobacteria; o__Enterobacterales_737866; f__Pasteurellaceae; g__Haemophilus_D_735815; s__Haemophilus_D_735815 parainfluenzae_P	numerator	energy_kcal_eaten	TACGGAGGGTGCGAGCGTTAATCGGAATAACTGGGCGTAAAGGGCACGCAGGCGGTGACTTAAGTGAGGTGTGAAAGCCCCGGGCTTAACCTGGGAATTGCATTTCATACTGGGTCGCTAGAGTACTTTAGGGAGGGGTAGAATTCCACG
6c83fec6e8d03fad51eabc871853c991	-9.689664070000005	0.00058922531385	0.5303111465532622	0.0002374758895588	(-10.6668, -8.63941)	(9.08534e-05, 0.00100663)	0.00049837191385	0.0004174046861499	yes	d__Bacteria; p__Bacillota_C; c__Negativicutes; o__Veillonellales; f__Veillonellaceae; g__Veillonella_A; s__Veillonella_A parvula	numerator	energy_kcal_eaten	TACGTAGGTGGCAAGCGTTGTCCGGAATTATTGGGCGTAAAGCGCGCGCAGGCGGATTGGTCAGTCTGTCTTAAAAGTTCGGGGCTTAACCCCGTGATGGGATGGAAACTGCCAATCTAGAGTATCGGAGAGGAAAGTGGAATTCCTAGT
992072d045462445dc239b35300af2cc	-6.411863214999998	0.0012167023630173	2.697607492517344	0.0012982629243445	(-11.812, -3.87734)	(3.35144e-05, 0.00390991)	0.0011831879630173	0.0026932076369826	yes	d__Bacteria; p__Bacteroidota; c__Bacteroidia; o__Bacteroidales; f__Bacteroidaceae; g__Prevotella; s__Prevotella copri	numerator	energy_kcal_eaten	TACGGAAGGTCCGGGCGTTATCCGGATTTATTGGGTTTAAAGGGAGCGTAGGCCGGAGATTAAGCGTGTTGTGAAATGTAGACGCTCAACGTCTGCACTGCAGCGCGAACTGGTTTCCTTGAGTACGCACAAAGTGGGCGGAATTCGTGG
c5e3c5422835403541b0af331a2cc649	-6.142009780000006	-0.0113095364799999	0.4574096069630058	0.0019790423995044	(-6.90281, -5.18152)	(-0.0153712, -0.00774449)	0.0040616635200001	0.0035650464799998	yes	d__Bacteria; p__Bacillota_A_368345; c__Clostridia_258483; o__Oscillospirales; f__Acutalibacteraceae; g__Acutalibacter; s__	denominator	carb_eaten	TACGTAGGGAGCAAGCGTTGTCCGGATTTACTGGGTGTAAAGGGTGCGTAGGCGGTTTGGTAAGTCAGAAGTGAAATCCATGGGCTTAACCCATGAACTGCTTTTGAAACTATCGAACTTGAGTGAAGTAGAGGTAGGCGGAATTCCCGG
514b34f09e4acd2397d38273c630d338	-6.3371256350000085	-0.010185017425	0.4388003156580412	0.0019255847396737	(-7.161, -5.5208)	(-0.0138399, -0.00662484)	0.003654882575	0.003560177425	yes	d__Bacteria; p__Bacillota_A_368345; c__Clostridia_258483; o__Christensenellales; f__Aristaeellaceae; g__Limiplasma; s__Limiplasma merdipullorum	denominator	carb_eaten	TACGTAGGGGGCAAGCGTTGTCCGGAATGATTGGGCGTAAAGGGCGCGTAGGCGGCCTGGTAAGTTTGAAGTGAAAGTCCTTCTTTTAAGGAGGGAACTGCTTTGAAAACTGTCGGGCTTGAGTGCAGGAGAGGTAAGCGGAATTCCCGG
74923f4bbde849e27fc4eda25d757e2a	-6.315382275000005	-0.009847283425	0.4357608232833399	0.0018791854068841	(-7.15679, -5.52016)	(-0.0132239, -0.00610794)	0.0033766165749999	0.003739343425	yes	d__Bacteria; p__Bacillota_I; c__Bacilli_A; o__Erysipelotrichales; f__Erysipelotrichaceae; g__Clostridium_AQ; s__Clostridium_AQ innocuum	denominator	carb_eaten	TACGTAGGTGGCAAGCGTTATCCGGAATCATTGGGCGTAAAGGGTGCGTAGGTGGCGTACTAAGTCTGTAGTAAAAGGCAATGGCTCAACCATTGTAAGCTATGGAAACTGGTATGCTGGAGTGCAGAAGAGGGCGATGGAATTCCATGT
7efeb75fc542932a033b37b887994dc8	-6.276313384999996	-0.00963629095	0.3308797844899136	0.0014244503416562	(-6.95293, -5.6857)	(-0.012218, -0.00683974)	0.00258170905	0.0027965509499999	yes	d__Bacteria; p__Bacillota_A_368345; c__Clostridia_258483; o__Christensenellales; f__Aristaeellaceae; g__SFMI01; s__	denominator	carb_eaten	TACGTAGGGGGCAAGCGTTGTCCGGAATGATTGGGCGTAAAGGGCGTGTAGGCGGCGATTTAAGTCTGGAGTGAAAGTCCTGCTTTTAAGGTGGGAATTGCTTTGGATACTGGATGGCTAGAGTGCAGGAGAGGTTAGTGGAATTCCCAG
949af2c28ba6c0345ae58b9aed00a2c0	-5.6581016950000045	-0.0086541512799999	0.4684892571556763	0.0020015429949669	(-6.52635, -4.76099)	(-0.0127584, -0.00514808)	0.00410424872	0.0035060712799999	yes	d__Bacteria; p__Bacteroidota; c__Bacteroidia; o__Bacteroidales; f__Rikenellaceae; g__Tidjanibacter; s__Tidjanibacter inops	denominator	carb_eaten	TACGGAGGATCCAAGCGTTATCCGGATTTATTGGGTTTAAAGGGTGCGTAGGCGGCAGATTAAGTTAGAGGTGAAATTCCGAGGCTCAACCTTGGCACTGCCTCTGATACTGGTTTGCTAGCGAGTAGATGCTGTAGGCGGAATGTGTGG
2a99ec1157a90661db7ff643b82f1914	-4.68439647999999	-0.0080036941949999	0.532539004261763	0.0022898097637144	(-5.64094, -3.6974)	(-0.0123731, -0.00383909)	0.004369405805	0.0041646041949999	yes	d__Bacteria; p__Bacteroidota; c__Bacteroidia; o__Bacteroidales; f__Bacteroidaceae; g__Bacteroides_H_857956; s__Bacteroides_H_857956 fragilis	denominator	carb_eaten	TACGGAGGATCCGAGCGTTATCCGGATTTATTGGGTTTAAAGGGAGCGTAGGTGGACTGGTAAGTCAGTTGTGAAAGTTTGCGGCTCAACCGTAAAATTGCAGTTGATACTGTCAGTCTTGAGTACAGTAGAGGTGGGCGGAATTCGTGG
1ef782a559e3e0a4ab42516e0a2c828f	-6.978237215000012	-0.0075866889799999	0.3283822719733721	0.0014255799470929	(-7.63245, -6.41523)	(-0.0101306, -0.00496592)	0.0025439110200001	0.0026207689799998	yes	d__Bacteria; p__Bacillota_A_368345; c__Clostridia_258483; o__Lachnospirales; f__Lachnospiraceae; g__Alitiscatomonas; s__Alitiscatomonas aceti	denominator	carb_eaten	TACGTAGGGGGCAAGCGTTATCCGGATTTACTGGGTGTAAAGGGAGCGTAGACGGCACAGCAAGTCTGAAGTGAAATCCCCGGGCTCAACCCGGGAACTGCTTTGGAAACTGTTGGGCTGGAGTGCTGGAGAGGCAAGCGGAATTCCTAG
90c2b51afe404951ec89bd52c7ae1f58	-7.434591960000006	-0.0071894297699999	0.3438863614049829	0.0014914136579891	(-8.10402, -6.8135)	(-0.0100235, -0.00440396)	0.00283407023	0.0027854697699999	yes	d__Bacteria; p__Bacillota_A_368345; c__Clostridia_258483; o__Lachnospirales; f__Lachnospiraceae; g__Muricomes_149720; s__Muricomes fissicatena_A	denominator	carb_eaten	TACGTAGGGGGCAAGCGTTATCCGGATTTACTGGGTGTAAAGGGAGCGTAGACGGTTATGTAAGTCTGATGTGAAAACCCGGGGCTCAACCCCGGGACTGCATTGGAAACTATGTAACTAGAGTGTCGGAGAGGTAAGTGGAATTCCTAG
f7ef98bb6d0061b9368a72b1ff40aad0	-7.467123364999992	-0.0065545754225	0.4074776595325529	0.0017448821020609	(-8.28208, -6.78452)	(-0.0099147, -0.00331581)	0.0033601245775	0.0032387654225	yes	d__Bacteria; p__Bacillota_A_368345; c__Clostridia_258483; o__Oscillospirales; f__Oscillospiraceae_88309; g__Lawsonibacter; s__Lawsonibacter sp000177015	denominator	carb_eaten	TACGTAGGTGGCAAGCGTTATCCGGATTTACTGGGTGTAAAGGGCGTGTAGGCGGGATTGCAAGTCAGATGTGAAAACCACGGGCTCAACCTGTGGCCTGCATTTGAAACTGTAGTTCTTGAGTACTGGAGAGGCAGACGGAATTCCTAG
2a13ecb6c618ddf8154298c69336dd8e	-7.141002895000015	-0.006476189072	0.3958253710045236	0.0017108409746494	(-7.89006, -6.41241)	(-0.00950694, -0.00303686)	0.003030750928	0.003439329072	yes	d__Bacteria; p__Bacillota_I; c__Bacilli_A; o__Erysipelotrichales; f__Coprobacillaceae; g__Thomasclavelia; s__Thomasclavelia spiroformis	denominator	carb_eaten	TACGTAGGTGGCGAGCGTTATCCGGAATTATTGGGCGTAAAGAGGGAGCAGGCGGCGGCAGAGGTCTGTGGTGAAAGACTGAAGCTTAACTTCAGTAAGCCATAGAAACCGGGCTGCTAGAGTGCAGGAGAGGATCGTGGAATTCCATGT
33852dc244bb69590e8e756a83bb2f4c	-8.124139080000019	-0.006433437215	0.276304760581235	0.0012053878136732	(-8.68316, -7.64091)	(-0.0084089, -0.00377976)	0.001975462785	0.0026536772149999	yes	d__Bacteria; p__Bacillota_A_368345; c__Clostridia_258483; o__Oscillospirales; f__Acutalibacteraceae; g__Hydrogeniiclostridium; s__	denominator	carb_eaten	TACGTAGGGAGCGAGCGTTGTCCGGATTTACTGGGTGTAAAGGGTGCGTAGGCGGATAGGCAAGTCAGTGGTGAAATCTATGGGCTTAACCCATAAACTGCCATTGAAACTGTTTATCTTGAGTGGAGTAGAGGCAGGCGGAATTCCCGG
3f38509af22157cdcb4006457529d25e	-7.536495809999991	-0.00608372964	0.3962515159161462	0.0017249122466192	(-8.28576, -6.80695)	(-0.00938149, -0.00297241)	0.0032977603599999	0.0031113196399999	yes	d__Bacteria; p__Bacillota_A_368345; c__Clostridia_258483; o__Christensenellales; f__Aristaeellaceae; g__; s__	denominator	carb_eaten	TACGTAGGGGGCGAGCGTTGTCCGGAATGACTGGGCGTAAAGGGCGTGTAGGCGGCTTTTTAAGTCTGGAGTGAAAGCCCCTTTTTCAAGGAGGGGAGTGCTTTGGAGACTGGAGAGCTTGAGTGCGGAAGAGGTAAGTGGAATTCCCAG
457d3865cf0a4bc602a07d8d5324388f	-7.434344439999982	-0.0055757465784999	0.369665963028227	0.0015934514247603	(-8.11357, -6.77257)	(-0.00838718, -0.00261238)	0.0028114334215	0.0029633665784999	yes	d__Bacteria; p__Bacillota_A_368345; c__Clostridia_258483; o__Lachnospirales; f__Lachnospiraceae; g__Alitiscatomonas; s__Alitiscatomonas aceti	denominator	carb_eaten	TACGTAGGGGGCAAGCGTTATCCGGATTTACTGGGTGTAAAGGGAGCGTAGACGGCACAGCAAGTCTGAAGTGAAATCCCCGGGCTCAACCCGGGAACTGCTTTGGAAACTGTTGGGCTAGAGTGCTGGAGAGGCAAGCGGAATTCCTAG
1a5526b9f7147b6893f1a034a107cc65	-8.657387345000002	-0.005468794275	0.3437230864387799	0.0015185588805407	(-9.27604, -8.01163)	(-0.00833994, -0.00272365)	0.002871145725	0.002745144275	yes	d__Bacteria; p__Bacillota_A_368345; c__Clostridia_258483; o__Oscillospirales; f__Acutalibacteraceae; g__Anaeromassilibacillus; s__Anaeromassilibacillus sp001305115	denominator	carb_eaten	TACGTAGGGAGCGAGCGTTGTCCGGATTTACTGGGTGTAAAGGGTGCGTAGGCGGATCTGCAAGTCAGTAGTGAAATCCCAGGGCTTAACCCTGGAACTGCTATTGAAACTGTGGGTCTTGAGTGAGGTAGAGGCAGGCGGAATTCCCGG
4c855814a58f4f324e8f0cfaab222e1f	-7.617355469999974	-0.00542161346	0.4879402150166341	0.002115473491726	(-8.54701, -6.70171)	(-0.00936396, -0.0013935)	0.0039423465399999	0.00402811346	yes	d__Bacteria; p__Bacillota_A_368345; c__Clostridia_258483; o__Oscillospirales; f__Ruminococcaceae; g__Negativibacillus; s__Negativibacillus massiliensis	denominator	carb_eaten	TACGTAGGTGGCAAGCGTTGTCCGGAATTACTGGGTGTAAAGGGAGCGTAGGCGGGGAGACAAGTTGAATGTTTAAACTATCGGCTCAACTGATAGTCGCGTTCAAAACTATCACTCTTGAGTGCAGTAGAGGTAGGCGGAATTCCTAGT
3017f87a3b0f5200ed54eca17eef3cbb	-7.51613229000001	-0.0054115338304999	0.3410474188948744	0.0014539637836015	(-8.0846, -6.81946)	(-0.00836639, -0.00296763)	0.0029548561695	0.0024439038304999	yes	d__Bacteria; p__Bacillota_A_368345; c__Clostridia_258483; o__Peptostreptococcales; f__Anaerovoracaceae; g__; s__	denominator	carb_eaten	TACGTAGGGGGCGAGCGTTATCCGGAATTATTGGGCGTAAAGAGTGCGTAGGTGGTAACTTAAGCGCGGGGTTTAAGGCAATGGCTTAACCATTGTTCGCCCTGCGAACTGGGATACTTGAGTGCAGGAGAGGAAAGCGGAATTCCTAGT
208c8722c4dd18b60b2b2684272ff26c	-7.248387874999999	-0.0052336673064	0.4409330483853917	0.001914375797421	(-8.09414, -6.48086)	(-0.00852113, -0.00143515)	0.0032874626936	0.0037985173064	yes	d__Bacteria; p__Bacillota_A_368345; c__Clostridia_258483; o__Oscillospirales; f__Ruminococcaceae; g__Ruminiclostridium_E; s__Ruminiclostridium_E siraeum	denominator	carb_eaten	ACGTAGGTGGCAAGCGTTGTCCGGAATTACTGGGTGTAAAGGGAGTGTAGGCGGGATATCAAGTCAGAAGTGAAAATTACGGGCTCAACTCGTAACCTGCTTTTGAAACTGACATTCTTGAGTGAAGTAGAGGCAAGCGGAATTCCTAGT
f7895578be91c3e9c71c7b89e3e798db	-7.753486724999996	-0.00516235960803	0.4575521164570483	0.0019647570283386	(-8.60414, -6.96473)	(-0.00852286, -0.00133306)	0.00336050039197	0.0038292996080299	yes	d__Bacteria; p__Bacillota_A_368345; c__Clostridia_258483; o__Oscillospirales; f__CAG-272; g__RUG13077; s__	denominator	carb_eaten	TACGTAGGTGGCGAGCGTTATCCGGAATTACTGGGTGTAAAGGGTGTGTAGGCGGGACGACAAGTCAGATGTGAAAATTGCAGGCTCAACCTGGAAAGTGCATTTGAAACTGCCGTTCTTGAGAGTCGGAGAGGTAAATGGAATTCCCGG
2ae945b550c248752a5b463c9aca1a6a	-8.359682210000004	-0.0051229317029999	0.3235945171294096	0.0014073765110139	(-8.97702, -7.77927)	(-0.00760098, -0.00232062)	0.0024780482970001	0.0028023117029999	yes	d__Bacteria; p__Bacillota_A_368345; c__Clostridia_258483; o__Oscillospirales; f__Ruminococcaceae; g__Paludihabitans; s__Paludihabitans psychrotolerans	denominator	carb_eaten	TACGTAGGTGGCAAGCGTTGTCCGGAATTACTGGGTGTAAAGGGAGCGTAGGCGGGAAGACAAGTTGGGAGTGAAATGTATGGGCTTAACCCATAAACTGCTTTCAAAACTGTTTTTCTTGAGTGAAGTAGAGGCAGGCGGAATTCCTAG
2c5c5d710e1b9229efa72f98ca7b4e71	-7.717786320000005	-0.0050702294217949	0.4262726047705355	0.0018601763489679	(-8.47348, -6.91347)	(-0.0088941, -0.00195645)	0.0038238705782051	0.0031137794217949	yes	d__Bacteria; p__Bacillota_A_368345; c__Clostridia_258483; o__Oscillospirales; f__CAG-382; g__SFLA01; s__SFLA01 sp004553575	denominator	carb_eaten	TACGTAGGTGGCGAGCGTTATCCGGATTTACTGGGTGTAAAGGGTGAGTAGGCGGGAAGTCAAGTCAGATGTGAAATGCCGCGGCTTAACTGCGGAACTGCATTTGAAACTGATTTTCTTGAGAGTCGGAGAGGCAATCGGAATTCCTAG
fea3411c847e6627afb5e78b88e2e9af	-4.5274759700000144	-0.0050378315135	0.3379468152738817	0.0014646426288147	(-5.13049, -3.87916)	(-0.00762502, -0.00215794)	0.0025871884865	0.0028798915134999	yes	d__Bacteria; p__Bacillota_A_368345; c__Clostridia_258483; o__Lachnospirales; f__Lachnospiraceae; g__Mediterraneibacter_A_155507; s__Mediterraneibacter_A_155507 torques	denominator	carb_eaten	TACGTATGGTGCAAGCGTTATCCGGATTTACTGGGTGTAAAGGGAGCGTAGACGGATGGGCAAGTCTGATGTGAAAACCCGGGGCTCAACCCCGGGACTGCATTGGAAACTGTTCATCTAGAGTGCTGGAGAGGTAAGTGGAATTCCTAG
370829fece3190f1a8efccf50b7d0921	-6.624556225000005	-0.004714808758	0.2520258298260308	0.0010915650636969	(-7.09516, -6.15269)	(-0.00674824, -0.00265971)	0.002033431242	0.0020550987579999	yes	d__Bacteria; p__Bacillota_A_368345; c__Clostridia_258483; o__Oscillospirales; f__Oscillospiraceae_88309; g__Lawsonibacter; s__	denominator	carb_eaten	TACGTAGGTGGCAAGCGTTATCCGGATTTACTGGGTGTAAAGGGCGTGTAGGCGGGATTGCAAGTCAGATGTGAAAACTGGGGGCTCAACCTCCAGCCTGCATTTGAAACTGTAGTTCTTGAGTGCTGGAGAGGCAATCGGAATTCCGTG
9d4e16844252e2dfbaf80a4a6fc4d55d	-8.48461052000001	-0.00458538097495	0.3388294208330049	0.0014699009415814	(-9.16689, -7.89655)	(-0.00737661, -0.00179399)	0.0027912290250499	0.00279139097495	yes	d__Bacteria; p__Bacillota_I; c__Bacilli_A; o__Staphylococcales; f__Gemellaceae; g__Gemella; s__Gemella taiwanensis	denominator	carb_eaten	TACGTAGGTGGCAAGCGTTGTCCGGAATTATTGGGCGTAAAGCGCGCGCAGGTGGTTTAATAAGTCTGATGTGAAAGCCCACGGCTCAACCGTGGAGGGTCATTGGAAACTGTTAAACTTGAGTGCAGGAGAGAAAAGTGGAATTCCTAG
d05c86b5bfc092d8677507fb1eae8d66	-4.664192455000002	-0.0045550428707999	0.340186131335954	0.001474692238336	(-5.30817, -4.04561)	(-0.00738411, -0.00195011)	0.0028290671292001	0.0026049328707999	yes	d__Bacteria; p__Bacillota_A_368345; c__Clostridia_258483; o__Oscillospirales; f__Ruminococcaceae; g__Ruminiclostridium_E; s__Ruminiclostridium_E siraeum	denominator	carb_eaten	TACGTAGGTGGCAAGCGTTGTCCGGAATTACTGGGTGTAAAGGGAGTGTAGGCGGGATATCAAGTCAGAAGTGAAAATTACGGGCTCAACTCGTAACCTGCTTTTGAAACTGACATTCTTGAGTGAAGTAGAGGCAAGCGGAATTCCTAG
2ab8310e1e510f8045c7f4d191fa36be	-8.072823695000018	-0.0045198347679999	0.368417724552032	0.0015949913072341	(-8.70713, -7.33352)	(-0.00780631, -0.00185217)	0.0032864752320001	0.0026676647679999	yes	d__Bacteria; p__Bacillota_A_368345; c__Clostridia_258483; o__Lachnospirales; f__Lachnospiraceae; g__Limivivens; s__Limivivens sp900066135	denominator	carb_eaten	TACGTAGGGGGCAAGCGTTATCCGGATTTACTGGGTGTAAAGGGAGCGTAGACGGCTTTGCAAGTCTGACGTGAAAATCCGGGGCTCAACCCCGGAACTGCGTTGGAAACTGTGAGGCTTGAGTGCCGGAGAGGTAAGCGGAATTCCTAG
192522c9b7c41f7a761f8a2ba792268a	-5.839305004999988	-0.0044410246549999	0.2579332232353945	0.0011129849516851	(-6.28379, -5.33306)	(-0.00651611, -0.00244046)	0.0020750853450001	0.0020005646549998	yes	d__Bacteria; p__Actinomycetota; c__Coriobacteriia; o__Coriobacteriales; f__Eggerthellaceae; g__Adlercreutzia_A_404257; s__Adlercreutzia_A_404257 equolifaciens	denominator	carb_eaten	TACGTAGGGGGCGAGCGTTATCCGGATTCATTGGGCGTAAAGCGCGCGTAGGCGGCCGCCTAAGCGGAACCTCTAATCCCGGGGCTCAACCTCGGGCCGGGTTCCGGACTGGGCGGCTCGAGTGCGGTAGAGGCAGGCGGAATTCCCGGT
7c82a2ef7685c5c6dc3080f56033cee9	-7.954459725000001	-0.0043864297646499	0.3768803031488572	0.0016142121573813	(-8.64199, -7.18382)	(-0.00737698, -0.00125022)	0.0029905502353501	0.0031362097646499	yes	d__Bacteria; p__Pseudomonadota; c__Gammaproteobacteria; o__Burkholderiales; f__Burkholderiaceae_A_595421; g__Oxalobacter; s__Oxalobacter paraformigenes	denominator	carb_eaten	TACGTAGGGTGCGAGCGTTAATCGGAATTACTGGGCGTAAAGCGTGCGCAGGCGGTTGTGTAAGACAGATGTGAAATGCCCGGGCTTAACCTGGGAATTGCATTTGTGACTGCACGGCTAGAGTGTGTCAGAGGGGGGTAGAATTCCACG
9ad89cc951aa3031c19c59c95e401614	-8.741552924999993	-0.0041301879814999	0.3409926757273452	0.0014898190273529	(-9.31365, -8.07449)	(-0.00704642, -0.00153036)	0.0029162320185001	0.0025998279814999	yes	d__Bacteria; p__Bacillota_A_368345; c__Clostridia_258483; o__Oscillospirales; f__Oscillospiraceae_88309; g__; s__	denominator	carb_eaten	TACGTAGGTGGCAAGCGTTATCCGGATTTACTGGGTGTAAAGGGCGTGTAGGCGGGACTGCAAGTCAGGTGTGAAAACCACGGGCTCAACCTGTGGCCTGCATTTGAAACTGTAGTTCTTGAGTGCTGGAGAGGCAATCGGAATTCCGTG
481e48328fe7a9837c7233de8f60fc23	-8.258855070000005	-0.0041261744726499	0.3341312014776455	0.0014516601644417	(-8.84991, -7.61219)	(-0.00690799, -0.00146986)	0.0027818155273501	0.0026563144726499	yes	d__Bacteria; p__Bacillota_A_368345; c__Clostridia_258483; o__Peptostreptococcales; f__Anaerovoracaceae; g__Hominibacterium; s__Hominibacterium faecale	denominator	carb_eaten	TACGTAGGGGGCGAGCGTTATCCGGAATTATTGGGCGTAAAGAGTACGTAGGCGGTTTTTTAAGCGAGGGGTATAAGGCAGCGGCTTAACTGCTGTTGGCCCCTCGAACTGGAGGACTTGAGTGTCGGAGAGGAAAGCGGAATTCCTAGT
7dfa96abfa7484bb6c9cfa90dc9b606f	-4.880992469999995	-0.004045679825	0.2222552098968639	0.0009526339840549	(-5.27467, -4.46769)	(-0.00583047, -0.00232962)	0.001784790175	0.0017160598249999	yes	d__Bacteria; p__Bacillota_A_368345; c__Clostridia_258483; o__Lachnospirales; f__Lachnospiraceae; g__Eubacterium_J; s__Eubacterium_J plexicaudatum	denominator	carb_eaten	TACGTAGGGGGCAAGCGTTATCCGGATTTACTGGGTGTAAAGGGAGCGCAGGCGGCATGATAAGTCTGATGTGAAAACCCAAGGCTCAACCATGGGACTGCATTGGAAACTGTCGTGCTGGAGTGTCGGAGAGGTAAGCGGAATTCCTAG
fdb1c35a8dab336d65ed22d796e71e4b	-5.845407520000014	-0.0040283340269699	0.4719577309132143	0.002004223391791	(-6.77236, -5.06463)	(-0.00754919, -0.000272053)	0.0035208559730301	0.0037562810269699	yes	d__Bacteria; p__Actinomycetota; c__Coriobacteriia; o__Coriobacteriales; f__Eggerthellaceae; g__Ellagibacter; s__Ellagibacter isourolithinifaciens	denominator	carb_eaten	TACGTAGGGGGCGAGCGTTATCCGGAATGATTGGGCGTAAAGCGCGCGCAGGCGGCCGCTCAAGCGGGACCTCTAACCCCGGGGCTCAACCCCGGGCCGGGTCCCGAACTGGGCGGCTCGAGTGCGGTAGGGGAGAGCGGAATTCCAAGT
b6d740387526e21887b761f90fbc914a	-7.573059579999999	-0.0039851610079999	0.3437642376872899	0.0014814116766421	(-8.24671, -6.97312)	(-0.00687853, -0.00132641)	0.002893368992	0.0026587510079999	yes	d__Bacteria; p__Bacillota_A_368345; c__Clostridia_258483; o__Lachnospirales; f__Lachnospiraceae; g__Mediterraneibacter_A_155507; s__Mediterraneibacter_A_155507 torques	denominator	carb_eaten	ACGTATGGTGCAAGCGTTATCCGGATTTACTGGGTGTAAAGGGAGCGTAGACGGATGGGCAAGTCTGATGTGAAAACCCGGGGCTCAACCCCGGGACTGCATTGGAAACTGTTCATCTAGAGTGCTGGAGAGGTAAGTGGAATTCCTAGT
266c2a374ca451985731e1e1b5961bd2	-7.525180054999991	-0.003909641021	0.2545193717805128	0.0011035410167855	(-8.01532, -7.06506)	(-0.00615019, -0.00195939)	0.002240548979	0.0019502510209999	yes	d__Bacteria; p__Bacillota_A_368345; c__Clostridia_258483; o__Lachnospirales; f__Lachnospiraceae; g__Eubacterium_J; s__Eubacterium_J plexicaudatum	denominator	carb_eaten	ACGTAGGGGGCAAGCGTTATCCGGATTTACTGGGTGTAAAGGGAGCGCAGGCGGCATGATAAGTCTGATGTGAAAACCCAAGGCTCAACCATGGGACTGCATTGGAAACTGTCGTGCTGGAGTGTCGGAGAGGTAAGCGGAATTCCTAGT
7b2ff5940de11da4dc3bb208805dff11	-7.53970949999998	-0.0038852635204999	0.203561690583592	0.0008835446100294	(-7.95092, -7.1828)	(-0.0055281, -0.0022028)	0.0016428364795001	0.0016824635204999	yes	d__Bacteria; p__Bacillota_A_368345; c__Clostridia_258483; o__Oscillospirales; f__Oscillospiraceae_88309; g__; s__	denominator	carb_eaten	TACGTAGGTGGCAAGCGTTGTCCGGATTTACTGGGTGTAAAGGGCGTGTAGCCGGGGAGACAAGTCAGATGTGAAATCTGGAGGCTCAACCTCCAAACTGCATTTGAAACTGTTTCTCTTGAGTATCGGAGAGGTAATCGGAATTCCTAG
03fdbec0c9b63a05ae79f92c6d3a4cfc	-6.257155234999998	-0.003877779566845	0.4282102426546386	0.0018233794947949	(-7.02914, -5.47051)	(-0.00712941, -0.000504017)	0.003251630433155	0.0033737625668449	yes	d__Bacteria; p__Bacillota_A_368345; c__Clostridia_258483; o__Lachnospirales; f__Lachnospiraceae; g__COE1; s__	denominator	carb_eaten	TACGTAGGGGGCAAGCGTTATCCGGATTTACTGGGTGTAAAGGGAGCGTAGACGGCACAGCAAGTCTGATGTGAAAGCCCGGGGCCCAACCCCGGAACTGCATTGGAAACTGCTGGGCTTGAGTGCAGGAGAGGTAAGCGGAATTCCTAG
5e69d50b5a886d1b222f36de84a9dc98	-8.372526150000002	-0.0038516569403899	0.3959794777875204	0.0017167498968259	(-9.05792, -7.61576)	(-0.00705902, -0.000757291)	0.0032073630596101	0.0030943659403898	yes	d__Bacteria; p__Bacillota_A_368345; c__Clostridia_258483; o__Lachnospirales; f__Lachnospiraceae; g__Roseburia_A_166204; s__Roseburia_A_166204 intestinalis	denominator	carb_eaten	TACGTATGGAGCAAGCGTTATCCGGATTTACTGGGTGTAAAGGGAGTGTAGGCGGCATGGCAAGTCTGATGTGAAAATCCGGGGCTTAACCCCGGACCTGCATTGGAAACTGTCAGGCTGGAGTGTCGGAGAGGTAAGTGGAATTCCTAG
c764eda12e92f19526c7e5a78a38c615	-9.029603655000004	-0.00383141254025	0.3423281180539961	0.0015000524036134	(-9.68652, -8.39299)	(-0.0065135, -0.000979248)	0.00268208745975	0.00285216454025	yes	d__Bacteria; p__Bacillota_A_368345; c__Clostridia_258483; o__Oscillospirales; f__Acutalibacteraceae; g__UBA5905; s__UBA5905 sp002437905	denominator	carb_eaten	TACGTAGGGAGCGAGCGTTGTCCGGATTTACTGGGTGTAAAGGGTGCGTAGGCGGGAAAGCAAGTCAGGTGTGAAATACCGGGGCTCAACTCCGGGGCTGCGCTTGAAACTGTTTTTCTTGAGTGAAGTAGAGGCAGGCGGAATTCCTAG
ac0202d177961ffb380b6859272bde53	-7.18701956499999	-0.0037673209056	0.3389729031699449	0.0014547406526724	(-7.78668, -6.50424)	(-0.00661766, -0.00112322)	0.0028503390944	0.0026441009056	yes	d__Bacteria; p__Verrucomicrobiota; c__Verrucomicrobiae; o__Verrucomicrobiales; f__Akkermansiaceae; g__Akkermansia; s__Akkermansia muciniphila_D_776786	denominator	carb_eaten	ACAGAGGTCTCAAGCGTTGTTCGGAATCACTGGGCGTAAAGCGTGCGTAGGCTGTTTCGTAAGTCGTGTGTGAAAGGCGCGGGCTCAACCCGCGGACGGCACATGATACTGCGAGACTAGAGTAATGGAGGGGGAACCGGAATTCTCGGT
3af2ddaf4af4b5ae4100439a9c3d4099	-8.137446140000007	-0.0036955333588999	0.2614664639727251	0.0011265293378275	(-8.65336, -7.66669)	(-0.00574535, -0.0015871)	0.0020498166411001	0.0021084333588999	yes	d__Bacteria; p__Bacillota_A_368345; c__Clostridia_258483; o__Oscillospirales; f__Oscillospiraceae_88309; g__Enterenecus; s__Enterenecus faecium	denominator	carb_eaten	TACGTAGGTGGCAAGCGTTATCCGGATTTATTGGGTGTAAAGGGCGTGTAGGCGGGATTGCAAGTCAGATGTGAAAACTGGGGGCTCAACCTCCAGCCTGCATTTGAAACTGTAGTTCTTGAGTGTCGGAGAGGCAATCGGAATTCCGTG
a29679284280410db95e5cb8c0b2d73d	-8.057183425000003	-0.0036856371581999	0.316274570343585	0.0013525375447318	(-8.63156, -7.48097)	(-0.00614446, -0.00125573)	0.0024588228418001	0.0024299071581999	yes	d__Bacteria; p__Bacteroidota; c__Bacteroidia; o__Bacteroidales; f__Rikenellaceae; g__Alistipes_A_871400; s__Alistipes_A_871400 finegoldii	denominator	carb_eaten	ACGGAGGATTCAAGCGTTATCCGGATTTATTGGGTTTAAAGGGTGCGTAGGCGGTTTGATAAGTTAGAGGTGAAATCCCGGGGCTTAACTCCGGAACTGCCTCTAATACTGTTAGACTAGAGAGTAGTTGCGGTAGGCGGAATGTATGGT
154c25181234441402124e02c204074c	-8.675239015	-0.0036777307828649	0.3241647971214327	0.0014080535446321	(-9.26757, -8.10212)	(-0.00631462, -0.00118441)	0.0026368892171351	0.0024933207828649	yes	d__Bacteria; p__Actinomycetota; c__Coriobacteriia; o__Coriobacteriales; f__Eggerthellaceae; g__Adlercreutzia_A_404257; s__Adlercreutzia_A_404257 equolifaciens	denominator	carb_eaten	ACGTAGGGGGCGAGCGTTATCCGGATTCATTGGGCGTAAAGCGCGCGTAGGCGGCCGCCTAAGCGGAACCTCTAATCCCGGGGCTCAACCTCGGGCCGGGTTCCGGACTGGGCGGCTCGAGTGCGGTAGAGGCAGGCGGAATTCCCGGTG
0cc2420a6a4698f8bf664d50b17d26b4	-5.382808805000004	-0.0036732077864999	0.2415020922506094	0.0010286120250155	(-5.80427, -4.91218)	(-0.00569547, -0.00192964)	0.0020222622135001	0.0017435677864998	yes	d__Bacteria; p__Bacteroidota; c__Bacteroidia; o__Bacteroidales; f__Rikenellaceae; g__Alistipes_A_871400; s__Alistipes_A_871400 finegoldii	denominator	carb_eaten	TACGGAGGATTCAAGCGTTATCCGGATTTATTGGGTTTAAAGGGTGCGTAGGCGGTTTGATAAGTTAGAGGTGAAATCCCGGGGCTTAACTCCGGAACTGCCTCTAATACTGTTAGACTAGAGAGTAGTTGCGGTAGGCGGAATGTATGG
e644522cf6d7222c9da7f9ecf614cd89	-7.949308399999983	-0.0036416362164499	0.347766120673708	0.0015245267147091	(-8.57585, -7.28069)	(-0.00640122, -0.000719923)	0.0027595837835501	0.0029217132164499	yes	d__Bacteria; p__Bacteroidota; c__Bacteroidia; o__Bacteroidales; f__Marinifilaceae; g__Butyricimonas; s__Butyricimonas faecihominis	denominator	carb_eaten	TACGGGGGATGCGAGCGTTATCCGGATTTATTGGGTTTAAAGGGCGCGTAGGCGGGACGCCAAGTCAGCGGTAAAAGACTGCAGCTAAACTGTAGCACGCCGTTGAAACTGGCGACCTGGAGACGAGACGAGGGAGGCGGAACAAGTGAA
04195686f2b70585790ec75320de0d6f	-5.06248911500001	-0.00363889418173	0.3959140657284949	0.001715410706142	(-5.88389, -4.39629)	(-0.00681541, -0.000268393)	0.00317651581827	0.00337050118173	yes	d__Bacteria; p__Pseudomonadota; c__Gammaproteobacteria; o__Enterobacterales_737866; f__Enterobacteriaceae_A_725029; g__Escherichia; s__Escherichia fergusonii	denominator	carb_eaten	TACGGAGGGTGCAAGCGTTAATCGGAATTACTGGGCGTAAAGCGCACGCAGGCGGTTTGTTAAGTCAGATGTGAAATCCCCGGGCTCAACCTGGGAACTGCATCTGATACTGGCAAGCTTGAGTCTCGTAGAGGGGGGTAGAATTCCAGG
0cc26190e976fc496119a5eb4cd0fee7	-9.244860169999988	-0.0035336369316999	0.3236472860573236	0.0014130169943246	(-9.87684, -8.66531)	(-0.00610349, -0.000838354)	0.0025698530683	0.0026952829316999	yes	d__Bacteria; p__Bacillota_A_368345; c__Clostridia_258483; o__Oscillospirales; f__Ruminococcaceae; g__Massilioclostridium; s__Massilioclostridium facile	denominator	carb_eaten	TACGTAGGGAGCGAGCGTTGTCCGGAATTACTGGGTGTAAAGGGAGCGTAGGCGGGACAGCAAGTTGAATGTGAAATCTATGGGCTCAACCCATAAACTGCGTTCAAAACTGTTGTTCTTGAGTGAAGTAGAGGTAGGCGGAATTCCTAG
a167e4d4418792dcaba877443ed0e66d	-7.824069245000015	-0.00348596898332	0.4289055471698638	0.0018682078201623	(-8.63728, -7.05432)	(-0.00724052, -0.000267173)	0.00375455101668	0.00321879598332	yes	d__Bacteria; p__Bacteroidota; c__Bacteroidia; o__Bacteroidales; f__Marinifilaceae; g__Butyricimonas; s__Butyricimonas faecihominis	denominator	carb_eaten	TACGGGGGATGCGAGCGTTATCCGGATTTATTGGGTTTAAAGGGCGCGTAGGCGGGACGCCAAGTCAGCGGTAAAAGACTGCAGCTAAACTGTAGCACGCCGTTGAAACTGGCGCCCTCGAGACGAGACGAGGGAGGCGGAACAAGTGAA
cae14798faeabb8e1b8840e712839921	-6.444293685000003	-0.003434998755355	0.3115368441160222	0.0013388765975497	(-7.00627, -5.82077)	(-0.00601984, -0.00096343)	0.002584841244645	0.002471568755355	yes	d__Bacteria; p__Bacteroidota; c__Bacteroidia; o__Bacteroidales; f__Rikenellaceae; g__Alistipes_A_871400; s__Alistipes_A_871400 finegoldii	denominator	carb_eaten	TACGGAGGATCCAAGCGTTATCCGGATTTATTGGGTTTAAAGGGTGCGTAGGCGGTTTGATAAGTTAGAGGTGAAATACCGGGGCTCAACTCCGGAACTGCCTCTAATACTGTTGAACTAGAGAGTAGTTGCGGTAGGCGGAATGTATGG
55d4d3011e1f3bb8e4e5089b801b61a4	-8.66692572999999	-0.003402193629	0.3340361257624195	0.0014681832569247	(-9.25853, -8.0223)	(-0.0061456, -0.000591163)	0.002743406371	0.002811030629	yes	d__Bacteria; p__Bacillota_A_368345; c__Clostridia_258483; o__Lachnospirales; f__Lachnospiraceae; g__UBA3402; s__UBA3402 sp003478355	denominator	carb_eaten	TACGTAGGGGGCAAGCGTTATCCGGATTTACTGGGTGTAAAGGGAGCGTAGACGGCAGCGCAAGTCTGAAGTGAAAGCCCGGGGCTCAACCCCGGAATGGCTTTGGAAACTGCGCGGCTAGAGTACCGGAGGGGTAAGCGGAATTCCTAG
b4ef8e75d847b17325effd2f3873cc9c	-6.6688405350000055	-0.0033892024297774	0.3826337599921942	0.0016294122303353	(-7.44166, -5.98936)	(-0.00664314, -0.000500896)	0.0032539375702225	0.0028883064297773	yes	d__Bacteria; p__Bacteroidota; c__Bacteroidia; o__Bacteroidales; f__Bacteroidaceae; g__Phocaeicola_A; s__Phocaeicola_A vulgatus	denominator	carb_eaten	ACGGAGGATCCGAGCGTTATCCGGATTTATTGGGTTTAAAGGGAGCGTAGATGGATGTTTAAGTCAGTTGTGAAAGTTTGCGGCTCAACCGTAAAATTGCAGTTGATACTGGATGTCTTGAGTGCAGTTGAGGCAGGCGGAATTCGTGGT
e5a43b018c81cedd19e9a5354d32d469	-5.676880185000012	-0.0033418830909499	0.3720626480027463	0.001592528039289	(-6.35664, -4.9767)	(-0.00624124, -0.000267093)	0.0028993569090501	0.0030747900909499	yes	d__Bacteria; p__Bacteroidota; c__Bacteroidia; o__Bacteroidales; f__Bacteroidaceae; g__Bacteroides_H_857956; s__Bacteroides_H_857956 cellulosilyticus	denominator	carb_eaten	TACGGAGGATCCGAGCGTTATCCGGATTTATTGGGTTTAAAGGGAGCGTAGGCGGACTATTAAGTCAGCTGTGAAAGTTTGCGGCTCAACCGTAAAATTGCAGTTGATACTGGTCGTCTTGAGTGCAGTAGAGGTAGGCGGAATTCGTGG
21ce8465657612a85e2f89e74d285ce1	-9.504889184999993	-0.00291318517674	0.3304033453241441	0.0014409659222986	(-10.1863, -8.93972)	(-0.00545378, -4.58579e-05)	0.00254059482326	0.0028673272767399	yes	d__Bacteria; p__Bacillota_A_368345; c__Clostridia_258483; o__Christensenellales; f__Christensenellaceae; g__; s__	denominator	carb_eaten	TACGTAGGGAGCGAGCGTTGTCCGGAATTACTGGGCGTAAAGGGTGCGTAGGCGGTTTGGTAAGTCAGATGTGAAATACCCGGGCTTAACCCGGGGGCTGCATCTGATACTGTCAGACTTGAGTGCAGGAGAGGAAAGCGGAATTCCTAG
f9b52205cb2d03153fd394a290212a10	-4.607236135000003	-0.0028522808522449	0.3453315049661871	0.0014893483707089	(-5.28778, -3.95745)	(-0.00580735, -3.96101e-05)	0.0029550691477551	0.0028126707522449	yes	d__Bacteria; p__Bacteroidota; c__Bacteroidia; o__Bacteroidales; f__Bacteroidaceae; g__Phocaeicola_A; s__Phocaeicola_A vulgatus	denominator	carb_eaten	TACGGAGGATCCGAGCGTTATCCGGATTTATTGGGTTTAAAGGGAGCGTAGATGGGTTGTTAAGTCAGTTGTGAAAGTTTGCGGCTCAACCGTAAAATTGCAATTGATACTGGCAGTCTTGAGTACAGTTGAGGTAGGCGGAATTCGTGG
5bb151262388870fd53a84ea6f1ffdf2	-8.790981389999992	-0.002839365845685	0.3319460722845923	0.0014557599345189	(-9.36033, -8.12403)	(-0.0055637, -0.000103223)	0.002724334154315	0.002736142845685	yes	d__Bacteria; p__Pseudomonadota; c__Gammaproteobacteria; o__Burkholderiales; f__Burkholderiaceae_A_595427; g__Parasutterella_564865; s__Parasutterella excrementihominis	denominator	carb_eaten	ACGTAGGGTGCGAGCGTTAATCGGAATTACTGGGCGTAAAGGGTGCGCAGGCGGTTGAGTAAGACAGATGTGAAATCCCCGAGCTTAACTCGGGAATGGCATATGTGACTGCTCGACTAGAGTGTGTCAGAGGGAGGTGGAATTCCACGT
63a2de21003c952fd04b694d8444e66f	-6.481777594999992	-0.0028323885907199	0.3051834287656621	0.0013214936777856	(-7.08784, -5.94251)	(-0.00535475, -0.000431604)	0.0025223614092801	0.0024007845907199	yes	d__Bacteria; p__Bacillota_A_368345; c__Clostridia_258483; o__Lachnospirales; f__Lachnospiraceae; g__Dorea_D_146760; s__Dorea_D_146760 hominis	denominator	carb_eaten	TACGTAGGGGGCAAGCGTTATCCGGATTTACTGGGTGTAAAGGGAGCGTAGACGGCATTGCAAGCCAGATGTGAAAGCCCGGGGCTCAACCCCGGGACTGCATTTGGAACTGTAGAGCTAGAGTGTCGGAGAGGCAAGTGGAATTCCTAG
c82032c40c98975f71892e4be561c87a	-6.442165685000007	-0.0026825745794999	0.1712316373753134	0.0007426397794595	(-6.74555, -6.11231)	(-0.00413669, -0.00139494)	0.0014541154205001	0.0012876345794999	yes	d__Bacteria; p__Bacillota_A_368345; c__Clostridia_258483; o__Oscillospirales; f__Oscillospiraceae_88309; g__Dysosmobacter; s__Dysosmobacter welbionis	denominator	carb_eaten	TACGTAGGTGGCAAGCGTTGTCCGGATTTACTGGGTGTAAAGGGCGTGCAGCCGGGCCGGCAAGTCAGATGTGAAATCTGGAGGCTTAACCTCCAAACTGCATTTGAAACTGTAGGTCTTGAGTACCGGAGAGGTTATCGGAATTCCTTG
426bd7119a31b73ef734771a071a216c	-5.249115219999998	-0.00258230421685	0.2463300700447501	0.0010573447885595	(-5.69214, -4.7581)	(-0.00457945, -0.000544154)	0.00199714578315	0.0020381502168499	yes	d__Bacteria; p__Bacillota_A_368345; c__Clostridia_258483; o__Lachnospirales; f__Lachnospiraceae; g__Blautia_A_141781; s__Blautia_A_141781 obeum	denominator	carb_eaten	TACGTAGGGGGCGAGCGTTATCCGGATTTACTGGGTGTAAAGGGAGCGTAGACGGCGTATCAAGTCTGATGTGAAAGGCAGGGGCTTAACCCCTGGACTGCATTGGAAACTGGTATGCTTGAGTGCCGGAGGGGTAAGCGGAATTCCTAG
64d05989cb6f8053633b2127793200b3	-6.868575555000016	-0.0025580012588499	0.1965390936261587	0.0008414906999121	(-7.20941, -6.47536)	(-0.00416416, -0.000997828)	0.0016061587411501	0.0015601732588499	yes	d__Bacteria; p__Bacillota_A_368345; c__Clostridia_258483; o__Lachnospirales; f__Lachnospiraceae; g__Mediterraneibacter_A_155507; s__Mediterraneibacter_A_155507 faecis	denominator	carb_eaten	ACGTATGGTGCAAGCGTTATCCGGATTTACTGGGTGTAAAGGGAGCGTAGACGGAGTGGCAAGTCTGATGTGAAAACCCGGGGCTCAACCCCGGGACTGCATTGGAAACTGTCAATCTAGAGTACCGGAGAGGTAAGCGGAATTCCTAGT
6a17479edbe461431433bddb084f731e	-5.902142344999998	-0.0025204686258199	0.2275278921935747	0.0009794282220384	(-6.33222, -5.48441)	(-0.00433829, -0.000695722)	0.0018178213741801	0.0018247466258199	yes	d__Bacteria; p__Pseudomonadota; c__Gammaproteobacteria; o__Burkholderiales; f__Burkholderiaceae_A_595427; g__Parasutterella_564865; s__Parasutterella excrementihominis	denominator	carb_eaten	TACGTAGGGTGCGAGCGTTAATCGGAATTACTGGGCGTAAAGGGTGCGCAGGCGGTTGAGTAAGACAGATGTGAAATCCCCGAGCTTAACTCGGGAATGGCATATGTGACTGCTCGACTAGAGTGTGTCAGAGGGAGGTGGAATTCCACG
1aab913302590e21a7be28b1494a3320	-8.582978995000014	-0.0023727056812999	0.1911590876600951	0.0008254393145301	(-8.94432, -8.23574)	(-0.00386915, -0.000753762)	0.0014964443187001	0.0016189436812998	yes	d__Bacteria; p__Bacillota_A_368345; c__Clostridia_258483; o__Oscillospirales; f__Oscillospiraceae_88309; g__; s__	denominator	carb_eaten	TACGTAGGTGGCAAGCGTTGTCCGGATTTACTGGGTGTAAAGGGCGTGTAGGCGGGATTGCAAGTCAGGCGTGAAAACCAGGGGCTCAACCTCTGGCCTGCGTTTGAAACTGTAGTTCTTGAGTACTGGAGAGGTTGACGGAATTCCTAG
b1f2146bef78066448576fceeb6b644b	-4.124102584999995	-0.00233244302765	0.1818252146688345	0.0007755685904377	(-4.46251, -3.77685)	(-0.00380393, -0.000921952)	0.00147148697235	0.00141049102765	yes	d__Bacteria; p__Bacillota_A_368345; c__Clostridia_258483; o__Lachnospirales; f__Lachnospiraceae; g__Mediterraneibacter_A_155507; s__Mediterraneibacter_A_155507 faecis	denominator	carb_eaten	TACGTATGGTGCAAGCGTTATCCGGATTTACTGGGTGTAAAGGGAGCGTAGACGGAGTGGCAAGTCTGATGTGAAAACCCGGGGCTCAACCCCGGGACTGCATTGGAAACTGTCAATCTAGAGTACCGGAGAGGTAAGCGGAATTCCTAG
f402919ff0fe53fec5b6ef190f9e42b7	-6.448194409999982	-0.0022872336106999	0.1826473280213864	0.0007866380387207	(-6.79126, -6.10697)	(-0.00375283, -0.000814943)	0.0014655963893001	0.0014722906106999	yes	d__Bacteria; p__Bacillota_A_368345; c__Clostridia_258483; o__Lachnospirales; f__Lachnospiraceae; g__Blautia_A_141781; s__Blautia_A_141781 obeum	denominator	carb_eaten	ACGTAGGGGGCAAGCGTTATCCGGATTTACTGGGTGTAAAGGGAGCGTAGACGGCGCAGCAAGTCTGATGTGAAAGGCAGGGGCTTAACCCCTGGACTGCATTGGAAACTGCTGTGCTTGAGTGCCGGAGGGGTAAGCGGAATTCCTAGT
e39b1ae9776ee98190c8cb02bc9de792	-8.693484504999983	-0.0022386541616694	0.2951744293589047	0.0012744366782141	(-9.23308, -8.14806)	(-0.0048321, -3.18094e-05)	0.0025934458383305	0.0022068447616694	yes	d__Bacteria; p__Bacillota_A_368345; c__Clostridia_258483; o__Lachnospirales; f__Lachnospiraceae; g__Anaerobutyricum; s__Anaerobutyricum hallii	denominator	carb_eaten	ACGTATGGAGCAAGCGTTATCCGGATTTACTGGGTGTAAAGGGTGCGTAGGTGGCAGTGCAAGTCAGATGTGAAAGGCCGGGGCTCAACCCCGGAGCTGCATTTGAAACTGCATAGCTGGAGTACAGGAGAGGCAGGCGGAATTCCTAGT
8a261f382a739bbc5f9494b2c64c2744	-4.787495859999987	-0.002030592903745	0.1682664902666612	0.0007195650844149	(-5.08967, -4.45047)	(-0.00335125, -0.000651381)	0.0013206570962549	0.001379211903745	yes	d__Bacteria; p__Bacillota_A_368345; c__Clostridia_258483; o__Lachnospirales; f__Lachnospiraceae; g__Anaerobutyricum; s__Anaerobutyricum hallii	denominator	carb_eaten	TACGTATGGAGCAAGCGTTATCCGGATTTACTGGGTGTAAAGGGTGCGTAGGTGGCAGTGCAAGTCAGATGTGAAAGGCCGGGGCTCAACCCCGGAGCTGCATTTGAAACTGCATAGCTAGAGTACAGGAGAGGCAGGCGGAATTCCTAG
5b00db3216a94bcd5c4842499bf6bf6e	-7.504192820000004	-0.00201884543185	0.2202761953084074	0.0009478161854959	(-7.91084, -7.08193)	(-0.00370861, -0.00018401)	0.00168976456815	0.0018348354318499	yes	d__Bacteria; p__Bacillota_A_368345; c__Clostridia_258483; o__Oscillospirales; f__Oscillospiraceae_88309; g__Faecousia; s__Faecousia sp000434635	denominator	carb_eaten	TACGTAGGTGGCAAGCGTTGTCCGGATTTACTGGGTGTAAAGGGCGTGTAGGCGGAGCAGCAAGTCAGAAGTGAAATCTCTGGGCTCAACCCAGAAACTGCTTTTGAAACTGTTGCCCTTGAGTATCGGAGAGGCAGGCGGAATTCCTAG
85c05d873041801d03eed489230b23f6	-7.6601239899999936	-0.00194211720265	0.1818622643683397	0.00078568922249	(-7.98066, -7.29941)	(-0.00347517, -0.000569856)	0.00153305279735	0.00137226120265	yes	d__Bacteria; p__Bacillota_A_368345; c__Clostridia_258483; o__Lachnospirales; f__Lachnospiraceae; g__Anaerobutyricum; s__Anaerobutyricum hallii	denominator	carb_eaten	ACGTATGGAGCAAGCGTTATCCGGATTTACTGGGTGTAAAGGGTGCGTAGGTGGCAGTGCAAGTCAGATGTGAAAGGCCGGGGCTCAACCCCGGAGCTGCATTTGAAACTGCATAGCTAGAGTACAGGAGAGGCAGGCGGAATTCCTAGT
f12011ad5219b22b6ca790103333a755	-8.733670784999994	-0.0019268725999599	0.2066686031109556	0.0008910560510701	(-9.17353, -8.39064)	(-0.00351277, -0.000129157)	0.0015858974000401	0.0017977155999599	yes	d__Bacteria; p__Bacillota_A_368345; c__Clostridia_258483; o__Oscillospirales; f__Oscillospiraceae_88309; g__Lawsonibacter; s__Lawsonibacter sp000492175	denominator	carb_eaten	TACGTAGGTGGCGAGCGTTATCCGGATTTACTGGGTGTAAAGGGCGTGTAGGCGGGACTGCAAGTCAGATGTGAAAACCATGGGCTCAACCTGTGGCCTGCATTTGAAACTGTAGTTCTTGAGTACTGGAGAGGCAGACGGAATTCCTAG
599ba6458e91e2527f358f547ea39261	-3.8001476299999934	-0.0019237564065	0.1297125158467104	0.0005557112044872	(-4.05389, -3.56311)	(-0.00312073, -0.0010049)	0.0011969735934999	0.0009188564065	yes	d__Bacteria; p__Bacillota_A_368345; c__Clostridia_258483; o__Lachnospirales; f__Lachnospiraceae; g__Blautia_A_141781; s__Blautia_A_141781 obeum	denominator	carb_eaten	TACGTAGGGGGCAAGCGTTATCCGGATTTACTGGGTGTAAAGGGAGCGTAGACGGCGCAGCAAGTCTGATGTGAAAGGCAGGGGCTTAACCCCTGGACTGCATTGGAAACTGCTGTGCTTGAGTGCCGGAGGGGTAAGCGGAATTCCTAG
0b05a2e48cdc5f9e766bb0f4c209d4b4	-8.366585025000019	-0.001804531203395	0.1923434553058654	0.000831114061736	(-8.70426, -7.98999)	(-0.00326736, -0.000118851)	0.001462828796605	0.0016856802033949	yes	d__Bacteria; p__Bacillota_A_368345; c__Clostridia_258483; o__Oscillospirales; f__Oscillospiraceae_88309; g__Dysosmobacter; s__Dysosmobacter welbionis	denominator	carb_eaten	TACGTAGGTGGCAAGCGTTGTCCGGATTTACTGGGTGTAAAGGGCGTGCAGCCGGGCTGGCAAGTCAGGCGTGAAATCCCAGGGCTCAACCCTGGAACTGCGTTTGAAACTGCTGGTCTTGAGTACCGGAGAGGTCATCGGAATTCCTTG
fc1856f132cd513b1251fa39ad4ccd01	-7.722197339999995	-0.00159154675375	0.1533923840349461	0.0006657193807494	(-8.01853, -7.43879)	(-0.00280715, -0.000323986)	0.00121560324625	0.00126756075375	yes	d__Bacteria; p__Bacillota_A_368345; c__Clostridia_258483; o__Lachnospirales; f__Lachnospiraceae; g__Dorea_A; s__Dorea_A formicigenerans	denominator	carb_eaten	ACGTAGGGGGCAAGCGTTATCCGGATTTACTGGGTGTAAAGGGAGCGTAGACGGCTGTGCAAGTCTGAAGTGAAAGGCATGGGCTCAACCTGTGGACTGCTTTGGAAACTGTGCAGCTAGAGTGTCGGAGAGGTAAGTGGAATTCCTAGT
180b74e94caf35fac5e1f0f4b7ad9d9f	-6.039705349999991	-0.0015762264274415	0.1227760755272683	0.0005273667411411	(-6.26872, -5.81081)	(-0.00256316, -0.00058736)	0.0009869335725585	0.0009888664274414	yes	d__Bacteria; p__Bacteroidota; c__Bacteroidia; o__Bacteroidales; f__Marinifilaceae; g__Odoribacter_865974; s__Odoribacter splanchnicus	denominator	carb_eaten	TACGGAGGATGCGAGCGTTATCCGGATTTATTGGGTTTAAAGGGTGCGTAGGCGGTTTATTAAGTTAGTGGTTAAATATTTGAGCTAAACTCAATTGTGCCATTAATACTGGTAAACTGGAGTACAGACGAGGTAGGCGGAATAAGTTAA
10155b2834300619ce0102110a37b057	-6.658749194999992	-0.001306593595585	0.1427737451249422	0.0006161948226499	(-6.93784, -6.40714)	(-0.00249181, -0.000203981)	0.001185216404415	0.001102612595585	yes	d__Bacteria; p__Bacillota_A_368345; c__Clostridia_258483; o__Lachnospirales; f__Lachnospiraceae; g__Porcincola; s__	denominator	carb_eaten	TACGTAGGGGGCAAGCGTTATCCGGATTTACTGGGTGTAAAGGGAGCGTAGACGGTCAAGCAAGTCAGAAGTGAAAGGCTGGGGCTCAACCCCGGGACTGCTTTTGAAACTGTTTGACTGGAGTGCTGGAGAGGTAAGCGGAATTCCTAG
ea2b0e4a93c24c6c3661cbe347f93b74	-4.088715524999992	-0.0012837352312399	0.1569854640892727	0.0006719812410692	(-4.37804, -3.79419)	(-0.0025968, -9.64066e-05)	0.00131306476876	0.0011873286312399	yes	d__Bacteria; p__Bacteroidota; c__Bacteroidia; o__Bacteroidales; f__Bacteroidaceae; g__Bacteroides_H_857956; s__Bacteroides_H_857956 uniformis	denominator	carb_eaten	TACGGAGGATCCGAGCGTTATCCGGATTTATTGGGTTTAAAGGGAGCGTAGGCGGACGCTTAAGTCAGTTGTGAAAGTTTGCGGCTCAACCGTAAAATTGCAGTTGATACTGGGTGTCTTGAGTACAGTAGAGGCAGGCGGAATTCGTGG
de6891b6f7a1f35bd9ccbc058b9e1a77	-6.297417319999993	-0.00123557727196	0.1117498713064923	0.0004825473432662	(-6.5189, -6.0968)	(-0.00210781, -0.000307668)	0.0008722327280399	0.00092790927196	yes	d__Bacteria; p__Bacillota_A_368345; c__Clostridia_258483; o__Lachnospirales; f__Lachnospiraceae; g__Lachnoclostridium_B; s__Lachnoclostridium_B ammoniilytica	denominator	carb_eaten	TACGTAGGGGGCAAGCGTTATCCGGATTTACTGGGTGTAAAGGGAGCGTAGACGGTATGGCAAGTCTGATGTGAAAGGCCAGGGCTCAACCCTGGGACTGCATTGGAAACTGTCGAACTAGAGTGTCGGAGAGGCAAGTGGAATTCCTAG
89aabf43d24dd5bd0fd0f5aca189d341	-5.001343315000009	-0.00122847423825	0.0982710994777242	0.000423746484921	(-5.17839, -4.80822)	(-0.00210878, -0.000534192)	0.00088030576175	0.00069428223825	yes	d__Bacteria; p__Bacillota_A_368345; c__Clostridia_258483; o__Lachnospirales; f__Lachnospiraceae; g__Dorea_A; s__Dorea_A formicigenerans	denominator	carb_eaten	TACGTAGGGGGCAAGCGTTATCCGGATTTACTGGGTGTAAAGGGAGCGTAGACGGCTGTGCAAGTCTGAAGTGAAAGGCATGGGCTCAACCTGTGGACTGCTTTGGAAACTGTGCAGCTAGAGTGTCGGAGAGGTAAGTGGAATTCCTAG
959d48a11e3b26c9268f0bd1dae6ec40	-3.946363540000001	-0.0012280152718	0.132124963414445	0.000565726982178	(-4.20299, -3.70559)	(-0.00228013, -0.000153372)	0.0010521147282	0.0010746432718	yes	d__Bacteria; p__Bacillota_A_368345; c__Clostridia_258483; o__Lachnospirales; f__Lachnospiraceae; g__Blautia_A_141781; s__Blautia_A_141781 obeum	denominator	carb_eaten	TACGTAGGGGGCAAGCGTTATCCGGATTTACTGGGTGTAAAGGGAGCGTAGACGGACTGGCAAGTCTGATGTGAAAGGCGGGGGCTCAACCCCTGGACTGCATTGGAAACTGTTAGTCTTGAGTGCCGGAGAGGTAAGCGGAATTCCTAG
59196a586276f0be745d0e334fc071c6	-3.7061499699999967	0.0013801681084605	0.1061059661385687	0.0004567163747015	(-3.9107, -3.51788)	(0.000519332, 0.00224335)	0.0008608361084605	0.0008631818915394	yes	d__Bacteria; p__Bacillota_A_368345; c__Clostridia_258483; o__Lachnospirales; f__Lachnospiraceae; g__Blautia_A_141781; s__Blautia_A_141781 fusiformis	numerator	carb_eaten	TACGTAGGGGGCAAGCGTTATCCGGATTTACTGGGTGTAAAGGGAGCGTAGACGGATGGACAAGTCTGATGTGAAAGGCTGGGGCTCAACCCCGGGACTGCATTGGAAACTGCCCGTCTTGAGTGCCGGAGAGGTAAGCGGAATTCCTAG
31c0a0bcf172474d82c69979df243e78	-6.454549989999991	0.0014467760134799	0.1732171890933455	0.0007426611104546	(-6.7823, -6.1261)	(0.00012346, 0.00292964)	0.0013233160134799	0.00148286398652	yes	d__Bacteria; p__Bacillota_A_368345; c__Clostridia_258483; o__Lachnospirales; f__Lachnospiraceae; g__Blautia_A_141781; s__Blautia_A_141781 fusiformis	numerator	carb_eaten	ACGTAGGGGGCAAGCGTTATCCGGATTTACTGGGTGTAAAGGGAGCGTAGACGGATGGACAAGTCTGATGTGAAAGGCTGGGGCTCAACCCCGGGACTGCATTGGAAACTGCCCGTCTTGAGTGCCGGAGAGGTAAGCGGAATTCCTAGT
dde2f514908a4fcaa80827346c7b7a19	-8.363087685000004	0.001788752957485	0.204178738872809	0.0008797467758622	(-8.71412, -7.95971)	(0.000230634, 0.00350833)	0.001558118957485	0.001719577042515	yes	d__Bacteria; p__Bacillota_A_368345; c__Clostridia_258483; o__Oscillospirales; f__Oscillospiraceae_88309; g__Dysosmobacter; s__	numerator	carb_eaten	TACGTAGGTGGCAAGCGTTGTCCGGATTTACTGGGTGTAAAGGGCGTGCAGCCGGGTGCGCAAGTCAGATGTGAAATCTCAGGGCTCAACCCTGAAACTGCATTTGAAACTGTGCATCTTGAGTGCCGGAGAGGTAATCGGAATTCCTTG
ba88d4e4e6a24ecc2a5aab6bdfbb77f5	-8.214446700000005	0.0018070173708099	0.1946561843713423	0.0008405512085059	(-8.54782, -7.82374)	(8.93239e-05, 0.00322793)	0.0017176934708099	0.00142091262919	yes	d__Bacteria; p__Bacillota_A_368345; c__Clostridia_258483; o__Oscillospirales; f__Oscillospiraceae_88309; g__Lawsonibacter; s__Lawsonibacter faecis	numerator	carb_eaten	TACGTAGGTGGCAAGCGTTATCCGGATTTACTGGGTGTAAAGGGCGTGTAGGCGGGAAAGCAAGTCAGATGTGAAAACTGTGGGCTCAACCCACAGCCTGCATTTGAAACTGTTTTTCTTGAGTACTGGAGAGGCAGATGGAATTCCTAG
e9d9bafcf863ec0908ce4e20e6386ff9	-9.96157096500002	0.0021227452076499	0.263500024862274	0.0011268971583997	(-10.4393, -9.42814)	(0.000151154, 0.00434257)	0.0019715912076499	0.00221982479235	yes	d__Bacteria; p__Bacillota_A_368345; c__Clostridia_258483; o__Lachnospirales; f__Lachnospiraceae; g__Alitiscatomonas; s__Alitiscatomonas sp900066535	numerator	carb_eaten	ACGTAGGGGGCAAGCGTTATCCGGATTTACTGGGTGTAAAGGGAGCGTAGACGGCGATGCAAGTCTGAAGTGAAATACCCGGGCTCAACCTGGGAACTGCTTTGGAAACTGTATGGCTAGAGTGCTGGAGAGGTAAGCGGAATTCCTAGT
e3ab3e4772986724760dbd52b7af55f7	-8.693926589999995	0.0022602158071999	0.2816858445495119	0.0012085442134477	(-9.26517, -8.20691)	(6.69683e-05, 0.00456396)	0.0021932475071999	0.0023037441928	yes	d__Bacteria; p__Bacillota_A_368345; c__Clostridia_258483; o__Lachnospirales; f__Lachnospiraceae; g__Oliverpabstia; s__Oliverpabstia tarda	numerator	carb_eaten	ACGTAGGGGGCAAGCGTTATCCGGATTTACTGGGTGTAAAGGGAGCGTAGACGGAATGGCAAGTCTGATGTGAAAGGCCGGGGCTCAACCCCGGGACTGCATTGGAAACTGTCAATCTAGAGTACCGGAGGGGTAAGTGGAATTCCTAGT
148c7eb0139bbc1b8c87dd31464742e4	-6.209781065000011	0.0023735753599699	0.216999735159552	0.0009326877416559	(-6.6085, -5.80308)	(0.000609924, 0.00404751)	0.0017636513599699	0.00167393464003	yes	d__Bacteria; p__Bacillota_A_368345; c__Clostridia_258483; o__Lachnospirales; f__Lachnospiraceae; g__Eubacterium_G_180878; s__Eubacterium_G_180878 ventriosum	numerator	carb_eaten	TACGTATGGGGCAAGCGTTATCCGGATTTACTGGGTGTAAAGGGAGCGTAGGCGGCATGGCAAGTCAGAAGTGAAAGCCTGGGGCTCAACCCCGGAATTGCTTTTGAAACTGTCAGGCTAGAGTGTCGGAGGGGTAAGCGGAATTCCTAG
68ee181a51a55ca3814763c9214cfd8a	-9.244647225	0.0025208279253259	0.2706013849026819	0.0011736107084767	(-9.73811, -8.71397)	(0.000186304, 0.00456139)	0.0023345239253259	0.0020405620746741	yes	d__Bacteria; p__Bacillota_A_368345; c__Clostridia_258483; o__Oscillospirales; f__Ruminococcaceae; g__Faecalibacterium; s__Faecalibacterium duncaniae	numerator	carb_eaten	ACGTAGGTCACAAGCGTTGTCCGGAATTACTGGGTGTAAAGGGAGCGCAGGCGGGCGATCAAGTTGGAAGTGAAATCCATGGGCTCAACCCATGAACTGCTTTCAAAACTGGTCGTCTTGAGTAGTGCAGAGGTAGGCGGAATTCCCGGT
5093ad88995f6fe457c7fe96bb0ed33b	-6.58714685999999	0.0025269332209999	0.2708365887176996	0.0011752257855281	(-7.0721, -6.07732)	(0.000375408, 0.00468469)	0.0021515252209999	0.0021577567790001	yes	d__Bacteria; p__Bacillota_A_368345; c__Clostridia_258483; o__Lachnospirales; f__Lachnospiraceae; g__Agathobacter_164117; s__Agathobacter rectalis	numerator	carb_eaten	ACGTATGGTGCAAGCGTTATCCGGATTTACTGGGTGTAAAGGGAGCGCAGGCGGTGCGGCAAGTCTGATGTGAAAGCCCGGGGCTCAACCCCGGTACTGCATTGGAAACTGTCGTACTAGAGTGTCGGAGGGGTAAGCGGAATTCCTAGT
363c1c39d58bce4fc3218659d0944258	-6.863174930000014	0.0025524272724999	0.2112191510157046	0.0009164878421311	(-7.21451, -6.42131)	(0.00082175, 0.0042244)	0.0017306772724999	0.0016719727275	yes	d__Bacteria; p__Bacillota_A_368345; c__Clostridia_258483; o__Lachnospirales; f__Lachnospiraceae; g__Eisenbergiella; s__	numerator	carb_eaten	TACGTAGGGGGCAAGCGTTATCCGGATTTACTGGGTGTAAAGGGAGCGTAGACGGCAAGGCAAGTCTGAAGTGAAAGCCCGGTGCTTAACGCCGGGACTGCTTTGGAAACTGTTTAGCTGGAGTGCCGGAGAGGTAAGCGGAATTCCTAG
ebab7cfc7858bfb00c486bba21d6ca6d	-6.242841445000002	0.00260598034755	0.2693606558216365	0.0011632824619763	(-6.70744, -5.69889)	(0.000482805, 0.00484017)	0.0021231753475499	0.00223418965245	yes	d__Bacteria; p__Bacillota_A_368345; c__Clostridia_258483; o__Clostridiales; f__Clostridiaceae_222000; g__Clostridium_T; s__	numerator	carb_eaten	TACGTAGGTGGCGAGCGTTGTCCGGATTTACTGGGCGTAAAGGGAGCGTAGGCGGATTTTTAAGTGAGATGTGAAATACTCGGGCTTAACCTGAGTGCTGCATTTCAAACTGGAAGTCTAGAGTGCAGGAGAGGAGAAGGGAATTCCTAG
41df3b4c55182503ecd97c6dbe47966a	-7.301765905000008	0.00260621119835	0.1967390671421945	0.000855361873892	(-7.68742, -6.97464)	(0.00110801, 0.00429284)	0.0014982011983499	0.00168662880165	yes	d__Bacteria; p__Bacillota_A_368345; c__Clostridia_258483; o__Lachnospirales; f__Lachnospiraceae; g__Alitiscatomonas; s__Alitiscatomonas sp900066535	numerator	carb_eaten	TACGTAGGGGGCAAGCGTTATCCGGATTTACTGGGTGTAAAGGGAGCGTAGACGGCGATGCAAGTCTGAAGTGAAATACCCGGGCTCAACCTGGGAACTGCTTTGGAAACTGTATGGCTAGAGTGCTGGAGAGGTAAGCGGAATTCCTAG
23597fea41001255f06321d42aefd3bd	-9.00645474499999	0.0026370999509799	0.2472424920925503	0.0010659747799633	(-9.48113, -8.582)	(0.000748287, 0.00468758)	0.0018888129509798	0.0020504800490201	yes	d__Bacteria; p__Bacillota_A_368345; c__Clostridia_258483; o__Lachnospirales; f__Lachnospiraceae; g__Eubacterium_G_180878; s__Eubacterium_G_180878 ventriosum	numerator	carb_eaten	ACGTATGGGGCAAGCGTTATCCGGATTTACTGGGTGTAAAGGGAGCGTAGGCGGCATGGCAAGTCAGAAGTGAAAGCCTGGGGCTCAACCCCGGAATTGCTTTTGAAACTGTCAGGCTAGAGTGTCGGAGGGGTAAGCGGAATTCCTAGT
42608e863ede290f764f14c074e8e4fb	-9.638464059999995	0.0027744767856	0.2489904447425971	0.0010700515976396	(-10.1434, -9.19485)	(0.000800394, 0.00488993)	0.0019740827856	0.0021154532143999	yes	d__Bacteria; p__Bacillota_A_368345; c__Clostridia_258483; o__Lachnospirales; f__Lachnospiraceae; g__Eisenbergiella; s__	numerator	carb_eaten	ACGTAGGGGGCAAGCGTTATCCGGATTTACTGGGTGTAAAGGGAGCGTAGACGGCAAGGCAAGTCTGAAGTGAAAGCCCGGTGCTTAACGCCGGGACTGCTTTGGAAACTGTTTAGCTGGAGTGCCGGAGAGGTAAGCGGAATTCCTAGT
8937656c16c20701c107e715bad86732	-3.906487220000001	0.0029707104294999	0.2198586656174179	0.0009490819195106	(-4.30988, -3.50932)	(0.0012532, 0.00476919)	0.0017175104294999	0.0017984795705001	yes	d__Bacteria; p__Bacillota_A_368345; c__Clostridia_258483; o__Lachnospirales; f__Lachnospiraceae; g__Agathobacter_164117; s__Agathobacter rectalis	numerator	carb_eaten	TACGTATGGTGCAAGCGTTATCCGGATTTACTGGGTGTAAAGGGAGCGCAGGCGGTGCGGCAAGTCTGATGTGAAAGCCCGGGGCTCAACCCCGGTACTGCATTGGAAACTGTCGTACTAGAGTGTCGGAGGGGTAAGCGGAATTCCTAG
1a389bf765c8ff0f92600f684fbe7ad7	-6.5636843399999885	0.0030026785922149	0.2668531320180903	0.0011448364075088	(-7.0333, -6.03678)	(0.000928838, 0.00519772)	0.0020738405922149	0.0021950414077851	yes	d__Bacteria; p__Bacillota_A_368345; c__Clostridia_258483; o__Oscillospirales; f__Ruminococcaceae; g__Faecalibacterium; s__Faecalibacterium duncaniae	numerator	carb_eaten	AACGTAGGTCACAAGCGTTGTCCGGAATTACTGGGTGTAAAGGGAGCGCAGGCGGGCGATCAAGTTGGAAGTGAAATCCATGGGCTCAACCCATGAACTGCTTTCAAAACTGGTCGTCTTGAGTAGTGCAGAGGTAGGCGGAATTCCCGG
40a6b537d995aeb12b0100e2cb6ad879	-7.900104870000003	0.0034336620799999	0.2847027588343377	0.0012348545264348	(-8.40745, -7.38)	(0.00117607, 0.00565292)	0.0022575920799999	0.00221925792	yes	d__Bacteria; p__Bacillota_A_368345; c__Clostridia_258483; o__Lachnospirales; f__Lachnospiraceae; g__Blautia_A_141781; s__Blautia_A_141781 ammoniilytica	numerator	carb_eaten	TACGTAGGGGGCAAGCGTTATCCGGATTTACTGGGTGTAAAGGGAGCGTAGACGGCATAACAAGTCTGATGTGAAAGGCTGGGGCTTAACCCCGGGACTGCATTGGAAACTGTTAAGCTTGAGTGCCGGAGGGGTAAGCGGAATTCCTAG
2a7f11895ae7fe9fdffa52016207c561	-6.834663014999996	0.0036441696135	0.2616238708691542	0.0011454978035245	(-7.3515, -6.35507)	(0.00146327, 0.00574961)	0.0021808996135	0.0021054403864999	yes	d__Bacteria; p__Actinomycetota; c__Actinomycetes; o__Actinomycetales; f__Bifidobacteriaceae; g__Bifidobacterium_388775; s__Bifidobacterium breve	numerator	carb_eaten	ACGTAGGGTGCAAGCGTTATCCGGAATTATTGGGCGTAAAGGGCTCGTAGGCGGTTCGTCGCGTCCGGTGTGAAAGTCCATCGCTTAACGGTGGATCCGCGCCGGGTACGGGCGGGCTTGAGTGCGGTAGGGGAGACTGGAATTCCCGGT
33f9226b33e1f59f71edc044bb947764	-5.153174805000008	0.00365360002605	0.4088231262703492	0.0017606752399435	(-5.90508, -4.42777)	(0.000432835, 0.00667477)	0.00322076502605	0.00302116997395	yes	d__Bacteria; p__Bacillota_A_368345; c__Clostridia_258483; o__Lachnospirales; f__Lachnospiraceae; g__Agathobacter_164117; s__Agathobacter faecis	numerator	carb_eaten	TACGTATGGTGCAAGCGTTATCCGGATTTACTGGGTGTAAAGGGAGCGCAGGCGGTGCGGCAAGTCTGATGTGAAAGCCCGGGGCTCAACCCCGGTACTGCATTGGAAACTGTCGTACTAGAGTGTCGGAGGGGTAAGTGGAATTCCTAG
e2c3ff4f647112723741aa72087f1bfa	-4.159480479999999	0.00373114387905	0.2244388690438214	0.0009715353044827	(-4.58502, -3.76388)	(0.00209582, 0.00566999)	0.00163532387905	0.0019388461209499	yes	d__Bacteria; p__Actinomycetota; c__Actinomycetes; o__Actinomycetales; f__Bifidobacteriaceae; g__Bifidobacterium_388775; s__Bifidobacterium breve	numerator	carb_eaten	TACGTAGGGTGCAAGCGTTATCCGGAATTATTGGGCGTAAAGGGCTCGTAGGCGGTTCGTCGCGTCCGGTGTGAAAGTCCATCGCTTAACGGTGGATCCGCGCCGGGTACGGGCGGGCTTGAGTGCGGTAGGGGAGACTGGAATTCCCGG
fcd575ef43a2ae77d9b7c10639e80fd8	-10.702837015000012	0.0037886996464499	0.3995529915785135	0.0016938476873486	(-11.4205, -9.95696)	(0.000868378, 0.00714861)	0.0029203216464499	0.00335991035355	yes	d__Bacteria; p__Bacillota_A_368345; c__Clostridia_258483; o__Lachnospirales; f__Lachnospiraceae; g__Blautia_A_141781; s__Blautia_A_141781 ammoniilytica	numerator	carb_eaten	ACGTAGGGGGCAAGCGTTATCCGGATTTACTGGGTGTAAAGGGAGCGTAGACGGCATAACAAGTCTGATGTGAAAGGCTGGGGCTTAACCCCGGGACTGCATTGGAAACTGTTAAGCTTGAGTGCCGGAGGGGTAAGCGGAATTCCTAGT
3f5f0d10bd5495e2c89d229c508dcdec	-7.957529684999979	0.0039254633311999	0.3415484520179395	0.0014666421375703	(-8.57801, -7.31098)	(0.00120527, 0.00673986)	0.0027201933311998	0.0028143966688001	yes	d__Bacteria; p__Bacillota_A_368345; c__Clostridia_258483; o__Lachnospirales; f__Lachnospiraceae; g__Agathobacter_164117; s__Agathobacter faecis	numerator	carb_eaten	ACGTATGGTGCAAGCGTTATCCGGATTTACTGGGTGTAAAGGGAGCGCAGGCGGTGCGGCAAGTCTGATGTGAAAGCCCGGGGCTCAACCCCGGTACTGCATTGGAAACTGTCGTACTAGAGTGTCGGAGGGGTAAGTGGAATTCCTAGT
51625f89e7332f46ab0641e10cede6ea	-8.458850935000005	0.0044308966535649	0.5145471252064047	0.0022031654333924	(-9.40292, -7.4571)	(0.000123389, 0.00848792)	0.0043075076535649	0.004057023346435	yes	d__Bacteria; p__Bacillota_A_368345; c__Clostridia_258483; o__Lachnospirales; f__Lachnospiraceae; g__Roseburia_D; s__Roseburia_D yibonii	numerator	carb_eaten	TACGTAGGGGGCAAGCGTTATCCGGATTTACTGGGTGTAAAGGGAGCGCAGGCGGATGGCTAAGTCTGATGTGAAAGCCCGGGGCTCAACCCCGGGACTGCATTGGAAACTGGTTATCTTGAGTGTCGGAGAGGTAAGTGGAATTCCTAG
1986030e3c5cd5df6d869054bc96e536	-9.50276198500001	0.007357938345	0.3177631838755233	0.0013674636181417	(-10.1221, -8.95841)	(0.00469958, 0.00975665)	0.002658358345	0.002398711655	yes	d__Bacteria; p__Pseudomonadota; c__Gammaproteobacteria; o__Enterobacterales_737866; f__Pasteurellaceae; g__Haemophilus_D_735815; s__Haemophilus_D_735815 parainfluenzae_P	numerator	carb_eaten	TACGGAGGGTGCGAGCGTTAATCGGAATAACTGGGCGTAAAGGGCACGCAGGCGGTGACTTAAGTGAGGTGTGAAAGCCCCGGGCTTAACCTGGGAATTGCATTTCATACTGGGTCGCTAGAGTACTTTAGGGAGGGGTAGAATTCCACG
6c83fec6e8d03fad51eabc871853c991	-10.705511269999992	0.0099407682049999	0.4611334320714421	0.0019908587656521	(-11.6213, -9.90266)	(0.00657299, 0.0139365)	0.0033677782049999	0.003995731795	yes	d__Bacteria; p__Bacillota_C; c__Negativicutes; o__Veillonellales; f__Veillonellaceae; g__Veillonella_A; s__Veillonella_A parvula	numerator	carb_eaten	TACGTAGGTGGCAAGCGTTGTCCGGAATTATTGGGCGTAAAGCGCGCGCAGGCGGATTGGTCAGTCTGTCTTAAAAGTTCGGGGCTTAACCCCGTGATGGGATGGAAACTGCCAATCTAGAGTATCGGAGAGGAAAGTGGAATTCCTAGT
514b34f09e4acd2397d38273c630d338	-5.907413194999988	-0.02898720715	0.5362963442717483	0.0055879586062867	(-6.95283, -4.93009)	(-0.0391554, -0.0184553)	0.01016819285	0.0105319071499999	yes	d__Bacteria; p__Bacillota_A_368345; c__Clostridia_258483; o__Christensenellales; f__Aristaeellaceae; g__Limiplasma; s__Limiplasma merdipullorum	denominator	fat_eaten	TACGTAGGGGGCAAGCGTTGTCCGGAATGATTGGGCGTAAAGGGCGCGTAGGCGGCCTGGTAAGTTTGAAGTGAAAGTCCTTCTTTTAAGGAGGGAACTGCTTTGAAAACTGTCGGGCTTGAGTGCAGGAGAGGTAAGCGGAATTCCCGG
c5e3c5422835403541b0af331a2cc649	-6.192002294999997	-0.026100498005	0.4661284136028213	0.0048495407906396	(-6.97249, -5.27232)	(-0.0349765, -0.0174319)	0.008876001995	0.008668598005	yes	d__Bacteria; p__Bacillota_A_368345; c__Clostridia_258483; o__Oscillospirales; f__Acutalibacteraceae; g__Acutalibacter; s__	denominator	fat_eaten	TACGTAGGGAGCAAGCGTTGTCCGGATTTACTGGGTGTAAAGGGTGCGTAGGCGGTTTGGTAAGTCAGAAGTGAAATCCATGGGCTTAACCCATGAACTGCTTTTGAAACTATCGAACTTGAGTGAAGTAGAGGTAGGCGGAATTCCCGG
3f38509af22157cdcb4006457529d25e	-7.195996935000001	-0.0182478253335	0.4315817543186409	0.0045011419645775	(-8.0126, -6.39576)	(-0.0268533, -0.0102406)	0.0086054746665	0.0080072253335	yes	d__Bacteria; p__Bacillota_A_368345; c__Clostridia_258483; o__Christensenellales; f__Aristaeellaceae; g__; s__	denominator	fat_eaten	TACGTAGGGGGCGAGCGTTGTCCGGAATGACTGGGCGTAAAGGGCGTGTAGGCGGCTTTTTAAGTCTGGAGTGAAAGCCCCTTTTTCAAGGAGGGGAGTGCTTTGGAGACTGGAGAGCTTGAGTGCGGAAGAGGTAAGTGGAATTCCCAG
f10155af1849a17996f302d71b32398c	-6.741565479999996	-0.0159574242349999	0.355132262034259	0.0036491950872049	(-7.42717, -6.11789)	(-0.0229147, -0.00914137)	0.0069572757650001	0.0068160542349999	yes	d__Bacteria; p__Bacillota_A_368345; c__Clostridia_258483; o__Lachnospirales; f__Lachnospiraceae; g__Suilimivivens; s__Suilimivivens aceti	denominator	fat_eaten	TACGTAGGGGGCAAGCGTTATCCGGATTTACTGGGTGTAAAGGGAGCGTAGACGGTGAAGCAAGTCTGAAGTGAAAGGTTGGGGCTCAACCCCGAAACTGCTTTGGAAACTGTTTAACTGGAGTACAGGAGAGGTAAGTGGAATTCCTAG
04195686f2b70585790ec75320de0d6f	-4.446980880000003	-0.0154341939524999	0.4275107765913341	0.0044449797096493	(-5.21115, -3.65727)	(-0.0235024, -0.00745032)	0.0080682060475	0.0079838739524999	yes	d__Bacteria; p__Pseudomonadota; c__Gammaproteobacteria; o__Enterobacterales_737866; f__Enterobacteriaceae_A_725029; g__Escherichia; s__Escherichia fergusonii	denominator	fat_eaten	TACGGAGGGTGCAAGCGTTAATCGGAATTACTGGGCGTAAAGCGCACGCAGGCGGTTTGTTAAGTCAGATGTGAAATCCCCGGGCTCAACCTGGGAACTGCATCTGATACTGGCAAGCTTGAGTCTCGTAGAGGGGGGTAGAATTCCAGG
3017f87a3b0f5200ed54eca17eef3cbb	-7.455892075000006	-0.013555983869	0.3508493355315699	0.0035963259482734	(-8.09897, -6.77415)	(-0.0202351, -0.00670438)	0.006679116131	0.0068516038689999	yes	d__Bacteria; p__Bacillota_A_368345; c__Clostridia_258483; o__Peptostreptococcales; f__Anaerovoracaceae; g__; s__	denominator	fat_eaten	TACGTAGGGGGCGAGCGTTATCCGGAATTATTGGGCGTAAAGAGTGCGTAGGTGGTAACTTAAGCGCGGGGTTTAAGGCAATGGCTTAACCATTGTTCGCCCTGCGAACTGGGATACTTGAGTGCAGGAGAGGAAAGCGGAATTCCTAGT
a29679284280410db95e5cb8c0b2d73d	-7.724283854999996	-0.0124668652394999	0.3571448632949787	0.0036808745790599	(-8.32915, -7.02483)	(-0.0188992, -0.00527973)	0.0064323347605001	0.0071871352394999	yes	d__Bacteria; p__Bacteroidota; c__Bacteroidia; o__Bacteroidales; f__Rikenellaceae; g__Alistipes_A_871400; s__Alistipes_A_871400 finegoldii	denominator	fat_eaten	ACGGAGGATTCAAGCGTTATCCGGATTTATTGGGTTTAAAGGGTGCGTAGGCGGTTTGATAAGTTAGAGGTGAAATCCCGGGGCTTAACTCCGGAACTGCCTCTAATACTGTTAGACTAGAGAGTAGTTGCGGTAGGCGGAATGTATGGT
c4e57b91cc2be5a2232b3612abdf4c0c	-6.960932605000011	-0.0122093192211599	0.5310895887106657	0.0055023485265344	(-7.96439, -6.01896)	(-0.0225114, -0.00214471)	0.0103020807788401	0.0100646092211598	yes	d__Bacteria; p__Bacillota_I; c__Bacilli_A; o__Erysipelotrichales; f__Erysipelotrichaceae; g__Merdibacter; s__Merdibacter massiliensis	denominator	fat_eaten	TACGTAGGTGGCGAGCGTTATCCGGAATCATTGGGCGTAAAGGGTGCGTAGGTGGCACGATAAGTCTGTAGTAAAAGGCAGCGGCTCAACCGCTGTTGGCTATGGAAACTGTCGAGCTGGAGTGCAGAAGAGGGCGATGGAATTCCATGT
74923f4bbde849e27fc4eda25d757e2a	-7.32964794000001	-0.01217145418	0.3441160336506517	0.0034404753875315	(-7.98656, -6.69547)	(-0.0182548, -0.00554495)	0.00608334582	0.0066265041799999	yes	d__Bacteria; p__Bacillota_I; c__Bacilli_A; o__Erysipelotrichales; f__Erysipelotrichaceae; g__Clostridium_AQ; s__Clostridium_AQ innocuum	denominator	fat_eaten	TACGTAGGTGGCAAGCGTTATCCGGAATCATTGGGCGTAAAGGGTGCGTAGGTGGCGTACTAAGTCTGTAGTAAAAGGCAATGGCTCAACCATTGTAAGCTATGGAAACTGGTATGCTGGAGTGCAGAAGAGGGCGATGGAATTCCATGT
fea3411c847e6627afb5e78b88e2e9af	-4.521770679999995	-0.0120655821924999	0.3417403163766864	0.0035396650033147	(-5.19715, -3.93832)	(-0.0183464, -0.00512741)	0.0062808178075	0.0069381721924999	yes	d__Bacteria; p__Bacillota_A_368345; c__Clostridia_258483; o__Lachnospirales; f__Lachnospiraceae; g__Mediterraneibacter_A_155507; s__Mediterraneibacter_A_155507 torques	denominator	fat_eaten	TACGTATGGTGCAAGCGTTATCCGGATTTACTGGGTGTAAAGGGAGCGTAGACGGATGGGCAAGTCTGATGTGAAAACCCGGGGCTCAACCCCGGGACTGCATTGGAAACTGTTCATCTAGAGTGCTGGAGAGGTAAGTGGAATTCCTAG
4c855814a58f4f324e8f0cfaab222e1f	-7.713207755000006	-0.01182398896575	0.4837084144671355	0.0049841750503648	(-8.66209, -6.82073)	(-0.0206521, -0.00200906)	0.00882811103425	0.00981492896575	yes	d__Bacteria; p__Bacillota_A_368345; c__Clostridia_258483; o__Oscillospirales; f__Ruminococcaceae; g__Negativibacillus; s__Negativibacillus massiliensis	denominator	fat_eaten	TACGTAGGTGGCAAGCGTTGTCCGGAATTACTGGGTGTAAAGGGAGCGTAGGCGGGGAGACAAGTTGAATGTTTAAACTATCGGCTCAACTGATAGTCGCGTTCAAAACTATCACTCTTGAGTGCAGTAGAGGTAGGCGGAATTCCTAGT
0cc2420a6a4698f8bf664d50b17d26b4	-5.10753944000001	-0.0117830436049999	0.2584433201283918	0.0026822301394649	(-5.54705, -4.56585)	(-0.0170602, -0.00698778)	0.0052771563950001	0.0047952636049999	yes	d__Bacteria; p__Bacteroidota; c__Bacteroidia; o__Bacteroidales; f__Rikenellaceae; g__Alistipes_A_871400; s__Alistipes_A_871400 finegoldii	denominator	fat_eaten	TACGGAGGATTCAAGCGTTATCCGGATTTATTGGGTTTAAAGGGTGCGTAGGCGGTTTGATAAGTTAGAGGTGAAATCCCGGGGCTTAACTCCGGAACTGCCTCTAATACTGTTAGACTAGAGAGTAGTTGCGGTAGGCGGAATGTATGG
29bb5fa7f45e47bbabab8cc1b1b3d18e	-7.71577362499999	-0.0115920981668	0.4910398818131879	0.005076271890342	(-8.58569, -6.69757)	(-0.0214077, -0.00192488)	0.0098156018332	0.0096672181668	yes	d__Bacteria; p__Bacillota_C; c__Negativicutes; o__Veillonellales; f__Veillonellaceae; g__Veillonella_A; s__Veillonella_A parvula	denominator	fat_eaten	TACGTAGGTGGCAAGCGTTGTCCGGAATTATTGGGCGTAAAGCGCGCGCAGGCGGATCAGTCAGTCTGTCTTAAAAGTTCGGGGCTTAACCCCGTGATGGGATGGAAACTGCTGATCTAGAGTATCGGAGAGGAAAGTGGAATTCCTAGT
340a5698fe78713b785c3bcce89df73b	-7.489928109999991	-0.0110720563999999	0.3047775665752452	0.0031653985360234	(-8.07461, -6.92479)	(-0.0169321, -0.00509551)	0.0058600436	0.0059765463999999	yes	d__Bacteria; p__Bacteroidota; c__Bacteroidia; o__Bacteroidales; f__Rikenellaceae; g__Alistipes_A_871404; s__Alistipes_A_871404 ihumii	denominator	fat_eaten	TACGGAGGATCCGAGCGTTATCCGGATTTATTGGGTTTAAAGGGTGCGTAGGCTGTTTTTTAAGTTAGAGGTGAAAGCTCGACGCTCAACGTCGAAATTGCCTCTGATACTGAGAGACTAGAGTGTAGTTGCGGAAGGCGGAATGTGTGG
e82ab12c51a893c6d7938a16632199a8	-6.550868729999987	-0.01085556127015	0.4294421902297054	0.0044356939900248	(-7.35367, -5.76564)	(-0.0183085, -0.00176156)	0.0074529387298499	0.0090940012701499	yes	d__Bacteria; p__Bacillota_A_368345; c__Clostridia_258483; o__Lachnospirales; f__Lachnospiraceae; g__Acetatifactor; s__Acetatifactor acetigignens	denominator	fat_eaten	TACGTAGGGGGCAAGCGTTATCCGGATTTACTGGGTGTAAAGGGAGCGTAGACGGCATGGCAAGTCTGAAGTGAAATGCGGGGGCTCAACCCCTGAACTGCTTTGGAAACTGTCAGGCTGGAGTGCAGGAGAGGTAAGTGGAATTCCTAG
949af2c28ba6c0345ae58b9aed00a2c0	-6.532261284999999	-0.0104626433172999	0.4785153785724125	0.0049704137180069	(-7.47965, -5.64483)	(-0.0203552, -0.00103616)	0.0098925566827001	0.0094264833172999	yes	d__Bacteria; p__Bacteroidota; c__Bacteroidia; o__Bacteroidales; f__Rikenellaceae; g__Tidjanibacter; s__Tidjanibacter inops	denominator	fat_eaten	TACGGAGGATCCAAGCGTTATCCGGATTTATTGGGTTTAAAGGGTGCGTAGGCGGCAGATTAAGTTAGAGGTGAAATTCCGAGGCTCAACCTTGGCACTGCCTCTGATACTGGTTTGCTAGCGAGTAGATGCTGTAGGCGGAATGTGTGG
3af2ddaf4af4b5ae4100439a9c3d4099	-8.003968905000008	-0.0102231434844999	0.2985370283101426	0.0030976847332128	(-8.55338, -7.44185)	(-0.0160653, -0.00450871)	0.0058421565155001	0.0057144334844999	yes	d__Bacteria; p__Bacillota_A_368345; c__Clostridia_258483; o__Oscillospirales; f__Oscillospiraceae_88309; g__Enterenecus; s__Enterenecus faecium	denominator	fat_eaten	TACGTAGGTGGCAAGCGTTATCCGGATTTATTGGGTGTAAAGGGCGTGTAGGCGGGATTGCAAGTCAGATGTGAAAACTGGGGGCTCAACCTCCAGCCTGCATTTGAAACTGTAGTTCTTGAGTGTCGGAGAGGCAATCGGAATTCCGTG
33852dc244bb69590e8e756a83bb2f4c	-8.59254567999998	-0.0100210295790749	0.3080305309374991	0.003202475207169	(-9.21525, -8.06061)	(-0.0158042, -0.00391439)	0.0057831704209251	0.0061066395790749	yes	d__Bacteria; p__Bacillota_A_368345; c__Clostridia_258483; o__Oscillospirales; f__Acutalibacteraceae; g__Hydrogeniiclostridium; s__	denominator	fat_eaten	TACGTAGGGAGCGAGCGTTGTCCGGATTTACTGGGTGTAAAGGGTGCGTAGGCGGATAGGCAAGTCAGTGGTGAAATCTATGGGCTTAACCCATAAACTGCCATTGAAACTGTTTATCTTGAGTGGAGTAGAGGCAGGCGGAATTCCCGG
21ce8465657612a85e2f89e74d285ce1	-9.228497244999994	-0.0099297607414999	0.3357034709246538	0.0035563327636347	(-9.81654, -8.582)	(-0.0163884, -0.00325964)	0.0064586392585001	0.0066701207414999	yes	d__Bacteria; p__Bacillota_A_368345; c__Clostridia_258483; o__Christensenellales; f__Christensenellaceae; g__; s__	denominator	fat_eaten	TACGTAGGGAGCGAGCGTTGTCCGGAATTACTGGGCGTAAAGGGTGCGTAGGCGGTTTGGTAAGTCAGATGTGAAATACCCGGGCTTAACCCGGGGGCTGCATCTGATACTGTCAGACTTGAGTGCAGGAGAGGAAAGCGGAATTCCTAG
f11bd4248a2f95e53507c5bbf8dda43a	-5.877667564999999	-0.0097653941485	0.2821878552066351	0.0028839041266664	(-6.38293, -5.34601)	(-0.0150434, -0.0044342)	0.0052780058514999	0.0053311941485	yes	d__Bacteria; p__Bacillota_A_368345; c__Clostridia_258483; o__Oscillospirales; f__Oscillospiraceae_88309; g__Faecousia; s__Faecousia sp000434635	denominator	fat_eaten	TACGTAGGTGGCAAGCGTTGTCCGGATTTACTGGGTGTAAAGGGCGTGTAGGCGGAGATGCAAGTCAGATGTGAAATCCTCGGGCTTAACCCGGGAACTGCATTTGAAACTGTATCCCTTGAGTATCGGAGAGGCAGGCGGAATTCCTAG
d05c86b5bfc092d8677507fb1eae8d66	-4.7626583699999925	-0.0097322096534999	0.3750588734490136	0.0039029363975882	(-5.50147, -4.07973)	(-0.0171303, -0.00242678)	0.0073980903465001	0.0073054296534999	yes	d__Bacteria; p__Bacillota_A_368345; c__Clostridia_258483; o__Oscillospirales; f__Ruminococcaceae; g__Ruminiclostridium_E; s__Ruminiclostridium_E siraeum	denominator	fat_eaten	TACGTAGGTGGCAAGCGTTGTCCGGAATTACTGGGTGTAAAGGGAGTGTAGGCGGGATATCAAGTCAGAAGTGAAAATTACGGGCTCAACTCGTAACCTGCTTTTGAAACTGACATTCTTGAGTGAAGTAGAGGCAAGCGGAATTCCTAG
9099a7f671b923c7b07c12508f17270a	-7.2249793800000095	-0.009428766139	0.2852520101841799	0.0029349751291358	(-7.75865, -6.71157)	(-0.0147494, -0.00404771)	0.0053206338609999	0.005381056139	yes	d__Bacteria; p__Bacillota_A_368345; c__Clostridia_258483; o__Oscillospirales; f__Acutalibacteraceae; g__Clostridium_A_51961; s__Clostridium_A_51961 leptum	denominator	fat_eaten	TACGTAGGGAGCGAGCGTTGTCCGGATTTACTGGGTGTAAAGGGTGCGTAGGCGGCGAGGCAAGTCAGGCGTGAAATCTATGGGCTTAACCCATAAACTGCGCTTGAAACTGTCTTGCTTGAGTGAAGTAGAGGTAGGCGGAATTCCCGG
1a5526b9f7147b6893f1a034a107cc65	-9.007895920000005	-0.00914930278425	0.3384784466068017	0.0035255132522886	(-9.62036, -8.32834)	(-0.0156839, -0.00238778)	0.00653459721575	0.00676152278425	yes	d__Bacteria; p__Bacillota_A_368345; c__Clostridia_258483; o__Oscillospirales; f__Acutalibacteraceae; g__Anaeromassilibacillus; s__Anaeromassilibacillus sp001305115	denominator	fat_eaten	TACGTAGGGAGCGAGCGTTGTCCGGATTTACTGGGTGTAAAGGGTGCGTAGGCGGATCTGCAAGTCAGTAGTGAAATCCCAGGGCTTAACCCTGGAACTGCTATTGAAACTGTGGGTCTTGAGTGAGGTAGAGGCAGGCGGAATTCCCGG
4311a44a7d56ce4086afad3e75bedd6e	-7.312712190000004	-0.0088847933975	0.2466671311212823	0.0025595143640799	(-7.74061, -6.853)	(-0.0134308, -0.00410758)	0.0045460066024999	0.0047772133975	yes	d__Bacteria; p__Bacillota_A_368345; c__Clostridia_258483; o__Oscillospirales; f__Ruminococcaceae; g__Ruthenibacterium; s__Ruthenibacterium lactatiformans	denominator	fat_eaten	AACGTAGGGTGCAAGCGTTGTCCGGAATTACTGGGTGTAAAGGGAGCGCAGGCGGATTGGCAAGTTGGGAGTGAAATCTATGGGCTCAACCCATAAATTGCTTTCAAAACTGTCAGTCTTGAGTGGTGTAGAGGTAGGCGGAATTCCCGG
c764eda12e92f19526c7e5a78a38c615	-9.059209380000008	-0.008788300214445	0.3618889987457698	0.0037657069210422	(-9.77942, -8.46913)	(-0.0152405, -0.00162442)	0.006452199785555	0.007163880214445	yes	d__Bacteria; p__Bacillota_A_368345; c__Clostridia_258483; o__Oscillospirales; f__Acutalibacteraceae; g__UBA5905; s__UBA5905 sp002437905	denominator	fat_eaten	TACGTAGGGAGCGAGCGTTGTCCGGATTTACTGGGTGTAAAGGGTGCGTAGGCGGGAAAGCAAGTCAGGTGTGAAATACCGGGGCTCAACTCCGGGGCTGCGCTTGAAACTGTTTTTCTTGAGTGAAGTAGAGGCAGGCGGAATTCCTAG
b6d740387526e21887b761f90fbc914a	-7.651964975	-0.0086252830516099	0.3693032981943152	0.0038262967646921	(-8.32356, -6.93064)	(-0.0158419, -0.00143646)	0.00721661694839	0.0071888230516098	yes	d__Bacteria; p__Bacillota_A_368345; c__Clostridia_258483; o__Lachnospirales; f__Lachnospiraceae; g__Mediterraneibacter_A_155507; s__Mediterraneibacter_A_155507 torques	denominator	fat_eaten	ACGTATGGTGCAAGCGTTATCCGGATTTACTGGGTGTAAAGGGAGCGTAGACGGATGGGCAAGTCTGATGTGAAAACCCGGGGCTCAACCCCGGGACTGCATTGGAAACTGTTCATCTAGAGTGCTGGAGAGGTAAGTGGAATTCCTAGT
8ffd2b3caa54b2922e98a0d5aab5adde	-6.206954934999998	-0.0085275722949999	0.3466213172815485	0.0035366202180797	(-6.84322, -5.54186)	(-0.0149268, -0.00187801)	0.0063992277050001	0.0066495622949999	yes	d__Bacteria; p__Bacillota_A_368345; c__Clostridia_258483; o__Lachnospirales; f__Lachnospiraceae; g__Eubacterium_G_180878; s__Eubacterium_G_180878 sp000434315	denominator	fat_eaten	TACGTATGGGGCAAGCGTTATCCGGATTTACTGGGTGTAAAGGGAGCGTAGGCGGTAAGACAAGTCAGAAGTGAAAGGCTGGGGCTCAACCCTGGGACTGCTTTTGAAACTGTCTAACTAGAGTGCAGGAGAGGTAAGTGGAATTCCTAG
cae14798faeabb8e1b8840e712839921	-6.417155665000008	-0.0085007342302999	0.3141210825271965	0.0032032312286406	(-6.97335, -5.80226)	(-0.0148189, -0.00280191)	0.0063181657697	0.0056988242302999	yes	d__Bacteria; p__Bacteroidota; c__Bacteroidia; o__Bacteroidales; f__Rikenellaceae; g__Alistipes_A_871400; s__Alistipes_A_871400 finegoldii	denominator	fat_eaten	TACGGAGGATCCAAGCGTTATCCGGATTTATTGGGTTTAAAGGGTGCGTAGGCGGTTTGATAAGTTAGAGGTGAAATACCGGGGCTCAACTCCGGAACTGCCTCTAATACTGTTGAACTAGAGAGTAGTTGCGGTAGGCGGAATGTATGG
99b02f389bd0b7abad0d4d8affb09e22	-8.975881944999974	-0.0082374015119999	0.4001578290160855	0.0041657229802294	(-9.72182, -8.23266)	(-0.0162878, -0.000452917)	0.0080503984880001	0.0077844845119998	yes	d__Bacteria; p__Bacillota_A_368345; c__Clostridia_258483; o__Oscillospirales; f__Acutalibacteraceae; g__UBA5905; s__	denominator	fat_eaten	TACGTAGGGAGCGAGCGTTGTCCGGATTTACTGGGTGTAAAGGGTGCGTAGGCGGGATGGCAAGTCAGATGTGAAATACCGGGGCTTAACTCCGGGGCTGCATTTGAAACTGTCGTTCTTGAGTGAAGTAGAGGCAGGCGGAATTCCTAG
09ee2c2d76be17c9ede2d4c57412adeb	-8.265245864999986	-0.00795982334745	0.4257034071138632	0.0043920175757645	(-9.06253, -7.48852)	(-0.0164787, -8.37603e-05)	0.0085188766525499	0.00787606304745	yes	d__Bacteria; p__Bacillota_A_368345; c__Clostridia_258483; o__Christensenellales; f__Aristaeellaceae; g__; s__	denominator	fat_eaten	TACGTAGGGGGCAAGCGTTGTCCGGAATGACTGGGCGTAAAGGGCGTGTAGGCGGCCTGATAAGTATGAAGTGAAAGTCCTGCTTTCAAGGTGGGAATTGCTTTGTAGACTGTCGGGCTTGAGTGCGGAAGAGGTAAGTGGAATTCCCAG
2ae945b550c248752a5b463c9aca1a6a	-8.779824079999997	-0.0074755661318499	0.3666477901194189	0.0038064710103353	(-9.46627, -8.08271)	(-0.01439, -6.60524e-05)	0.0069144338681501	0.0074095137318499	yes	d__Bacteria; p__Bacillota_A_368345; c__Clostridia_258483; o__Oscillospirales; f__Ruminococcaceae; g__Paludihabitans; s__Paludihabitans psychrotolerans	denominator	fat_eaten	TACGTAGGTGGCAAGCGTTGTCCGGAATTACTGGGTGTAAAGGGAGCGTAGGCGGGAAGACAAGTTGGGAGTGAAATGTATGGGCTTAACCCATAAACTGCTTTCAAAACTGTTTTTCTTGAGTGAAGTAGAGGCAGGCGGAATTCCTAG
a3607a88a8ed64e24a374847b23e404f	-5.763389965	-0.0073437387170999	0.2277984941601868	0.0023327492726129	(-6.20108, -5.35736)	(-0.0115423, -0.00300582)	0.0041985612829001	0.0043379187170999	yes	d__Bacteria; p__Bacillota_A_368345; c__Clostridia_258483; o__Oscillospirales; f__Acutalibacteraceae; g__Hominenteromicrobium; s__Hominenteromicrobium mulieris	denominator	fat_eaten	TACGTAGGGAGCAAGCGTTGTCCGGATTTACTGGGTGTAAAGGGTGCGTAGGCGGATTGGCAAGTCAGAAGTGAAATCCATGGGCTTAACCCATGAACTGCTTTTGAAACTGTTAGTCTTGAGTGAAGTAGAGGTAGGCGGAATTCCCGG
c82032c40c98975f71892e4be561c87a	-6.356932805000009	-0.0073308969744999	0.1797472402416293	0.0018566877764117	(-6.69218, -6.03643)	(-0.0104918, -0.00354055)	0.0031609030255001	0.0037903469744999	yes	d__Bacteria; p__Bacillota_A_368345; c__Clostridia_258483; o__Oscillospirales; f__Oscillospiraceae_88309; g__Dysosmobacter; s__Dysosmobacter welbionis	denominator	fat_eaten	TACGTAGGTGGCAAGCGTTGTCCGGATTTACTGGGTGTAAAGGGCGTGCAGCCGGGCCGGCAAGTCAGATGTGAAATCTGGAGGCTTAACCTCCAAACTGCATTTGAAACTGTAGGTCTTGAGTACCGGAGAGGTTATCGGAATTCCTTG
14f11556b1fc9132c5ab27b67a2479bf	-8.549040239999993	-0.00692511649985	0.2888549836757924	0.0029589213721832	(-9.09519, -8.0257)	(-0.0127764, -0.00180112)	0.00585128350015	0.00512399649985	yes	d__Bacteria; p__Bacillota_A_368345; c__Clostridia_258483; o__Oscillospirales; f__Acutalibacteraceae; g__Hominenteromicrobium; s__Hominenteromicrobium mulieris	denominator	fat_eaten	ACGTAGGGAGCAAGCGTTGTCCGGATTTACTGGGTGTAAAGGGTGCGTAGGCGGATTGGCAAGTCAGAAGTGAAATCCATGGGCTTAACCCATGAACTGCTTTTGAAACTGTTAGTCTTGAGTGAAGTAGAGGTAGGCGGAATTCCCGGT
192522c9b7c41f7a761f8a2ba792268a	-6.172767615000006	-0.0068920331012	0.2534124798875576	0.0025961835658506	(-6.6259, -5.69457)	(-0.0112655, -0.00169904)	0.0043734668987999	0.0051929931012	yes	d__Bacteria; p__Actinomycetota; c__Coriobacteriia; o__Coriobacteriales; f__Eggerthellaceae; g__Adlercreutzia_A_404257; s__Adlercreutzia_A_404257 equolifaciens	denominator	fat_eaten	TACGTAGGGGGCGAGCGTTATCCGGATTCATTGGGCGTAAAGCGCGCGTAGGCGGCCGCCTAAGCGGAACCTCTAATCCCGGGGCTCAACCTCGGGCCGGGTTCCGGACTGGGCGGCTCGAGTGCGGTAGAGGCAGGCGGAATTCCCGGT
aed0d8840bb7da5eacd80c6f9a1f91ed	-9.108529910000012	-0.00643397669275	0.3210563224600817	0.0033723420009652	(-9.72802, -8.50752)	(-0.0127013, -0.000143501)	0.00626732330725	0.00629047569275	yes	d__Bacteria; p__Bacillota_A_368345; c__Clostridia_258483; o__Christensenellales; f__; g__; s__	denominator	fat_eaten	TACGTAGGGGGCAAGCGTTGTCCGGAATTATTGGGCGTAAAGGGTGCGTAGGCGGCCGATCAAGTCAGGTGTGAAAGACCCGTGCTTAACATGGGGGTTGCACTTGAAACTGGTTGGCTTGAGTATGGGAGAGGCAAGCGGAATTCCCGG
9bf0d2dbffe7925240ea811d2a4cd625	-8.416273689999999	-0.0062523776171	0.2476055211668025	0.0025415370379414	(-8.87481, -7.95787)	(-0.0107522, -0.00136604)	0.0044998223829	0.0048863376171	yes	d__Bacteria; p__Actinomycetota; c__Coriobacteriia; o__Coriobacteriales; f__Eggerthellaceae; g__; s__	denominator	fat_eaten	CACGTAGGGGGCGAGCGTTATCCGGATTCATTGGGCGTAAAGCGCGCGTAGGCGGCCGCTCAAGCGGGACCTCTAATCCCGGGGCTCAACCCCGGGCCGGGTCCCGAACTGGGCGGCTCGAGTCAGGTAGAGGCAGGCGGAATTCCCGGT
0cc26190e976fc496119a5eb4cd0fee7	-9.45310412500001	-0.00612102804003	0.3230383894700973	0.0033667224765265	(-10.0066, -8.82703)	(-0.012643, -0.000201848)	0.00652197195997	0.00591918004003	yes	d__Bacteria; p__Bacillota_A_368345; c__Clostridia_258483; o__Oscillospirales; f__Ruminococcaceae; g__Massilioclostridium; s__Massilioclostridium facile	denominator	fat_eaten	TACGTAGGGAGCGAGCGTTGTCCGGAATTACTGGGTGTAAAGGGAGCGTAGGCGGGACAGCAAGTTGAATGTGAAATCTATGGGCTCAACCCATAAACTGCGTTCAAAACTGTTGTTCTTGAGTGAAGTAGAGGTAGGCGGAATTCCTAG
010f0ac2691bc0be12d0633d4b5d2cc4	-4.052591625000002	-0.0056741631748099	0.2257990392019181	0.0023240907264229	(-4.44975, -3.60213)	(-0.0105482, -0.00173844)	0.0048740368251901	0.0039357231748099	yes	d__Bacteria; p__Bacillota_A_368345; c__Clostridia_258483; o__Oscillospirales; f__Ruminococcaceae; g__Faecalibacterium; s__Faecalibacterium duncaniae	denominator	fat_eaten	AACGTAGGTCACAAGCGTTGTCCGGAATTACTGGGTGTAAAGGGAGCGCAGGCGGGAGAACAAGTTGGAAGTGAAATCCATGGGCTCAACCCATGAACTGCTTTCAAAACTGTTTTTCTTGAGTAGTGCAGAGGTAGGCGGAATTCCCGG
370829fece3190f1a8efccf50b7d0921	-7.132004519999997	-0.0056581441650999	0.2597144497995238	0.0026846310292771	(-7.58288, -6.61681)	(-0.0107401, -0.000912124)	0.0050819558349001	0.0047460201650999	yes	d__Bacteria; p__Bacillota_A_368345; c__Clostridia_258483; o__Oscillospirales; f__Oscillospiraceae_88309; g__Lawsonibacter; s__	denominator	fat_eaten	TACGTAGGTGGCAAGCGTTATCCGGATTTACTGGGTGTAAAGGGCGTGTAGGCGGGATTGCAAGTCAGATGTGAAAACTGGGGGCTCAACCTCCAGCCTGCATTTGAAACTGTAGTTCTTGAGTGCTGGAGAGGCAATCGGAATTCCGTG
6a129e8ae637c96e7bb56223913911f7	-5.475123735000009	-0.00561061375095	0.2368956639902888	0.0024603477068646	(-5.93997, -5.06895)	(-0.00996503, -0.000933721)	0.00435441624905	0.0046768927509499	yes	d__Bacteria; p__Bacillota_A_368345; c__Clostridia_258483; o__Lachnospirales; f__Lachnospiraceae; g__Eubacterium_F; s__Eubacterium_F sp003491505	denominator	fat_eaten	TACGTAGGGGGCAAGCGTTATCCGGATTTACTGGGTGTAAAGGGTGCGTAGGTGGCAAGGCAAGTCAGATGTGAAAGCCCGGGGCTCAACCCCGGTACTGCATTTGAAACTGTCTAGCTAGAGTGCAGGAGAGGTAAGCGGAATTCCTAG
1527fd8b14037f53b8edb26b111e1f72	-5.32035793500001	-0.0052208873096599	0.1922653785466479	0.001990891238875	(-5.69269, -4.97851)	(-0.00911267, -0.00161866)	0.0038917826903401	0.0036022273096598	yes	d__Bacteria; p__Bacillota_A_368345; c__Clostridia_258483; o__Lachnospirales; f__Lachnospiraceae; g__Enterocloster; s__Enterocloster sp000431375	denominator	fat_eaten	TACGTAGGGGGCAAGCGTTATCCGGATTTACTGGGTGTAAAGGGAGCGCAGACGGCACTGCAAGTCTGAAGTGAAAGCCCGGGGCTCAACCCCGGGACTGCTTTGGAAACTGTAGAGCTAGAGTGCTGGAGAGGCAAGCGGAATTCCTAG
8f649d1053a0ead08b37f8e06fbb2818	-7.89835826499999	-0.005163236304695	0.2421307274511845	0.0025066340802105	(-8.38728, -7.46014)	(-0.00982502, -0.000308697)	0.004661783695305	0.004854539304695	yes	d__Bacteria; p__Bacteroidota; c__Bacteroidia; o__Bacteroidales; f__Tannerellaceae; g__Parabacteroides_B_862066; s__Parabacteroides_B_862066 johnsonii	denominator	fat_eaten	ACGGAGGATGCGAGCGTTATCCGGATTTATTGGGTTTAAAGGGTGCGTAGGTGGTGATTTAAGTCAGCGGTGAAAGTTTGTGGCTCAACCATAAAATTGCCGTTGAAACTGGGTTACTTGAGTGTGTTTGAGGTAGGCGGAATGCGTGGT
5034598009be77942a505e7c9978b06b	-7.610028439999984	-0.0050448461403849	0.2702953634542526	0.0027682313228689	(-8.11938, -7.131)	(-0.0101011, -6.37827e-06)	0.0050562538596151	0.0050384678703849	yes	d__Bacteria; p__Bacillota_A_368345; c__Clostridia_258483; o__Oscillospirales; f__Oscillospiraceae_88309; g__Faecousia; s__Faecousia sp000434635	denominator	fat_eaten	TACGTAGGTGGCAAGCGTTGTCCGGATTTACTGGGTGTAAAGGGCGTGTAGGCGGGAAGACAGGTCAGATGTGAAATGTCGGGGCTCAACCCCGGAACTGCATTTGAAACCGTTTTTCTTGAGTATCGGAGAGGCAGGCGGAATTCCTAG
0b05a2e48cdc5f9e766bb0f4c209d4b4	-8.323502489999974	-0.0047385766348499	0.213596232587328	0.0022123530077967	(-8.69832, -7.90931)	(-0.00908834, -0.000845535)	0.0043497633651501	0.0038930416348498	yes	d__Bacteria; p__Bacillota_A_368345; c__Clostridia_258483; o__Oscillospirales; f__Oscillospiraceae_88309; g__Dysosmobacter; s__Dysosmobacter welbionis	denominator	fat_eaten	TACGTAGGTGGCAAGCGTTGTCCGGATTTACTGGGTGTAAAGGGCGTGCAGCCGGGCTGGCAAGTCAGGCGTGAAATCCCAGGGCTCAACCCTGGAACTGCGTTTGAAACTGCTGGTCTTGAGTACCGGAGAGGTCATCGGAATTCCTTG
3d766867c97f511431bf97e059d6498f	-5.292037010000003	-0.0047317070165499	0.2109638191104338	0.0021796552560528	(-5.67448, -4.88583)	(-0.00894963, -0.000725119)	0.0042179229834501	0.0040065880165499	yes	d__Bacteria; p__Bacteroidota; c__Bacteroidia; o__Bacteroidales; f__Tannerellaceae; g__Parabacteroides_B_862066; s__Parabacteroides_B_862066 johnsonii	denominator	fat_eaten	TACGGAGGATGCGAGCGTTATCCGGATTTATTGGGTTTAAAGGGTGCGTAGGTGGTGATTTAAGTCAGCGGTGAAAGTTTGTGGCTCAACCATAAAATTGCCGTTGAAACTGGGTTACTTGAGTGTGTTTGAGGTAGGCGGAATGCGTGG
7b2ff5940de11da4dc3bb208805dff11	-7.955400135000002	-0.00469289967063	0.2367303468622723	0.002466694935204	(-8.38643, -7.53465)	(-0.00913153, -6.95881e-05)	0.00443863032937	0.00462331157063	yes	d__Bacteria; p__Bacillota_A_368345; c__Clostridia_258483; o__Oscillospirales; f__Oscillospiraceae_88309; g__; s__	denominator	fat_eaten	TACGTAGGTGGCAAGCGTTGTCCGGATTTACTGGGTGTAAAGGGCGTGTAGCCGGGGAGACAAGTCAGATGTGAAATCTGGAGGCTCAACCTCCAAACTGCATTTGAAACTGTTTCTCTTGAGTATCGGAGAGGTAATCGGAATTCCTAG
f402919ff0fe53fec5b6ef190f9e42b7	-6.551703904999995	-0.0043109166847499	0.1807122370709879	0.0018687657673309	(-6.89342, -6.22073)	(-0.00781672, -0.000919641)	0.00350580331525	0.0033912756847498	yes	d__Bacteria; p__Bacillota_A_368345; c__Clostridia_258483; o__Lachnospirales; f__Lachnospiraceae; g__Blautia_A_141781; s__Blautia_A_141781 obeum	denominator	fat_eaten	ACGTAGGGGGCAAGCGTTATCCGGATTTACTGGGTGTAAAGGGAGCGTAGACGGCGCAGCAAGTCTGATGTGAAAGGCAGGGGCTTAACCCCTGGACTGCATTGGAAACTGCTGTGCTTGAGTGCCGGAGGGGTAAGCGGAATTCCTAGT
25dd2ae928b2e5e1ac2e28dbe2112991	-5.968401210000001	-0.0039639058997799	0.197263026163384	0.0020369102238175	(-6.33068, -5.59547)	(-0.00769407, -9.7905e-05)	0.0037301641002201	0.0038660008997799	yes	d__Bacteria; p__Bacillota_A_368345; c__Clostridia_258483; o__Lachnospirales; f__Lachnospiraceae; g__Anaerostipes; s__Anaerostipes hadrus	denominator	fat_eaten	ACGTAGGGGGCAAGCGTTATCCGGAATTACTGGGTGTAAAGGGTGCGTAGGTGGTATGGCAAGTCAGAAGTGAAAACCCAGGGCTTAACTCTGGGACTGCTTTTGAAACTGTCAGACTGGAGTGCAGGAGAGGTAAGCGGAATTCCTAGT
599ba6458e91e2527f358f547ea39261	-3.872358924999998	-0.0038064823207499	0.1300515316603167	0.0013383113449792	(-4.14143, -3.64585)	(-0.00630969, -0.00125675)	0.00250320767925	0.0025497323207499	yes	d__Bacteria; p__Bacillota_A_368345; c__Clostridia_258483; o__Lachnospirales; f__Lachnospiraceae; g__Blautia_A_141781; s__Blautia_A_141781 obeum	denominator	fat_eaten	TACGTAGGGGGCAAGCGTTATCCGGATTTACTGGGTGTAAAGGGAGCGTAGACGGCGCAGCAAGTCTGATGTGAAAGGCAGGGGCTTAACCCCTGGACTGCATTGGAAACTGCTGTGCTTGAGTGCCGGAGGGGTAAGCGGAATTCCTAG
a6fa2de5f4576d1d77b1616786e3dd52	-8.420697080000004	-0.00365930240415	0.1845097064082905	0.0019255806953493	(-8.76892, -8.08817)	(-0.00713947, -7.46015e-05)	0.00348016759585	0.00358470090415	yes	d__Bacteria; p__Bacillota_A_368345; c__Clostridia_258483; o__Lachnospirales; f__Lachnospiraceae; g__Oribacterium; s__	denominator	fat_eaten	TACGTAGGGGGCAAGCGTTATCCGGATTTACTGGGTGTAAAGGGAGCGTAGACGGCTCTGCAAGTCTGGAGTGAAAACCCGGGGCTCAACCCTGGGACTGCTTTGGAAACTGTGGAGCTTGAGTACCGGAGGGGTAAGCGGAATTCCTAG
f7686a74ca2d3729eb66305e8a26309b	-3.425542700000001	-0.0032439802908	0.1233712143314233	0.0012753635607873	(-3.65332, -3.19856)	(-0.00546263, -0.000764537)	0.0022186497091999	0.0024794432908	yes	d__Bacteria; p__Bacillota_A_368345; c__Clostridia_258483; o__Lachnospirales; f__Lachnospiraceae; g__Anaerostipes; s__Anaerostipes hadrus	denominator	fat_eaten	TACGTAGGGGGCAAGCGTTATCCGGAATTACTGGGTGTAAAGGGTGCGTAGGTGGTATGGCAAGTCAGAAGTGAAAACCCAGGGCTTAACTCTGGGACTGCTTTTGAAACTGTCAGACTGGAGTGCAGGAGAGGTAAGCGGAATTCCTAG
de6891b6f7a1f35bd9ccbc058b9e1a77	-6.331060530000005	-0.0025857301804299	0.12747088958001	0.0013163337838976	(-6.58277, -6.10781)	(-0.00493922, -7.61111e-05)	0.0023534898195701	0.0025096190804299	yes	d__Bacteria; p__Bacillota_A_368345; c__Clostridia_258483; o__Lachnospirales; f__Lachnospiraceae; g__Lachnoclostridium_B; s__Lachnoclostridium_B ammoniilytica	denominator	fat_eaten	TACGTAGGGGGCAAGCGTTATCCGGATTTACTGGGTGTAAAGGGAGCGTAGACGGTATGGCAAGTCTGATGTGAAAGGCCAGGGCTCAACCCTGGGACTGCATTGGAAACTGTCGAACTAGAGTGTCGGAGAGGCAAGTGGAATTCCTAG
4c731267e801c2afe253b5cbb58bdd24	-4.9653471349999965	0.0031346059550349	0.1656336975157583	0.0017118260185411	(-5.27222, -4.65692)	(5.0591e-05, 0.00652274)	0.0030840149550349	0.0033881340449651	yes	d__Bacteria; p__Bacillota_A_368345; c__Clostridia_258483; o__Lachnospirales; f__Lachnospiraceae; g__Bariatricus; s__Bariatricus comes	numerator	fat_eaten	TACGTATGGTGCAAGCGTTATCCGGATTTACTGGGTGTAAAGGGAGCGTAGACGGCTGTGTAAGTCTGAAGTGAAAGCCCGGGGCTCAACCCCGGGACTGCTTTGGAAACTATGCAGCTAGAGTGTCGGAGAGGTAAGTGGAATTCCCAG
9dc78fd8f2f7cb10e190e77af61c7ecd	-8.524447665000006	0.003918593409455	0.2066909896969331	0.0021400208725692	(-8.92575, -8.14079)	(5.01057e-05, 0.00811132)	0.003868487709455	0.004192726590545	yes	d__Bacteria; p__Bacillota_A_368345; c__Clostridia_258483; o__Lachnospirales; f__Lachnospiraceae; g__; s__	numerator	fat_eaten	TACGTAGGGGGCAAGCGTTATCCGGATTTACTGGGTGTAAAGGGAGCGTAGGCGGTCTGGCAAGCCAGAAGTGAAAGCCCGGGGCTTAACCCCGGGACTGCTTTTGGAACTGTTAGACTAGAGTGTCGGAGAGGTAAGTGGAATTCCTAG
ddd87ec4b9d332c2d8c02f5d1b08dbb4	-7.855469620000008	0.004212895097995	0.1897474923227067	0.0019569592579783	(-8.22044, -7.48364)	(0.000617808, 0.00820482)	0.0035950870979949	0.003991924902005	yes	d__Bacteria; p__Bacillota_A_368345; c__Clostridia_258483; o__Lachnospirales; f__Lachnospiraceae; g__Bariatricus; s__Bariatricus comes	numerator	fat_eaten	ACGTATGGTGCAAGCGTTATCCGGATTTACTGGGTGTAAAGGGAGCGTAGACGGCTGTGTAAGTCTGAAGTGAAAGCCCGGGGCTCAACCCCGGGACTGCTTTGGAAACTATGCAGCTAGAGTGTCGGAGAGGTAAGTGGAATTCCCAGT
ca9dec36ad0aa5a1473144ddcb74951d	-5.591366694999991	0.0044127627184149	0.199464192220877	0.0020789700525063	(-5.96456, -5.21037)	(0.00045237, 0.0081952)	0.0039603927184149	0.003782437281585	yes	d__Bacteria; p__Bacillota_A_368345; c__Clostridia_258483; o__Oscillospirales; f__Oscillospiraceae_88309; g__Hominicoprocola; s__Hominicoprocola fusiformis	numerator	fat_eaten	TACGTAGGTGGCAAGCGTTGTCCGGATTTACTGGGTGTAAAGGGCGTGCAGCCGGGTCTGCAAGTCAGATGTGAAATCCATGGGCTCAACCCATGAACTGCATTTGAAACTGTAGATCTTGAGTGTCGGAGGGGCAATCGGAATTCCTAG
1600415004247da005dd77bd44c633d9	-8.450550964999993	0.004633643088	0.1852409927999706	0.0019132745956656	(-8.81597, -8.12422)	(0.00121926, 0.00832868)	0.003414383088	0.0036950369119999	yes	d__Bacteria; p__Bacillota_A_368345; c__Clostridia_258483; o__UBA1381; f__UBA1381; g__Hominilimicola; s__Hominilimicola sp001941225	numerator	fat_eaten	ACGTAGGTGACAAGCGTTGTCCGGATTTACTGGGTGTAAAGGGCGCGTAGGCGGACTGTCAAGTCAGTCGTGAAATACCGGGGCTTAACCCCGGGGCTGCGATTGAAACTGACAGCCTTGAGTATCGGAGAGGAAAGCGGAATTCCTAGT
64d05989cb6f8053633b2127793200b3	-7.900929225	0.0048526271497499	0.2346870346997237	0.0024019821247398	(-8.33238, -7.47312)	(0.000502755, 0.0094422)	0.0043498721497499	0.0045895728502501	yes	d__Bacteria; p__Bacillota_A_368345; c__Clostridia_258483; o__Lachnospirales; f__Lachnospiraceae; g__Mediterraneibacter_A_155507; s__Mediterraneibacter_A_155507 faecis	numerator	fat_eaten	ACGTATGGTGCAAGCGTTATCCGGATTTACTGGGTGTAAAGGGAGCGTAGACGGAGTGGCAAGTCTGATGTGAAAACCCGGGGCTCAACCCCGGGACTGCATTGGAAACTGTCAATCTAGAGTACCGGAGAGGTAAGCGGAATTCCTAGT
cc968157f7691aab95df444e8cd103e2	-5.833790599999992	0.0051517354757499	0.139673769515754	0.001433414681894	(-6.09131, -5.57015)	(0.00234073, 0.00766168)	0.0028110054757498	0.0025099445242501	yes	d__Bacteria; p__Bacillota_A_368345; c__Clostridia_258483; o__UBA1381; f__UBA1381; g__Hominilimicola; s__Hominilimicola sp001941225	numerator	fat_eaten	TACGTAGGTGACAAGCGTTGTCCGGATTTACTGGGTGTAAAGGGCGCGTAGGCGGACTGTCAAGTCAGTCGTGAAATACCGGGGCTTAACCCCGGGGCTGCGATTGAAACTGACAGCCTTGAGTATCGGAGAGGAAAGCGGAATTCCTAG
8507091bac6b1be88f3d360d6d535d0e	-8.562503034999988	0.0052430770829	0.2152595953488223	0.0021887306294042	(-8.96124, -8.1693)	(0.00120325, 0.00930701)	0.0040398270829	0.0040639329170999	yes	d__Bacteria; p__Bacillota_A_368345; c__Clostridia_258483; o__Lachnospirales; f__Lachnospiraceae; g__UBA3402; s__UBA3402 sp003478355	numerator	fat_eaten	TACGTAGGGGGCAAGCGTTATCCGGATTTACTGGGTGTAAAGGGAGCGTAGACGGCAGCGCAAGTCTGAAGTGAAAGCCCGGGGCTCAACCCCGGAATGGCTTTGGAAACTGTGCAGCTAGAGTACCGGAGGGGTAAGCGGAATTCCTAG
426bd7119a31b73ef734771a071a216c	-6.334614904999993	0.0053189992231449	0.2550541079078927	0.0026054114192084	(-6.81027, -5.87036)	(0.000252631, 0.00979708)	0.0050663682231449	0.0044780807768551	yes	d__Bacteria; p__Bacillota_A_368345; c__Clostridia_258483; o__Lachnospirales; f__Lachnospiraceae; g__Blautia_A_141781; s__Blautia_A_141781 obeum	numerator	fat_eaten	TACGTAGGGGGCGAGCGTTATCCGGATTTACTGGGTGTAAAGGGAGCGTAGACGGCGTATCAAGTCTGATGTGAAAGGCAGGGGCTTAACCCCTGGACTGCATTGGAAACTGGTATGCTTGAGTGCCGGAGGGGTAAGCGGAATTCCTAG
8f1c11c7b732265cbfc1bb7dbd0241e7	-6.197476139999991	0.0053962794522149	0.2402744397704433	0.0024523426016795	(-6.67561, -5.76149)	(0.00120645, 0.0105183)	0.0041898294522149	0.005122020547785	yes	d__Bacteria; p__Bacillota_A_368345; c__Clostridia_258483; o__Lachnospirales; f__Lachnospiraceae; g__Eubacterium_I; s__Eubacterium_I ramulus	numerator	fat_eaten	TACGTATGGAGCAAGCGTTATCCGGATTTACTGGGTGTAAAGGGAGCGTAGGCGGTCCTGCAAGTCTGATGTGAAAGGCCGGGGCTCAACCCCGGGACTGCATTGGAAACTGTAGGACTAGAGTGTCGGAGGGGTAAGTGGAATTCCTAG
1fa555f9a74d47a6ca7a65a347bc885f	-6.459236820000002	0.00544816717165	0.2061262080376671	0.0021328125383099	(-6.83176, -6.05106)	(0.00130038, 0.00937979)	0.00414778717165	0.00393162282835	yes	d__Bacteria; p__Bacillota_A_368345; c__Clostridia_258483; o__Oscillospirales; f__Oscillospiraceae_88309; g__Dysosmobacter; s__Dysosmobacter sp000403435	numerator	fat_eaten	TACGTAGGTGGCAAGCGTTGTCCGGATTTACTGGGTGTAAAGGGCGTGCAGCCGGGCATGCAAGTCAGATGTGAAATCTCAGGGCTTAACCCTGAAACTGCATTTGAAACTGTATGTCTTGAGTGCCGGAGAGGTAATCGGAATTCCTTG
aea50462b44fe88301c739b72353e16f	-9.024525875000004	0.0058604185581015	0.2350557533923268	0.002423325312567	(-9.44743, -8.58142)	(0.00102645, 0.0100044)	0.0048339685581015	0.0041439814418985	yes	d__Bacteria; p__Bacillota_A_368345; c__Clostridia_258483; o__Lachnospirales; f__Lachnospiraceae; g__Eubacterium_I; s__Eubacterium_I ramulus	numerator	fat_eaten	ACGTATGGAGCAAGCGTTATCCGGATTTACTGGGTGTAAAGGGAGCGTAGGCGGTCCTGCAAGTCTGATGTGAAAGGCCGGGGCTCAACCCCGGGACTGCATTGGAAACTGTAGGACTAGAGTGTCGGAGGGGTAAGTGGAATTCCTAGT
ea3433f2c148c6fae4cc2e9ae197f5b8	-5.804955005000004	0.00607097251055	0.2478972784905071	0.0025589351336692	(-6.25268, -5.32971)	(0.00160606, 0.0110493)	0.0044649125105499	0.00497832748945	yes	d__Bacteria; p__Bacillota_A_368345; c__Clostridia_258483; o__Peptostreptococcales; f__Peptostreptococcaceae_256921; g__Intestinibacter; s__Intestinibacter bartlettii	numerator	fat_eaten	TACGTAGGGGGCTAGCGTTATCCGGATTTACTGGGCGTAAAGGGTGCGTAGGCGGTCTTTTAAGTCAGGAGTGAAAGGCTACGGCTCAACCGTAGTAAGCTCTTGAAACTGGAGGACTTGAGTGCAGGAGAGGAGAGTGGAATTCCTAGT
f45b62ab6ec22fb20364a7e05088158f	-7.901337230000013	0.0068006371668999	0.3750931455236514	0.0038226038651744	(-8.58178, -7.20826)	(0.000476646, 0.0146092)	0.0063239911668999	0.0078085628331	yes	d__Bacteria; p__Bacillota_A_368345; c__Clostridia_258483; o__Lachnospirales; f__Lachnospiraceae; g__Muricoprocola; s__Muricoprocola aceti	numerator	fat_eaten	TACGTAGGGGGCAAGCGTTATCCGGATTTACTGGGTGTAAAGGGAGCGTAGACGGCCGTGCAAGTCTGATGTGAAAGGCTGGGGCTCAACCCCGGGACTGCATTGGAAACTGTATGGCTGGAGTGCCGGAGAGGTAAGCGGAATTCCTAG
f655279fdb3e9fe733677c83df662486	-9.425169739999994	0.008330293903	0.2669740422624127	0.0027438197075144	(-9.9193, -8.9265)	(0.00307478, 0.0135714)	0.005255513903	0.005241106097	yes	d__Bacteria; p__Bacillota_A_368345; c__Clostridia_258483; o__Oscillospirales; f__Oscillospiraceae_88309; g__Dysosmobacter; s__Dysosmobacter sp000403435	numerator	fat_eaten	ACGTAGGTGGCAAGCGTTGTCCGGATTTACTGGGTGTAAAGGGCGTGCAGCCGGGCATGCAAGTCAGATGTGAAATCTCAGGGCTTAACCCTGAAACTGCATTTGAAACTGTATGTCTTGAGTGCCGGAGAGGTAATCGGAATTCCTTGT
b10627ff6db16c65eed2f21380dd700f	-6.996374564999987	0.00910791930845	0.473856497797815	0.0048570095391149	(-7.91934, -6.16844)	(0.000374697, 0.0184189)	0.00873322230845	0.0093109806915499	yes	d__Bacteria; p__Bacillota_A_368345; c__Clostridia_258483; o__Oscillospirales; f__Oscillospiraceae_88309; g__Limivicinus; s__Limivicinus sp002320035	numerator	fat_eaten	TACGTAGGTGGCAAGCGTTATCCGGATTTACTGGGTGTAAAGGGCGCGTAGGCGGGGATACAAGTCAGATGTGAAATCTATGGGCTTAACCCATAAACTGCATTTGAAACTGTATCTCTTGAGTGTCGGAGAGGTAGACGGAATTCCTAG
8aff935557eab67b0baa4553b8518105	-9.664548875000015	0.0091242345099199	0.4019897381867905	0.0041221237144271	(-10.4171, -8.96549)	(0.0022451, 0.0170925)	0.0068791345099199	0.0079682654900801	yes	d__Bacteria; p__Bacillota_A_368345; c__Clostridia_258483; o__Lachnospirales; f__Lachnospiraceae; g__Coprococcus_A_187866; s__Coprococcus_A_187866 catus_A	numerator	fat_eaten	TACGTAGGGGGCAAGCGTTATCCGGATTTACTGGGTGTAAAGGGAGCGTAGGCGGCGAGGCAAGTCAGAAGTGAAAACCCAGGGCTCAACTCTGGGATTGCTTTTGAAACTGCTTTGCTTGATTTCAGGAGAGGTAAGCGGAATTCCTAG
b423592b0ae631882095792b27729b9c	-9.890899184999997	0.0116178337246	0.4498691421129989	0.0045653701542327	(-10.7652, -9.10367)	(0.00364406, 0.0204617)	0.0079737737246	0.0088438662753999	yes	d__Bacteria; p__Bacillota_A_368345; c__Clostridia_258483; o__Oscillospirales; f__Oscillospiraceae_88309; g__Dysosmobacter; s__Dysosmobacter sp000403435	numerator	fat_eaten	TACGTAGGTGGCAAGCGTTGTCCGGATTTACTGGGTGTAAAGGGCGTGCAGCCGGGCCGACAAGTCAGATGTGAAATCCCGAGGCTTAACCTCGGAACTGCATTTGAAACTGTTGGTCTTGAGTATCGGAGAGGTCATCGGAATTCCTTG
c5e3c5422835403541b0af331a2cc649	-6.762464620000006	-0.0221285840729999	0.5068646932855511	0.0060299004686525	(-7.84402, -5.91397)	(-0.0331657, -0.0104806)	0.011037115927	0.0116479840729999	yes	d__Bacteria; p__Bacillota_A_368345; c__Clostridia_258483; o__Oscillospirales; f__Acutalibacteraceae; g__Acutalibacter; s__	denominator	protein_eaten	TACGTAGGGAGCAAGCGTTGTCCGGATTTACTGGGTGTAAAGGGTGCGTAGGCGGTTTGGTAAGTCAGAAGTGAAATCCATGGGCTTAACCCATGAACTGCTTTTGAAACTATCGAACTTGAGTGAAGTAGAGGTAGGCGGAATTCCCGG
514b34f09e4acd2397d38273c630d338	-6.898893349999986	-0.02008170335	0.4890515663670627	0.0057613011112616	(-7.7972, -6.00619)	(-0.0306737, -0.00894794)	0.01059199665	0.01113376335	yes	d__Bacteria; p__Bacillota_A_368345; c__Clostridia_258483; o__Christensenellales; f__Aristaeellaceae; g__Limiplasma; s__Limiplasma merdipullorum	denominator	protein_eaten	TACGTAGGGGGCAAGCGTTGTCCGGAATGATTGGGCGTAAAGGGCGCGTAGGCGGCCTGGTAAGTTTGAAGTGAAAGTCCTTCTTTTAAGGAGGGAACTGCTTTGAAAACTGTCGGGCTTGAGTGCAGGAGAGGTAAGCGGAATTCCCGG
7efeb75fc542932a033b37b887994dc8	-6.8418430999999975	-0.0175571761086999	0.5503516046678616	0.0064993210269503	(-7.8655, -5.80898)	(-0.0300753, -0.00574893)	0.0125181238913	0.0118082461086999	yes	d__Bacteria; p__Bacillota_A_368345; c__Clostridia_258483; o__Christensenellales; f__Aristaeellaceae; g__SFMI01; s__	denominator	protein_eaten	TACGTAGGGGGCAAGCGTTGTCCGGAATGATTGGGCGTAAAGGGCGTGTAGGCGGCGATTTAAGTCTGGAGTGAAAGTCCTGCTTTTAAGGTGGGAATTGCTTTGGATACTGGATGGCTAGAGTGCAGGAGAGGTTAGTGGAATTCCCAG
3f38509af22157cdcb4006457529d25e	-7.535366690000004	-0.0164877179125	0.4054150321636383	0.004781120280653	(-8.33909, -6.83911)	(-0.0249391, -0.00732788)	0.0084513820874999	0.0091598379125	yes	d__Bacteria; p__Bacillota_A_368345; c__Clostridia_258483; o__Christensenellales; f__Aristaeellaceae; g__; s__	denominator	protein_eaten	TACGTAGGGGGCGAGCGTTGTCCGGAATGACTGGGCGTAAAGGGCGTGTAGGCGGCTTTTTAAGTCTGGAGTGAAAGCCCCTTTTTCAAGGAGGGGAGTGCTTTGGAGACTGGAGAGCTTGAGTGCGGAAGAGGTAAGTGGAATTCCCAG
f9f5f08e8da4cc9740518223846563db	-7.546839379999998	-0.01133019427065	0.3617317092010532	0.0042575587555884	(-8.19354, -6.84431)	(-0.0193885, -0.0032646)	0.0080583057293499	0.00806559427065	yes	d__Bacteria; p__Bacteroidota; c__Bacteroidia; o__Bacteroidales; f__Rikenellaceae; g__Alistipes_A_871400; s__Alistipes_A_871400 timonensis	denominator	protein_eaten	TACGGAGGATTCAAGCGTTATCCGGATTTATTGGGTTTAAAGGGTGCGTAGGCGGTTTGATAAGTTAGAGGTGAAATACCGGTGCTTAACACCGGAACTGCCTCTAATACTGTTGAGCTAGAGAGTAGTTGCGGTAGGCGGAATGTATGG
1a5526b9f7147b6893f1a034a107cc65	-9.002405820000007	-0.01045353671905	0.3630586570918364	0.0043268360179414	(-9.62164, -8.27717)	(-0.0186148, -0.00241157)	0.00816126328095	0.00804196671905	yes	d__Bacteria; p__Bacillota_A_368345; c__Clostridia_258483; o__Oscillospirales; f__Acutalibacteraceae; g__Anaeromassilibacillus; s__Anaeromassilibacillus sp001305115	denominator	protein_eaten	TACGTAGGGAGCGAGCGTTGTCCGGATTTACTGGGTGTAAAGGGTGCGTAGGCGGATCTGCAAGTCAGTAGTGAAATCCCAGGGCTTAACCCTGGAACTGCTATTGAAACTGTGGGTCTTGAGTGAGGTAGAGGCAGGCGGAATTCCCGG
25def15fb42bed6855ede4893d27a21d	-4.448830889999997	-0.01026324044995	0.359432212556565	0.0041678641174971	(-5.11994, -3.80086)	(-0.0179911, -0.00274396)	0.0077278595500499	0.00751928044995	yes	d__Bacteria; p__Verrucomicrobiota; c__Verrucomicrobiae; o__Verrucomicrobiales; f__Akkermansiaceae; g__Akkermansia; s__Akkermansia muciniphila_D_776786	denominator	protein_eaten	TACAGAGGTCTCAAGCGTTGTTCGGAATCACTGGGCGTAAAGCGTGCGTAGGCTGTTTCGTAAGTCGTGTGTGAAAGGCGCGGGCTCAACCCGCGGACGGCACATGATACTGCGAGACTAGAGTAATGGAGGGGGAACCGGAATTCTCGG
a29679284280410db95e5cb8c0b2d73d	-8.041110620000007	-0.0101792837525499	0.3115838948707322	0.0036495127571086	(-8.58778, -7.43717)	(-0.0169083, -0.00337077)	0.0067290162474501	0.0068085137525498	yes	d__Bacteria; p__Bacteroidota; c__Bacteroidia; o__Bacteroidales; f__Rikenellaceae; g__Alistipes_A_871400; s__Alistipes_A_871400 finegoldii	denominator	protein_eaten	ACGGAGGATTCAAGCGTTATCCGGATTTATTGGGTTTAAAGGGTGCGTAGGCGGTTTGATAAGTTAGAGGTGAAATCCCGGGGCTTAACTCCGGAACTGCCTCTAATACTGTTAGACTAGAGAGTAGTTGCGGTAGGCGGAATGTATGGT
5e69d50b5a886d1b222f36de84a9dc98	-8.445261920000025	-0.0094645552712774	0.3895927365188082	0.0046209641103991	(-9.15781, -7.74908)	(-0.018168, -0.000849629)	0.0087034447287226	0.0086149262712774	yes	d__Bacteria; p__Bacillota_A_368345; c__Clostridia_258483; o__Lachnospirales; f__Lachnospiraceae; g__Roseburia_A_166204; s__Roseburia_A_166204 intestinalis	denominator	protein_eaten	TACGTATGGAGCAAGCGTTATCCGGATTTACTGGGTGTAAAGGGAGTGTAGGCGGCATGGCAAGTCTGATGTGAAAATCCGGGGCTTAACCCCGGACCTGCATTGGAAACTGTCAGGCTGGAGTGTCGGAGAGGTAAGTGGAATTCCTAG
340a5698fe78713b785c3bcce89df73b	-7.749649129999992	-0.0093571236935	0.2897544768721323	0.0034162615874472	(-8.23565, -7.172)	(-0.016169, -0.00356703)	0.0068118763064999	0.0057900936935	yes	d__Bacteria; p__Bacteroidota; c__Bacteroidia; o__Bacteroidales; f__Rikenellaceae; g__Alistipes_A_871404; s__Alistipes_A_871404 ihumii	denominator	protein_eaten	TACGGAGGATCCGAGCGTTATCCGGATTTATTGGGTTTAAAGGGTGCGTAGGCTGTTTTTTAAGTTAGAGGTGAAAGCTCGACGCTCAACGTCGAAATTGCCTCTGATACTGAGAGACTAGAGTGTAGTTGCGGAAGGCGGAATGTGTGG
9099a7f671b923c7b07c12508f17270a	-7.339436404999999	-0.0093354165375999	0.2498655435303675	0.0029382776423532	(-7.74927, -6.83046)	(-0.0150217, -0.00427554)	0.0056862834624001	0.0050598765375998	yes	d__Bacteria; p__Bacillota_A_368345; c__Clostridia_258483; o__Oscillospirales; f__Acutalibacteraceae; g__Clostridium_A_51961; s__Clostridium_A_51961 leptum	denominator	protein_eaten	TACGTAGGGAGCGAGCGTTGTCCGGATTTACTGGGTGTAAAGGGTGCGTAGGCGGCGAGGCAAGTCAGGCGTGAAATCTATGGGCTTAACCCATAAACTGCGCTTGAAACTGTCTTGCTTGAGTGAAGTAGAGGTAGGCGGAATTCCCGG
0cc2420a6a4698f8bf664d50b17d26b4	-5.434746204999986	-0.00933400479	0.2271238623615933	0.0026620014135132	(-5.84965, -5.00039)	(-0.0146312, -0.00462562)	0.00529719521	0.0047083847899999	yes	d__Bacteria; p__Bacteroidota; c__Bacteroidia; o__Bacteroidales; f__Rikenellaceae; g__Alistipes_A_871400; s__Alistipes_A_871400 finegoldii	denominator	protein_eaten	TACGGAGGATTCAAGCGTTATCCGGATTTATTGGGTTTAAAGGGTGCGTAGGCGGTTTGATAAGTTAGAGGTGAAATCCCGGGGCTTAACTCCGGAACTGCCTCTAATACTGTTAGACTAGAGAGTAGTTGCGGTAGGCGGAATGTATGG
cae14798faeabb8e1b8840e712839921	-6.443738714999991	-0.0093199693838999	0.2962934125820194	0.0034294449883005	(-6.97748, -5.8738)	(-0.0156669, -0.00299253)	0.0063469306161001	0.0063274393838999	yes	d__Bacteria; p__Bacteroidota; c__Bacteroidia; o__Bacteroidales; f__Rikenellaceae; g__Alistipes_A_871400; s__Alistipes_A_871400 finegoldii	denominator	protein_eaten	TACGGAGGATCCAAGCGTTATCCGGATTTATTGGGTTTAAAGGGTGCGTAGGCGGTTTGATAAGTTAGAGGTGAAATACCGGGGCTCAACTCCGGAACTGCCTCTAATACTGTTGAACTAGAGAGTAGTTGCGGTAGGCGGAATGTATGG
8f5959f21dc9ce9a281656f8d699ec07	-6.1181368699999945	-0.0090313016376999	0.2856036691282225	0.0033329483671329	(-6.61775, -5.56538)	(-0.0150537, -0.00263016)	0.0060223983623001	0.0064011416376999	yes	d__Bacteria; p__Bacillota_A_368345; c__Clostridia_258483; o__Lachnospirales; f__Lachnospiraceae; g__Blautia_A_141781; s__	denominator	protein_eaten	TACGTAGGGGGCAAGCGTTATCCGGATTTACTGGGTGTAAAGGGAGCGTAGACGGCAAGGCAAGTCTGATGTGAAAGGCTGGGGCTCAACCCCGGGACTGCATTGGAAACTGTCCTGCTGGAGTGCCGGAGAGGTAAGCGGAATTCCTAG
ac0202d177961ffb380b6859272bde53	-7.309835005000009	-0.0086641223388	0.4010438998495053	0.0046693961610391	(-8.02727, -6.51226)	(-0.0177752, -0.000148104)	0.0091110776612	0.0085160183388	yes	d__Bacteria; p__Verrucomicrobiota; c__Verrucomicrobiae; o__Verrucomicrobiales; f__Akkermansiaceae; g__Akkermansia; s__Akkermansia muciniphila_D_776786	denominator	protein_eaten	ACAGAGGTCTCAAGCGTTGTTCGGAATCACTGGGCGTAAAGCGTGCGTAGGCTGTTTCGTAAGTCGTGTGTGAAAGGCGCGGGCTCAACCCGCGGACGGCACATGATACTGCGAGACTAGAGTAATGGAGGGGGAACCGGAATTCTCGGT
d05c86b5bfc092d8677507fb1eae8d66	-4.959052835000008	-0.0086086697533	0.3833368517047542	0.0044763964555972	(-5.61411, -4.15941)	(-0.0173666, -0.00053486)	0.0087579302467	0.0080738097533	yes	d__Bacteria; p__Bacillota_A_368345; c__Clostridia_258483; o__Oscillospirales; f__Ruminococcaceae; g__Ruminiclostridium_E; s__Ruminiclostridium_E siraeum	denominator	protein_eaten	TACGTAGGTGGCAAGCGTTGTCCGGAATTACTGGGTGTAAAGGGAGTGTAGGCGGGATATCAAGTCAGAAGTGAAAATTACGGGCTCAACTCGTAACCTGCTTTTGAAACTGACATTCTTGAGTGAAGTAGAGGCAAGCGGAATTCCTAG
588a23811b3e98af68f4f0fb24a0daa8	-4.792924524999994	-0.0082625051786	0.2971911815753865	0.0034919967190622	(-5.3557, -4.24492)	(-0.0147106, -0.0016075)	0.0064480948214	0.0066550051786	yes	d__Bacteria; p__Bacillota_A_368345; c__Clostridia_258483; o__Lachnospirales; f__Lachnospiraceae; g__Anaerostipes; s__Anaerostipes hadrus	denominator	protein_eaten	TACGTAGGGGGCAAGCGTTATCCGGAATTACTGGGTGTAAAGGGTGCGTAGGTGGTATGGCAAGTCAGAAGTGAAAACCCAGGGCTTAACTCTGGGACTGCTTTTGAAACTGTCAGACTAGAGTGCAGGAGAGGTAAGCGGAATTCCTAG
f11bd4248a2f95e53507c5bbf8dda43a	-6.146567375000004	-0.007732263735	0.2736028997325491	0.0032092086310646	(-6.65503, -5.61634)	(-0.0137669, -0.00154968)	0.006034636265	0.006182583735	yes	d__Bacteria; p__Bacillota_A_368345; c__Clostridia_258483; o__Oscillospirales; f__Oscillospiraceae_88309; g__Faecousia; s__Faecousia sp000434635	denominator	protein_eaten	TACGTAGGTGGCAAGCGTTGTCCGGATTTACTGGGTGTAAAGGGCGTGTAGGCGGAGATGCAAGTCAGATGTGAAATCCTCGGGCTTAACCCGGGAACTGCATTTGAAACTGTATCCCTTGAGTATCGGAGAGGCAGGCGGAATTCCTAG
21ce8465657612a85e2f89e74d285ce1	-9.529610310000049	-0.00753505150805	0.3356842302097371	0.004015906112784	(-10.1513, -8.89027)	(-0.0151452, -0.00037188)	0.00761014849195	0.00716317150805	yes	d__Bacteria; p__Bacillota_A_368345; c__Clostridia_258483; o__Christensenellales; f__Christensenellaceae; g__; s__	denominator	protein_eaten	TACGTAGGGAGCGAGCGTTGTCCGGAATTACTGGGCGTAAAGGGTGCGTAGGCGGTTTGGTAAGTCAGATGTGAAATACCCGGGCTTAACCCGGGGGCTGCATCTGATACTGTCAGACTTGAGTGCAGGAGAGGAAAGCGGAATTCCTAG
a3607a88a8ed64e24a374847b23e404f	-5.831815079999992	-0.0074936812074999	0.2202686099347647	0.0025614883893604	(-6.24244, -5.42769)	(-0.0121682, -0.00274886)	0.0046745187925001	0.0047448212074999	yes	d__Bacteria; p__Bacillota_A_368345; c__Clostridia_258483; o__Oscillospirales; f__Acutalibacteraceae; g__Hominenteromicrobium; s__Hominenteromicrobium mulieris	denominator	protein_eaten	TACGTAGGGAGCAAGCGTTGTCCGGATTTACTGGGTGTAAAGGGTGCGTAGGCGGATTGGCAAGTCAGAAGTGAAATCCATGGGCTTAACCCATGAACTGCTTTTGAAACTGTTAGTCTTGAGTGAAGTAGAGGTAGGCGGAATTCCCGG
db093685d2f3295cfa4da0a44d3d9ad0	-7.455768769999996	-0.0072877852066385	0.2924939129952741	0.0034352353434523	(-8.05449, -6.96302)	(-0.0132038, -0.000518923)	0.0059160147933615	0.0067688622066385	yes	d__Bacteria; p__Bacillota_A_368345; c__Clostridia_258483; o__Lachnospirales; f__Lachnospiraceae; g__Anaerostipes; s__Anaerostipes hadrus	denominator	protein_eaten	ACGTAGGGGGCAAGCGTTATCCGGAATTACTGGGTGTAAAGGGTGCGTAGGTGGTATGGCAAGTCAGAAGTGAAAACCCAGGGCTTAACTCTGGGACTGCTTTTGAAACTGTCAGACTAGAGTGCAGGAGAGGTAAGCGGAATTCCTAGT
6a129e8ae637c96e7bb56223913911f7	-5.39987828	-0.0072866390634	0.2600447534647479	0.0030445975867251	(-5.93571, -4.95267)	(-0.0128539, -0.00139422)	0.0055672609366	0.0058924190634	yes	d__Bacteria; p__Bacillota_A_368345; c__Clostridia_258483; o__Lachnospirales; f__Lachnospiraceae; g__Eubacterium_F; s__Eubacterium_F sp003491505	denominator	protein_eaten	TACGTAGGGGGCAAGCGTTATCCGGATTTACTGGGTGTAAAGGGTGCGTAGGTGGCAAGGCAAGTCAGATGTGAAAGCCCGGGGCTCAACCCCGGTACTGCATTTGAAACTGTCTAGCTAGAGTGCAGGAGAGGTAAGCGGAATTCCTAG
9bf0d2dbffe7925240ea811d2a4cd625	-8.43879715499999	-0.0068071023634549	0.2572338950625596	0.0030696700217034	(-8.91342, -7.96958)	(-0.0124715, -0.00119561)	0.0056643976365451	0.0056114923634549	yes	d__Bacteria; p__Actinomycetota; c__Coriobacteriia; o__Coriobacteriales; f__Eggerthellaceae; g__; s__	denominator	protein_eaten	CACGTAGGGGGCGAGCGTTATCCGGATTCATTGGGCGTAAAGCGCGCGTAGGCGGCCGCTCAAGCGGGACCTCTAATCCCGGGGCTCAACCCCGGGCCGGGTCCCGAACTGGGCGGCTCGAGTCAGGTAGAGGCAGGCGGAATTCCCGGT
ea3af29626a95b6c7b89d631bf1a739c	-4.865691779999992	-0.006165338375	0.2400536240420702	0.002805744647836	(-5.35297, -4.47822)	(-0.0112376, -0.000964681)	0.005072261625	0.005200657375	yes	d__Bacteria; p__Bacillota_A_368345; c__Clostridia_258483; o__Lachnospirales; f__Lachnospiraceae; g__Lachnospira; s__Lachnospira eligens	denominator	protein_eaten	TACGTATGGAGCAAGCGTTATCCGGATTTACTGGGTGTAAAGGGAGTGTAGGTGGCCATGCAAGTCAGAAGTGAAAATCCGGGGCTCAACCCCGGAACTGCTTTTGAAACTGTAAGGCTAGAGTGCAGGAGGGGTGAGTGGAATTCCTAG
599ba6458e91e2527f358f547ea39261	-3.7274788700000014	-0.006106618635	0.1302003906281509	0.0015163828604294	(-3.94915, -3.47818)	(-0.00895092, -0.00338666)	0.0028443013649999	0.002719958635	yes	d__Bacteria; p__Bacillota_A_368345; c__Clostridia_258483; o__Lachnospirales; f__Lachnospiraceae; g__Blautia_A_141781; s__Blautia_A_141781 obeum	denominator	protein_eaten	TACGTAGGGGGCAAGCGTTATCCGGATTTACTGGGTGTAAAGGGAGCGTAGACGGCGCAGCAAGTCTGATGTGAAAGGCAGGGGCTTAACCCCTGGACTGCATTGGAAACTGCTGTGCTTGAGTGCCGGAGGGGTAAGCGGAATTCCTAG
f402919ff0fe53fec5b6ef190f9e42b7	-6.474299074999999	-0.0058674538371	0.1768698618083203	0.0020855304229649	(-6.78687, -6.11659)	(-0.0100907, -0.00223965)	0.0042232461628999	0.0036278038371	yes	d__Bacteria; p__Bacillota_A_368345; c__Clostridia_258483; o__Lachnospirales; f__Lachnospiraceae; g__Blautia_A_141781; s__Blautia_A_141781 obeum	denominator	protein_eaten	ACGTAGGGGGCAAGCGTTATCCGGATTTACTGGGTGTAAAGGGAGCGTAGACGGCGCAGCAAGTCTGATGTGAAAGGCAGGGGCTTAACCCCTGGACTGCATTGGAAACTGCTGTGCTTGAGTGCCGGAGGGGTAAGCGGAATTCCTAGT
7dfa96abfa7484bb6c9cfa90dc9b606f	-5.287590040000006	-0.0057928543267	0.2580740501220499	0.0029954625185543	(-5.78395, -4.81535)	(-0.011313, -0.000126321)	0.0055201456733	0.0056665333266999	yes	d__Bacteria; p__Bacillota_A_368345; c__Clostridia_258483; o__Lachnospirales; f__Lachnospiraceae; g__Eubacterium_J; s__Eubacterium_J plexicaudatum	denominator	protein_eaten	TACGTAGGGGGCAAGCGTTATCCGGATTTACTGGGTGTAAAGGGAGCGCAGGCGGCATGATAAGTCTGATGTGAAAACCCAAGGCTCAACCATGGGACTGCATTGGAAACTGTCGTGCTGGAGTGTCGGAGAGGTAAGCGGAATTCCTAG
a6fa2de5f4576d1d77b1616786e3dd52	-8.321523420000007	-0.0053652531008	0.1744963635297412	0.0020804635606222	(-8.63049, -7.9854)	(-0.00922303, -0.00140925)	0.0038577768992	0.0039560031008	yes	d__Bacteria; p__Bacillota_A_368345; c__Clostridia_258483; o__Lachnospirales; f__Lachnospiraceae; g__Oribacterium; s__	denominator	protein_eaten	TACGTAGGGGGCAAGCGTTATCCGGATTTACTGGGTGTAAAGGGAGCGTAGACGGCTCTGCAAGTCTGGAGTGAAAACCCGGGGCTCAACCCTGGGACTGCTTTGGAAACTGTGGAGCTTGAGTACCGGAGGGGTAAGCGGAATTCCTAG
f7686a74ca2d3729eb66305e8a26309b	-3.339919510000005	-0.0047606893969999	0.1142456410011336	0.0013409427013147	(-3.55251, -3.12913)	(-0.00725784, -0.00230184)	0.002497150603	0.0024588493969999	yes	d__Bacteria; p__Bacillota_A_368345; c__Clostridia_258483; o__Lachnospirales; f__Lachnospiraceae; g__Anaerostipes; s__Anaerostipes hadrus	denominator	protein_eaten	TACGTAGGGGGCAAGCGTTATCCGGAATTACTGGGTGTAAAGGGTGCGTAGGTGGTATGGCAAGTCAGAAGTGAAAACCCAGGGCTTAACTCTGGGACTGCTTTTGAAACTGTCAGACTGGAGTGCAGGAGAGGTAAGCGGAATTCCTAG
010f0ac2691bc0be12d0633d4b5d2cc4	-4.233936175000001	-0.0042436682583999	0.2046310197590271	0.0024044087103377	(-4.59547, -3.83556)	(-0.0091974, -9.56007e-05)	0.0049537317416	0.0041480675583999	yes	d__Bacteria; p__Bacillota_A_368345; c__Clostridia_258483; o__Oscillospirales; f__Ruminococcaceae; g__Faecalibacterium; s__Faecalibacterium duncaniae	denominator	protein_eaten	AACGTAGGTCACAAGCGTTGTCCGGAATTACTGGGTGTAAAGGGAGCGCAGGCGGGAGAACAAGTTGGAAGTGAAATCCATGGGCTCAACCCATGAACTGCTTTCAAAACTGTTTTTCTTGAGTAGTGCAGAGGTAGGCGGAATTCCCGG
25dd2ae928b2e5e1ac2e28dbe2112991	-6.00089636999999	-0.00414651543935	0.1666171241809288	0.0019512507415965	(-6.33225, -5.69551)	(-0.00768547, -0.000400739)	0.00353895456065	0.00374577643935	yes	d__Bacteria; p__Bacillota_A_368345; c__Clostridia_258483; o__Lachnospirales; f__Lachnospiraceae; g__Anaerostipes; s__Anaerostipes hadrus	denominator	protein_eaten	ACGTAGGGGGCAAGCGTTATCCGGAATTACTGGGTGTAAAGGGTGCGTAGGTGGTATGGCAAGTCAGAAGTGAAAACCCAGGGCTTAACTCTGGGACTGCTTTTGAAACTGTCAGACTGGAGTGCAGGAGAGGTAAGCGGAATTCCTAGT
2b982979f2401a8bc447d7141879e9b2	-4.126038995000004	0.0030342145060499	0.1132659506729184	0.0013192162425925	(-4.31934, -3.90715)	(0.000572437, 0.00551583)	0.0024617775060499	0.0024816154939501	yes	d__Bacteria; p__Bacillota_A_368345; c__Clostridia_258483; o__Lachnospirales; f__Lachnospiraceae; g__Dorea_A; s__Dorea_A longicatena	numerator	protein_eaten	TACGTAGGGGGCAAGCGTTATCCGGATTTACTGGGTGTAAAGGGAGCGTAGACGGCACGGCAAGCCAGATGTGAAAGCCCGGGGCTCAACCCCGGGACTGCATTTGGAACTGCTGAGCTAGAGTGTCGGAGAGGCAAGTGGAATTCCTAG
9ed241a051fe72047261df3b7e08b675	-7.402441240000018	0.0044114360869	0.1885433221062531	0.0022249395410646	(-7.77751, -7.07051)	(0.000180698, 0.00843514)	0.0042307380869	0.0040237039131	yes	d__Bacteria; p__Bacillota_A_368345; c__Clostridia_258483; o__Oscillospirales; f__Ruminococcaceae; g__Gemmiger_A_73129; s__Gemmiger_A_73129 formicilis	numerator	protein_eaten	ACGTAGGGTGCAAGCGTTGTCCGGAATTACTGGGTGTAAAGGGAGCGCAGGCGGACCGGCAAGTTGGAAGTGAAAACTATGGGCTCAACCCATAAATTGCTTTCAAAACTGCTGGCCTTGAGTAGTGCAGAGGTAGGTGGAATTCCCGGT
e1b3393309a8b247e0c358c26176d13c	-7.144377435	0.00514322799065	0.1865698794078797	0.0021758051767189	(-7.50631, -6.80449)	(0.00087302, 0.00901706)	0.0042702079906499	0.00387383200935	yes	d__Bacteria; p__Bacillota_A_368345; c__Clostridia_258483; o__Lachnospirales; f__Lachnospiraceae; g__Dorea_A; s__Dorea_A longicatena	numerator	protein_eaten	ACGTAGGGGGCAAGCGTTATCCGGATTTACTGGGTGTAAAGGGAGCGTAGACGGCACGGCAAGCCAGATGTGAAAGCCCGGGGCTCAACCCCGGGACTGCATTTGGAACTGCTGAGCTAGAGTGTCGGAGAGGCAAGTGGAATTCCTAGT
c942f59feffce9c3ab527135de234101	-5.663514204999995	0.0051631493926499	0.2082893580624511	0.0024384332160815	(-6.03718, -5.26825)	(0.000710231, 0.00981799)	0.0044529183926499	0.0046548406073501	yes	d__Bacteria; p__Bacillota_A_368345; c__Clostridia_258483; o__Lachnospirales; f__Lachnospiraceae; g__Roseburia_A_166204; s__Roseburia_A_166204 inulinivorans	numerator	protein_eaten	TACGTATGGTGCAAGCGTTATCCGGATTTACTGGGTGTAAAGGGAGCGCAGGCGGAAGGCTAAGTCTGATGTGAAAGCCCGGGGCTCAACCCCGGTACTGCATTGGAAACTGGTCATCTAGAGTGTCGGAGGGGTAAGTGGAATTCCTAG
ba88d4e4e6a24ecc2a5aab6bdfbb77f5	-8.241929460000001	0.0052145993846	0.2039252256973334	0.0023835009285136	(-8.62788, -7.85137)	(0.000966885, 0.00984969)	0.0042477143846	0.0046350906154	yes	d__Bacteria; p__Bacillota_A_368345; c__Clostridia_258483; o__Oscillospirales; f__Oscillospiraceae_88309; g__Lawsonibacter; s__Lawsonibacter faecis	numerator	protein_eaten	TACGTAGGTGGCAAGCGTTATCCGGATTTACTGGGTGTAAAGGGCGTGTAGGCGGGAAAGCAAGTCAGATGTGAAAACTGTGGGCTCAACCCACAGCCTGCATTTGAAACTGTTTTTCTTGAGTACTGGAGAGGCAGATGGAATTCCTAG
1aab913302590e21a7be28b1494a3320	-9.61346648000002	0.0059422447700949	0.2060394585520202	0.0023845627636232	(-10.0115, -9.24151)	(0.00146283, 0.0103945)	0.0044794147700949	0.004452255229905	yes	d__Bacteria; p__Bacillota_A_368345; c__Clostridia_258483; o__Oscillospirales; f__Oscillospiraceae_88309; g__; s__	numerator	protein_eaten	TACGTAGGTGGCAAGCGTTGTCCGGATTTACTGGGTGTAAAGGGCGTGTAGGCGGGATTGCAAGTCAGGCGTGAAAACCAGGGGCTCAACCTCTGGCCTGCGTTTGAAACTGTAGTTCTTGAGTACTGGAGAGGTTGACGGAATTCCTAG
aec9d6920c8746590e4dff84ba121b90	-8.419819344999992	0.006018712701482	0.2722679156557396	0.0031943326389809	(-8.881, -7.88962)	(4.36043e-05, 0.0117269)	0.005975108401482	0.005708187298518	yes	d__Bacteria; p__Bacillota_A_368345; c__Clostridia_258483; o__Lachnospirales; f__Lachnospiraceae; g__Mediterraneibacter_A_155507; s__Mediterraneibacter_A_155507 lactaris	numerator	protein_eaten	ACGTAGGGGGCAAGCGTTATCCGGATTTACTGGGTGTAAAGGGAGCGTAGACGGAGCAGCAAGTCTGATGTGAAAACCCGGGGCTCAACCCCGGGACTGCATTGGAAACTGTTGATCTGGAGTGCCGGAGAGGTAAGCGGAATTCCTAGT
bde648dc2bd51d522327b0bb99e98340	-10.230367810000018	0.006051850962	0.2768861830207568	0.0032525540960307	(-10.738, -9.70833)	(0.000255092, 0.0122166)	0.005796758962	0.006164749038	yes	d__Bacteria; p__Desulfobacterota_G_459543; c__Desulfovibrionia; o__Desulfovibrionales; f__Desulfovibrionaceae; g__Bilophila; s__Bilophila wadsworthia	numerator	protein_eaten	ACGGAGGGTGCAAGCGTTAATCGGAATCACTGGGCGTAAAGCGCACGTAGGCGGCTTGGTAAGTCAGGGGTGAAATCCCACAGCCCAACTGTGGAACTGCCTTTGATACTGCCAGGCTTGAGTACCGGAGAGGGTGGCGGAATTCCAGGT
10cd502b01abafc87e2ecbad86389286	-6.623728074999986	0.0063063047649999	0.1730043988424698	0.0020356915993201	(-6.92567, -6.29895)	(0.00230468, 0.00964886)	0.0040016247649999	0.0033425552350001	yes	d__Bacteria; p__Bacillota_A_368345; c__Clostridia_258483; o__Lachnospirales; f__Lachnospiraceae; g__Clostridium_R_135822; s__Clostridium_R_135822 fessum	numerator	protein_eaten	TACGTAGGGGGCAAGCGTTATCCGGATTTACTGGGTGTAAAGGGAGCGTAGACGGTAAAGCAAGTCTGAAGTGAAAGCCCGGGGCTCAACCCCGGGACTGCTTTGGAAACTGTTTAACTAGAGTGCTGGAGAGGTAAGCGGAATTCCTAG
2d575dfaf20c70d49b09be32a1492254	-9.366064369999997	0.00641883994725	0.2243896535801127	0.0026520150182732	(-9.79762, -8.96931)	(0.00164702, 0.0114533)	0.00477181994725	0.00503446005275	yes	d__Bacteria; p__Bacillota_A_368345; c__Clostridia_258483; o__Lachnospirales; f__Lachnospiraceae; g__Clostridium_R_135822; s__Clostridium_R_135822 fessum	numerator	protein_eaten	ACGTAGGGGGCAAGCGTTATCCGGATTTACTGGGTGTAAAGGGAGCGTAGACGGTAAAGCAAGTCTGAAGTGAAAGCCCGGGGCTCAACCCCGGGACTGCTTTGGAAACTGTTTAACTAGAGTGCTGGAGAGGTAAGCGGAATTCCTAGT
8f1c11c7b732265cbfc1bb7dbd0241e7	-6.285363454999994	0.00714614756885	0.2243775022450177	0.0026488334388987	(-6.68573, -5.8432)	(0.00192011, 0.0119183)	0.00522603756885	0.0047721524311499	yes	d__Bacteria; p__Bacillota_A_368345; c__Clostridia_258483; o__Lachnospirales; f__Lachnospiraceae; g__Eubacterium_I; s__Eubacterium_I ramulus	numerator	protein_eaten	TACGTATGGAGCAAGCGTTATCCGGATTTACTGGGTGTAAAGGGAGCGTAGGCGGTCCTGCAAGTCTGATGTGAAAGGCCGGGGCTCAACCCCGGGACTGCATTGGAAACTGTAGGACTAGAGTGTCGGAGGGGTAAGTGGAATTCCTAG
4c731267e801c2afe253b5cbb58bdd24	-5.282445384999997	0.0072840456975	0.1521039862053319	0.0017860102655692	(-5.55815, -4.98074)	(0.00383918, 0.0105918)	0.0034448656974999	0.0033077543025	yes	d__Bacteria; p__Bacillota_A_368345; c__Clostridia_258483; o__Lachnospirales; f__Lachnospiraceae; g__Bariatricus; s__Bariatricus comes	numerator	protein_eaten	TACGTATGGTGCAAGCGTTATCCGGATTTACTGGGTGTAAAGGGAGCGTAGACGGCTGTGTAAGTCTGAAGTGAAAGCCCGGGGCTCAACCCCGGGACTGCTTTGGAAACTATGCAGCTAGAGTGTCGGAGAGGTAAGTGGAATTCCCAG
2ae8a432208b85a14e86eb821c86ce2b	-4.917815525000003	0.0072847503834	0.1963535302191542	0.0023152010763126	(-5.27767, -4.55172)	(0.00274869, 0.0113506)	0.0045360603834	0.0040658496166	yes	d__Bacteria; p__Bacillota_A_368345; c__Clostridia_258483; o__Peptostreptococcales; f__Peptostreptococcaceae_256921; g__Romboutsia_B; s__Romboutsia_B maritimum	numerator	protein_eaten	TACGTAGGGGGCTAGCGTTATCCGGAATTACTGGGCGTAAAGGGTGCGTAGGTGGTTTCTTAAGTCAGAGGTGAAAGGCTACGGCTCAACCGTAGTAAGCCTTTGAAACTGGGAAACTTGAGTGCAGGAGAGGAGAGTGGAATTCCTAGT
d2cccbadb958c9c6547274fa10531f74	-7.730578030000011	0.007811835621	0.2540783230226838	0.0030036715329261	(-8.21439, -7.25257)	(0.00258266, 0.0138868)	0.005229175621	0.0060749643789999	yes	d__Bacteria; p__Bacillota_A_368345; c__Clostridia_258483; o__Peptostreptococcales; f__Peptostreptococcaceae_256921; g__Romboutsia_B; s__Romboutsia_B maritimum	numerator	protein_eaten	ACGTAGGGGGCTAGCGTTATCCGGAATTACTGGGCGTAAAGGGTGCGTAGGTGGTTTCTTAAGTCAGAGGTGAAAGGCTACGGCTCAACCGTAGTAAGCCTTTGAAACTGGGAAACTTGAGTGCAGGAGAGGAGAGTGGAATTCCTAGTG
ddd87ec4b9d332c2d8c02f5d1b08dbb4	-8.145631569999987	0.0081978709825	0.1874530971028087	0.0021872627357609	(-8.46784, -7.78869)	(0.00418951, 0.0122165)	0.0040083609825	0.0040186290175	yes	d__Bacteria; p__Bacillota_A_368345; c__Clostridia_258483; o__Lachnospirales; f__Lachnospiraceae; g__Bariatricus; s__Bariatricus comes	numerator	protein_eaten	ACGTATGGTGCAAGCGTTATCCGGATTTACTGGGTGTAAAGGGAGCGTAGACGGCTGTGTAAGTCTGAAGTGAAAGCCCGGGGCTCAACCCCGGGACTGCTTTGGAAACTATGCAGCTAGAGTGTCGGAGAGGTAAGTGGAATTCCCAGT
b1f2146bef78066448576fceeb6b644b	-5.3396217550000005	0.0082201436182999	0.1879492251563436	0.002196804080516	(-5.70709, -4.99926)	(0.00400244, 0.0123035)	0.0042177036182999	0.0040833563817001	yes	d__Bacteria; p__Bacillota_A_368345; c__Clostridia_258483; o__Lachnospirales; f__Lachnospiraceae; g__Mediterraneibacter_A_155507; s__Mediterraneibacter_A_155507 faecis	numerator	protein_eaten	TACGTATGGTGCAAGCGTTATCCGGATTTACTGGGTGTAAAGGGAGCGTAGACGGAGTGGCAAGTCTGATGTGAAAACCCGGGGCTCAACCCCGGGACTGCATTGGAAACTGTCAATCTAGAGTACCGGAGAGGTAAGCGGAATTCCTAG
aea50462b44fe88301c739b72353e16f	-9.232171890000004	0.0090850111785499	0.2427193949591336	0.002827093765823	(-9.67899, -8.79493)	(0.00384268, 0.0141684)	0.0052423311785499	0.0050833888214501	yes	d__Bacteria; p__Bacillota_A_368345; c__Clostridia_258483; o__Lachnospirales; f__Lachnospiraceae; g__Eubacterium_I; s__Eubacterium_I ramulus	numerator	protein_eaten	ACGTATGGAGCAAGCGTTATCCGGATTTACTGGGTGTAAAGGGAGCGTAGGCGGTCCTGCAAGTCTGATGTGAAAGGCCGGGGCTCAACCCCGGGACTGCATTGGAAACTGTAGGACTAGAGTGTCGGAGGGGTAAGTGGAATTCCTAGT
9f74473636e6874853d88dfcbcecff49	-7.539413284999989	0.010719939436	0.3139208373946506	0.0036686469074945	(-8.15767, -6.97091)	(0.00358887, 0.0173691)	0.0071310694359999	0.0066491605639999	yes	d__Bacteria; p__Bacillota_I; c__Bacilli_A; o__Lactobacillales; f__Streptococcaceae; g__Lactococcus_A_346120; s__	numerator	protein_eaten	TACGTAGGTCCCGAGCGTTGTCCGGATTTATTGGGCGTAAAGCGAGCGCAGGTGGTTTATTAAGTCTGGTGTAAAAGGCAGTGGCTCAACCATTGTATGCATTGGAAACTGGTAGACTTGAGTGCAGGAGAGGAGAGTGGAATTCCATGT
ae171d16e3cb68ad19636a58839a1ef1	-9.87379419	0.0107981521813399	0.416435854982306	0.0048544495167102	(-10.6571, -9.09143)	(0.00171322, 0.0198901)	0.0090849321813399	0.0090919478186601	yes	d__Bacteria; p__Bacillota_A_368345; c__Clostridia_258483; o__Peptostreptococcales; f__Peptostreptococcaceae_256921; g__Terrisporobacter; s__	numerator	protein_eaten	ACGTAGGGGGCTAGCGTTATCCGGATTTACTGGGCGTAAAGGGTGCGTAGGTGGTTTCTTAAGTCAGGAGTGAAAGGCTACGGCTCAACCGTAGTAAGCTCTTGAAACTGGGAAACTTGAGTGCAGGAGAGGAAAGTGGAATTCCTAGTG
64d05989cb6f8053633b2127793200b3	-8.365640164999993	0.010834821345	0.1987939646770565	0.0023347246907529	(-8.7496, -8.0218)	(0.00680469, 0.015316)	0.004030131345	0.0044811786549999	yes	d__Bacteria; p__Bacillota_A_368345; c__Clostridia_258483; o__Lachnospirales; f__Lachnospiraceae; g__Mediterraneibacter_A_155507; s__Mediterraneibacter_A_155507 faecis	numerator	protein_eaten	ACGTATGGTGCAAGCGTTATCCGGATTTACTGGGTGTAAAGGGAGCGTAGACGGAGTGGCAAGTCTGATGTGAAAACCCGGGGCTCAACCCCGGGACTGCATTGGAAACTGTCAATCTAGAGTACCGGAGAGGTAAGCGGAATTCCTAGT
56c3d1a8e4dc5c2aa7afbc1563559448	-8.720271705000012	0.01444244046035	0.5489306973569097	0.0064130369654183	(-9.74661, -7.73537)	(0.00278279, 0.0262122)	0.01165965046035	0.01176975953965	yes	d__Bacteria; p__Bacteroidota; c__Bacteroidia; o__Bacteroidales; f__Bacteroidaceae; g__Bacteroides_H_857956; s__Bacteroides_H_857956 stercoris	numerator	protein_eaten	TACGGAGGATCCGAGCGTTATCCGGATTTATTGGGTTTAAAGGGAGCGTAGGCGGGGTATTAAGTCAGTTGTGAAAGTTTGCGGCTCAACCGTAAAATTGCAGTTGATACTGGTATCCTTGAGTGCAGCAGAGGTGGGCGGAATTCGTGG
1ef782a559e3e0a4ab42516e0a2c828f	-9.917915814999985	0.0154760553149999	0.4168988501486136	0.0048449590235097	(-10.6878, -9.16049)	(0.00615122, 0.0239232)	0.0093248353149999	0.008447144685	yes	d__Bacteria; p__Bacillota_A_368345; c__Clostridia_258483; o__Lachnospirales; f__Lachnospiraceae; g__Alitiscatomonas; s__Alitiscatomonas aceti	numerator	protein_eaten	TACGTAGGGGGCAAGCGTTATCCGGATTTACTGGGTGTAAAGGGAGCGTAGACGGCACAGCAAGTCTGAAGTGAAATCCCCGGGCTCAACCCGGGAACTGCTTTGGAAACTGTTGGGCTGGAGTGCTGGAGAGGCAAGCGGAATTCCTAG
131d3b899e72f19fcae1b0f9f8f3a009	-6.8827617650000095	0.0162338164672	0.650960378368941	0.0075769452819185	(-8.09479, -5.64934)	(0.00194142, 0.0300227)	0.0142923964672	0.0137888835328	yes	d__Bacteria; p__Bacteroidota; c__Bacteroidia; o__Bacteroidales; f__Bacteroidaceae; g__Phocaeicola_A; s__Phocaeicola_A plebeius	numerator	protein_eaten	TACGGAGGATGCGAGCGTTATCCGGATTTATTGGGTTTAAAGGGAGCGCAGACGGGTCGTTAAGTCAGCTGTGAAAGTTTGGGGCTCAACCTTAAAATTGCAGTTGATACTGGCGTCCTTGAGTGCGGTTGAGGTGTGCGGAATTCGTGG
74923f4bbde849e27fc4eda25d757e2a	-5.788440829999997	-0.1168154997000001	0.3545682728094985	0.0139715401250159	(-6.4038, -5.07427)	(-0.141236, -0.0896297)	0.0244205002999998	0.0271857997	yes	d__Bacteria; p__Bacillota_I; c__Bacilli_A; o__Erysipelotrichales; f__Erysipelotrichaceae; g__Clostridium_AQ; s__Clostridium_AQ innocuum	denominator	fiber_eaten	TACGTAGGTGGCAAGCGTTATCCGGAATCATTGGGCGTAAAGGGTGCGTAGGTGGCGTACTAAGTCTGTAGTAAAAGGCAATGGCTCAACCATTGTAAGCTATGGAAACTGGTATGCTGGAGTGCAGAAGAGGGCGATGGAATTCCATGT
2a13ecb6c618ddf8154298c69336dd8e	-6.487142914999988	-0.087238223	0.4000805329656182	0.0156898855447438	(-7.21496, -5.67653)	(-0.115057, -0.0551714)	0.027818777	0.032066823	yes	d__Bacteria; p__Bacillota_I; c__Bacilli_A; o__Erysipelotrichales; f__Coprobacillaceae; g__Thomasclavelia; s__Thomasclavelia spiroformis	denominator	fiber_eaten	TACGTAGGTGGCGAGCGTTATCCGGAATTATTGGGCGTAAAGAGGGAGCAGGCGGCGGCAGAGGTCTGTGGTGAAAGACTGAAGCTTAACTTCAGTAAGCCATAGAAACCGGGCTGCTAGAGTGCAGGAGAGGATCGTGGAATTCCATGT
949af2c28ba6c0345ae58b9aed00a2c0	-5.772363970000002	-0.073745592	0.4040362963885039	0.0157476535551984	(-6.50524, -4.95924)	(-0.106193, -0.0466744)	0.032447408	0.027071192	yes	d__Bacteria; p__Bacteroidota; c__Bacteroidia; o__Bacteroidales; f__Rikenellaceae; g__Tidjanibacter; s__Tidjanibacter inops	denominator	fiber_eaten	TACGGAGGATCCAAGCGTTATCCGGATTTATTGGGTTTAAAGGGTGCGTAGGCGGCAGATTAAGTTAGAGGTGAAATTCCGAGGCTCAACCTTGGCACTGCCTCTGATACTGGTTTGCTAGCGAGTAGATGCTGTAGGCGGAATGTGTGG
fea3411c847e6627afb5e78b88e2e9af	-4.011230285000002	-0.0705352882999999	0.2163222130546673	0.0083022098015795	(-4.42955, -3.61099)	(-0.0859054, -0.0550238)	0.0153701117000001	0.0155114882999999	yes	d__Bacteria; p__Bacillota_A_368345; c__Clostridia_258483; o__Lachnospirales; f__Lachnospiraceae; g__Mediterraneibacter_A_155507; s__Mediterraneibacter_A_155507 torques	denominator	fiber_eaten	TACGTATGGTGCAAGCGTTATCCGGATTTACTGGGTGTAAAGGGAGCGTAGACGGATGGGCAAGTCTGATGTGAAAACCCGGGGCTCAACCCCGGGACTGCATTGGAAACTGTTCATCTAGAGTGCTGGAGAGGTAAGTGGAATTCCTAG
f7ef98bb6d0061b9368a72b1ff40aad0	-7.275212904999997	-0.06916576195	0.3193943090635948	0.0124667726006379	(-7.88074, -6.70338)	(-0.0910773, -0.044546)	0.02191153805	0.02461976195	yes	d__Bacteria; p__Bacillota_A_368345; c__Clostridia_258483; o__Oscillospirales; f__Oscillospiraceae_88309; g__Lawsonibacter; s__Lawsonibacter sp000177015	denominator	fiber_eaten	TACGTAGGTGGCAAGCGTTATCCGGATTTACTGGGTGTAAAGGGCGTGTAGGCGGGATTGCAAGTCAGATGTGAAAACCACGGGCTCAACCTGTGGCCTGCATTTGAAACTGTAGTTCTTGAGTACTGGAGAGGCAGACGGAATTCCTAG
9d4e16844252e2dfbaf80a4a6fc4d55d	-7.90849132000001	-0.06843872265	0.2930401064133673	0.0117808145452571	(-8.50299, -7.39721)	(-0.0907152, -0.0464316)	0.0222764773499999	0.02200712265	yes	d__Bacteria; p__Bacillota_I; c__Bacilli_A; o__Staphylococcales; f__Gemellaceae; g__Gemella; s__Gemella taiwanensis	denominator	fiber_eaten	TACGTAGGTGGCAAGCGTTGTCCGGAATTATTGGGCGTAAAGCGCGCGCAGGTGGTTTAATAAGTCTGATGTGAAAGCCCACGGCTCAACCGTGGAGGGTCATTGGAAACTGTTAAACTTGAGTGCAGGAGAGAAAAGTGGAATTCCTAG
c4e57b91cc2be5a2232b3612abdf4c0c	-6.483557000000006	-0.0684234713000001	0.3949234867797811	0.0151791107527594	(-7.23287, -5.78002)	(-0.096163, -0.0399441)	0.0277395286999999	0.0284793713	yes	d__Bacteria; p__Bacillota_I; c__Bacilli_A; o__Erysipelotrichales; f__Erysipelotrichaceae; g__Merdibacter; s__Merdibacter massiliensis	denominator	fiber_eaten	TACGTAGGTGGCGAGCGTTATCCGGAATCATTGGGCGTAAAGGGTGCGTAGGTGGCACGATAAGTCTGTAGTAAAAGGCAGCGGCTCAACCGCTGTTGGCTATGGAAACTGTCGAGCTGGAGTGCAGAAGAGGGCGATGGAATTCCATGT
b6d740387526e21887b761f90fbc914a	-6.879482190000016	-0.0675666450499999	0.2555441629212138	0.0099050613474523	(-7.33888, -6.38208)	(-0.0867021, -0.0498525)	0.0191354549500001	0.0177141450499999	yes	d__Bacteria; p__Bacillota_A_368345; c__Clostridia_258483; o__Lachnospirales; f__Lachnospiraceae; g__Mediterraneibacter_A_155507; s__Mediterraneibacter_A_155507 torques	denominator	fiber_eaten	ACGTATGGTGCAAGCGTTATCCGGATTTACTGGGTGTAAAGGGAGCGTAGACGGATGGGCAAGTCTGATGTGAAAACCCGGGGCTCAACCCCGGGACTGCATTGGAAACTGTTCATCTAGAGTGCTGGAGAGGTAAGTGGAATTCCTAGT
4c855814a58f4f324e8f0cfaab222e1f	-7.286861485000003	-0.0641109621149999	0.3873141278368824	0.0150375830250137	(-7.92838, -6.5071)	(-0.0913843, -0.0361779)	0.027273337885	0.0279330621149999	yes	d__Bacteria; p__Bacillota_A_368345; c__Clostridia_258483; o__Oscillospirales; f__Ruminococcaceae; g__Negativibacillus; s__Negativibacillus massiliensis	denominator	fiber_eaten	TACGTAGGTGGCAAGCGTTGTCCGGAATTACTGGGTGTAAAGGGAGCGTAGGCGGGGAGACAAGTTGAATGTTTAAACTATCGGCTCAACTGATAGTCGCGTTCAAAACTATCACTCTTGAGTGCAGTAGAGGTAGGCGGAATTCCTAGT
514b34f09e4acd2397d38273c630d338	-7.318429749999999	-0.0514467980149999	0.3155023341882554	0.0121439103496794	(-7.86307, -6.70412)	(-0.0746972, -0.029874)	0.0232504019850001	0.0215727980149998	yes	d__Bacteria; p__Bacillota_A_368345; c__Clostridia_258483; o__Christensenellales; f__Aristaeellaceae; g__Limiplasma; s__Limiplasma merdipullorum	denominator	fiber_eaten	TACGTAGGGGGCAAGCGTTGTCCGGAATGATTGGGCGTAAAGGGCGCGTAGGCGGCCTGGTAAGTTTGAAGTGAAAGTCCTTCTTTTAAGGAGGGAACTGCTTTGAAAACTGTCGGGCTTGAGTGCAGGAGAGGTAAGCGGAATTCCCGG
a186bb74dfce512f83043f7b366c60c4	-5.263362784999996	-0.0451892674445	0.4579113479915012	0.0173102923658059	(-6.08766, -4.39028)	(-0.0757159, -0.0120212)	0.0305266325555	0.0331680674445	yes	d__Bacteria; p__Bacillota_A_368345; c__Clostridia_258483; o__TANB77; f__CAG-508; g__Merdicola; s__Merdicola sp900552655	denominator	fiber_eaten	TACGTAGGGAGCAAGCGTTATCCGGATTTATTGGGTGTAAAGGGTGCGTAGACGGGAAGGTAAGTTAGTTGTGAAATCCCTCGGCTCAACTGAGGAACTGCGACTAAAACTGCTTTTCTTGAGTGCTGGAGAGGAAAGTGGAATTCCTAG
a167e4d4418792dcaba877443ed0e66d	-7.5300468950000035	-0.0447273114	0.3223895431669722	0.0124197113374379	(-8.15108, -6.95408)	(-0.0668575, -0.020277)	0.0221301886	0.0244503113999999	yes	d__Bacteria; p__Bacteroidota; c__Bacteroidia; o__Bacteroidales; f__Marinifilaceae; g__Butyricimonas; s__Butyricimonas faecihominis	denominator	fiber_eaten	TACGGGGGATGCGAGCGTTATCCGGATTTATTGGGTTTAAAGGGCGCGTAGGCGGGACGCCAAGTCAGCGGTAAAAGACTGCAGCTAAACTGTAGCACGCCGTTGAAACTGGCGCCCTCGAGACGAGACGAGGGAGGCGGAACAAGTGAA
04195686f2b70585790ec75320de0d6f	-4.846682715000002	-0.0423154606125	0.3105387076293047	0.01205138268742	(-5.43431, -4.26663)	(-0.0654207, -0.0206564)	0.0231052393874999	0.0216590606125	yes	d__Bacteria; p__Pseudomonadota; c__Gammaproteobacteria; o__Enterobacterales_737866; f__Enterobacteriaceae_A_725029; g__Escherichia; s__Escherichia fergusonii	denominator	fiber_eaten	TACGGAGGGTGCAAGCGTTAATCGGAATTACTGGGCGTAAAGCGCACGCAGGCGGTTTGTTAAGTCAGATGTGAAATCCCCGGGCTCAACCTGGGAACTGCATCTGATACTGGCAAGCTTGAGTCTCGTAGAGGGGGGTAGAATTCCAGG
2a99ec1157a90661db7ff643b82f1914	-5.432672435000005	-0.0410233159794999	0.3623490299243542	0.013837753857795	(-6.096, -4.75476)	(-0.0673419, -0.0163607)	0.0263185840205	0.0246626159794999	yes	d__Bacteria; p__Bacteroidota; c__Bacteroidia; o__Bacteroidales; f__Bacteroidaceae; g__Bacteroides_H_857956; s__Bacteroides_H_857956 fragilis	denominator	fiber_eaten	TACGGAGGATCCGAGCGTTATCCGGATTTATTGGGTTTAAAGGGAGCGTAGGTGGACTGGTAAGTCAGTTGTGAAAGTTTGCGGCTCAACCGTAAAATTGCAGTTGATACTGTCAGTCTTGAGTACAGTAGAGGTGGGCGGAATTCGTGG
2480f3aa1e7784b461d9b5b83a6bfc81	-7.000953999999993	-0.038274930995	0.2664096614586265	0.0102446425196526	(-7.51119, -6.49642)	(-0.0566618, -0.0179717)	0.018386869005	0.0203032309949999	yes	d__Bacteria; p__Actinomycetota; c__Coriobacteriia; o__Coriobacteriales; f__Eggerthellaceae; g__Eggerthella; s__Eggerthella lenta	denominator	fiber_eaten	TACGTAGGGAGCGAGCGTTATCCGGATTCATTGGGCGTAAAGAGCGCGTAGGCGGCCTCTCAAGCGGGATCTCTAATCCGAGGGCTCAACCCCCGGCCGGATCCCGAACTGGGAGGCTCGAGTTCGGTAGAGGCAGGCGGAATTCCCGGT
86deb5cf8d6f29d383136e0d09863b69	-9.096465265000004	-0.0374417362589999	0.2728404840217632	0.0105824584070971	(-9.59175, -8.56299)	(-0.0568682, -0.0169175)	0.0194264637410001	0.0205242362589999	yes	d__Bacteria; p__Bacillota_I; c__Bacilli_A; o__Erysipelotrichales; f__Erysipelotrichaceae; g__Holdemania; s__Holdemania sp900120005	denominator	fiber_eaten	TACGTAGGTGGCGAGCGTTATCCGGAATTATTGGGCGTAAAGGGTGCGCAGGCGGTTTGTTAAGTTTAAGGTGAAAGCGTGGGGCTTAACCCCATATAGCCTTAGAAACTGACAGACTAGAGTACAGGAGAGGGCAATGGAATTCCATGT
2ab8310e1e510f8045c7f4d191fa36be	-8.171335549999997	-0.0367864290134999	0.3168215887934368	0.0122773593399313	(-8.75288, -7.56683)	(-0.0594355, -0.0137891)	0.0226490709865001	0.0229973290134999	yes	d__Bacteria; p__Bacillota_A_368345; c__Clostridia_258483; o__Lachnospirales; f__Lachnospiraceae; g__Limivivens; s__Limivivens sp900066135	denominator	fiber_eaten	TACGTAGGGGGCAAGCGTTATCCGGATTTACTGGGTGTAAAGGGAGCGTAGACGGCTTTGCAAGTCTGACGTGAAAATCCGGGGCTCAACCCCGGAACTGCGTTGGAAACTGTGAGGCTTGAGTGCCGGAGAGGTAAGCGGAATTCCTAG
1a5526b9f7147b6893f1a034a107cc65	-8.974393469999987	-0.036530224845	0.2741173809353558	0.0107842663262317	(-9.46065, -8.45457)	(-0.0561636, -0.0165022)	0.019633375155	0.020028024845	yes	d__Bacteria; p__Bacillota_A_368345; c__Clostridia_258483; o__Oscillospirales; f__Acutalibacteraceae; g__Anaeromassilibacillus; s__Anaeromassilibacillus sp001305115	denominator	fiber_eaten	TACGTAGGGAGCGAGCGTTGTCCGGATTTACTGGGTGTAAAGGGTGCGTAGGCGGATCTGCAAGTCAGTAGTGAAATCCCAGGGCTTAACCCTGGAACTGCTATTGAAACTGTGGGTCTTGAGTGAGGTAGAGGCAGGCGGAATTCCCGG
c5e3c5422835403541b0af331a2cc649	-7.737627575000012	-0.0356343008899999	0.2080663951799264	0.0077940724329928	(-8.09436, -7.3117)	(-0.0505758, -0.02164)	0.01494149911	0.0139943008899999	yes	d__Bacteria; p__Bacillota_A_368345; c__Clostridia_258483; o__Oscillospirales; f__Acutalibacteraceae; g__Acutalibacter; s__	denominator	fiber_eaten	TACGTAGGGAGCAAGCGTTGTCCGGATTTACTGGGTGTAAAGGGTGCGTAGGCGGTTTGGTAAGTCAGAAGTGAAATCCATGGGCTTAACCCATGAACTGCTTTTGAAACTATCGAACTTGAGTGAAGTAGAGGTAGGCGGAATTCCCGG
fe2a1f2b6f247658881254d63fd68b74	-5.194156854999987	-0.0337870817457	0.3451377383811557	0.0133197797369493	(-5.83471, -4.58285)	(-0.0566, -0.00841656)	0.0228129182543	0.0253705217457	yes	d__Bacteria; p__Bacillota_A_368345; c__Clostridia_258483; o__Lachnospirales; f__Lachnospiraceae; g__Mediterraneibacter_A_155507; s__Mediterraneibacter_A_155507 faecis	denominator	fiber_eaten	TACGTATGGTGCAAGCGTTATCCGGATTTACTGGGTGTAAAGGGAGCGTAGACGGAGTGGCAAGTCTGATGTGAAAACCCGGGGCTCAACCCCGGGACTGCATTGGAAACTGTCAATCTGGAGTACCGGAGAGGTAAGCGGAATTCCTAG
370829fece3190f1a8efccf50b7d0921	-6.859185235000006	-0.03377832215	0.1551750012803118	0.0058887639269556	(-7.13465, -6.55999)	(-0.045195, -0.0235538)	0.01141667785	0.0102245221499999	yes	d__Bacteria; p__Bacillota_A_368345; c__Clostridia_258483; o__Oscillospirales; f__Oscillospiraceae_88309; g__Lawsonibacter; s__	denominator	fiber_eaten	TACGTAGGTGGCAAGCGTTATCCGGATTTACTGGGTGTAAAGGGCGTGTAGGCGGGATTGCAAGTCAGATGTGAAAACTGGGGGCTCAACCTCCAGCCTGCATTTGAAACTGTAGTTCTTGAGTGCTGGAGAGGCAATCGGAATTCCGTG
90c2b51afe404951ec89bd52c7ae1f58	-8.17442524499998	-0.032890589525	0.3720348067073023	0.014413231252072	(-8.88513, -7.48606)	(-0.0601745, -0.00521617)	0.027283910475	0.027674419525	yes	d__Bacteria; p__Bacillota_A_368345; c__Clostridia_258483; o__Lachnospirales; f__Lachnospiraceae; g__Muricomes_149720; s__Muricomes fissicatena_A	denominator	fiber_eaten	TACGTAGGGGGCAAGCGTTATCCGGATTTACTGGGTGTAAAGGGAGCGTAGACGGTTATGTAAGTCTGATGTGAAAACCCGGGGCTCAACCCCGGGACTGCATTGGAAACTATGTAACTAGAGTGTCGGAGAGGTAAGTGGAATTCCTAG
9099a7f671b923c7b07c12508f17270a	-7.360236660000009	-0.030442846345	0.2000034414015027	0.0077829763922892	(-7.75391, -6.99543)	(-0.0455795, -0.016465)	0.015136653655	0.013977846345	yes	d__Bacteria; p__Bacillota_A_368345; c__Clostridia_258483; o__Oscillospirales; f__Acutalibacteraceae; g__Clostridium_A_51961; s__Clostridium_A_51961 leptum	denominator	fiber_eaten	TACGTAGGGAGCGAGCGTTGTCCGGATTTACTGGGTGTAAAGGGTGCGTAGGCGGCGAGGCAAGTCAGGCGTGAAATCTATGGGCTTAACCCATAAACTGCGCTTGAAACTGTCTTGCTTGAGTGAAGTAGAGGTAGGCGGAATTCCCGG
1ef782a559e3e0a4ab42516e0a2c828f	-7.876066554999999	-0.0298892206809999	0.2220317642923687	0.0082953214343199	(-8.30349, -7.48263)	(-0.0452373, -0.0142643)	0.0153480793190001	0.0156249206809999	yes	d__Bacteria; p__Bacillota_A_368345; c__Clostridia_258483; o__Lachnospirales; f__Lachnospiraceae; g__Alitiscatomonas; s__Alitiscatomonas aceti	denominator	fiber_eaten	TACGTAGGGGGCAAGCGTTATCCGGATTTACTGGGTGTAAAGGGAGCGTAGACGGCACAGCAAGTCTGAAGTGAAATCCCCGGGCTCAACCCGGGAACTGCTTTGGAAACTGTTGGGCTGGAGTGCTGGAGAGGCAAGCGGAATTCCTAG
9ac5fec396208e598ab2e2d26985d0df	-7.439500760000013	-0.0285113005499999	0.1260724506715181	0.0048876868679452	(-7.67363, -7.21107)	(-0.0381364, -0.0200299)	0.0096250994500001	0.0084814005499999	yes	d__Bacteria; p__Actinomycetota; c__Actinomycetes; o__Actinomycetales; f__Actinomycetaceae; g__Pauljensenia; s__Pauljensenia odontolytica_A	denominator	fiber_eaten	TACGTAGGGCGCGAGCGTTGTCCGGAATTATTGGGCGTAAAGGGCTTGTAGGCGGTTGGTCGCGTCTGCCGTGAAATCCTCTGGCTTAACTGGGGGCGTGCGGTGGGTACGGGCTGACTTGAGTGCGGTAGGGGAGACTGGAACTCCTGG
5e69d50b5a886d1b222f36de84a9dc98	-8.534516430000012	-0.0284856091239999	0.2767724326336623	0.0106981592273091	(-9.03903, -8.03154)	(-0.0477189, -0.0086886)	0.0192332908760001	0.0197970091239998	yes	d__Bacteria; p__Bacillota_A_368345; c__Clostridia_258483; o__Lachnospirales; f__Lachnospiraceae; g__Roseburia_A_166204; s__Roseburia_A_166204 intestinalis	denominator	fiber_eaten	TACGTATGGAGCAAGCGTTATCCGGATTTACTGGGTGTAAAGGGAGTGTAGGCGGCATGGCAAGTCTGATGTGAAAATCCGGGGCTTAACCCCGGACCTGCATTGGAAACTGTCAGGCTGGAGTGTCGGAGAGGTAAGTGGAATTCCTAG
7efeb75fc542932a033b37b887994dc8	-7.622045200000003	-0.02795023135	0.2004228123983393	0.0072615435211504	(-7.98467, -7.22849)	(-0.0408621, -0.0138187)	0.0129118686499999	0.01413153135	yes	d__Bacteria; p__Bacillota_A_368345; c__Clostridia_258483; o__Christensenellales; f__Aristaeellaceae; g__SFMI01; s__	denominator	fiber_eaten	TACGTAGGGGGCAAGCGTTGTCCGGAATGATTGGGCGTAAAGGGCGTGTAGGCGGCGATTTAAGTCTGGAGTGAAAGTCCTGCTTTTAAGGTGGGAATTGCTTTGGATACTGGATGGCTAGAGTGCAGGAGAGGTTAGTGGAATTCCCAG
bfb7bb16ab570748b3a5d099e9426af1	-7.721489554999998	-0.0271428621249999	0.1504266258767111	0.0057991109377509	(-8.02622, -7.46986)	(-0.0384307, -0.0169751)	0.011287837875	0.0101677621249999	yes	d__Bacteria; p__Bacillota_A_368345; c__Clostridia_258483; o__Oscillospirales; f__Ruminococcaceae; g__Merdimmobilis; s__	denominator	fiber_eaten	TACGTAGGGAGCGAGCGTTGTCCGGAATTACTGGGTGTAAAGGGAGCGTAGGCGGGAAAGCAAGTTGGAAGTGAAATGCATGGGCTTAACCCATGAGCTGCTTTCAAAACTGTTTTTCTTGAGTGAAGTAGAGGCAGGCGGAATTCCTAG
3f38509af22157cdcb4006457529d25e	-8.242447544999997	-0.0263347760169999	0.223080905179316	0.0083804778208102	(-8.65281, -7.81314)	(-0.0416388, -0.00929281)	0.015304023983	0.0170419660169999	yes	d__Bacteria; p__Bacillota_A_368345; c__Clostridia_258483; o__Christensenellales; f__Aristaeellaceae; g__; s__	denominator	fiber_eaten	TACGTAGGGGGCGAGCGTTGTCCGGAATGACTGGGCGTAAAGGGCGTGTAGGCGGCTTTTTAAGTCTGGAGTGAAAGCCCCTTTTTCAAGGAGGGGAGTGCTTTGGAGACTGGAGAGCTTGAGTGCGGAAGAGGTAAGTGGAATTCCCAG
4b548f1f6fc22f32237396b7d4ffee6e	-6.998993124999995	-0.0260382883199999	0.1351910455395785	0.0052059545753984	(-7.24914, -6.74331)	(-0.0360018, -0.0164328)	0.0099635116800001	0.0096054883199999	yes	d__Bacteria; p__Bacillota_A_368345; c__Clostridia_258483; o__Oscillospirales; f__Oscillospiraceae_88309; g__Lawsonibacter; s__Lawsonibacter asaccharolyticus	denominator	fiber_eaten	TACGTAGGTGGCAAGCGTTATCCGGATTTACTGGGTGTAAAGGGCGTGTAGGCGGGAAGGCAAGTCAGATGTGAAAACTATGGGCTCAACCCATAGCCTGCATTTGAAACTGTTTTTCTTGAGTGCTGGAGAGGCAATCGGAATTCCGTG
d9b76ee51ff2b6961430bf352cc578f2	-8.868602239999984	-0.0255143113835	0.2307195108433234	0.0089602079346976	(-9.34017, -8.4585)	(-0.0425375, -0.0084315)	0.0170231886165	0.0170828113835	yes	d__Bacteria; p__Bacillota_I; c__Bacilli_A; o__Lactobacillales; f__Streptococcaceae; g__Streptococcus; s__Streptococcus infantis	denominator	fiber_eaten	TACGTAGGTCCCGAGCGTTGTCCGGATTTATTGGGCGTAAAGCGAGCGCAGGCGGTTAGATAAGTCTGAAGTTAAAGGCTGTGGCTTAACCATAGTACGCTTTGGAAACTGTTTAACTTGAGTGCAAGAGGGGAGAGTGGAATTCCATGT
ccee9fc92f4182805278384a02a4d7d3	-9.11591816	-0.0251915458019999	0.2175231394760438	0.0084269440148609	(-9.58356, -8.76218)	(-0.0415836, -0.0102534)	0.0163920541980001	0.0149381458019999	yes	d__Bacteria; p__Bacillota_A_368345; c__Clostridia_258483; o__Oscillospirales; f__Oscillospiraceae_88309; g__Dysosmobacter; s__Dysosmobacter welbionis	denominator	fiber_eaten	ACGTAGGTGGCAAGCGTTGTCCGGATTTACTGGGTGTAAAGGGCGTGCAGCCGGGCCGGCAAGTCAGATGTGAAATCTGGAGGCTTAACCTCCAAACTGCATTTGAAACTGTAGGTCTTGAGTACCGGAGAGGTTATCGGAATTCCTTGT
481e48328fe7a9837c7233de8f60fc23	-8.575002339999992	-0.0244667233405	0.2455628234235068	0.0094251016005784	(-8.9975, -8.09627)	(-0.0413161, -0.00735186)	0.0168493766595	0.0171148633404999	yes	d__Bacteria; p__Bacillota_A_368345; c__Clostridia_258483; o__Peptostreptococcales; f__Anaerovoracaceae; g__Hominibacterium; s__Hominibacterium faecale	denominator	fiber_eaten	TACGTAGGGGGCGAGCGTTATCCGGAATTATTGGGCGTAAAGAGTACGTAGGCGGTTTTTTAAGCGAGGGGTATAAGGCAGCGGCTTAACTGCTGTTGGCCCCTCGAACTGGAGGACTTGAGTGTCGGAGAGGAAAGCGGAATTCCTAGT
a66dd8d31584930c2b0f811f572dddcf	-6.247036255000003	-0.0241422198358499	0.2217510785902179	0.0083678322323102	(-6.67216, -5.85864)	(-0.0388875, -0.00871417)	0.0147452801641501	0.0154280498358498	yes	d__Bacteria; p__Bacteroidota; c__Bacteroidia; o__Bacteroidales; f__Tannerellaceae; g__Parabacteroides_B_862066; s__Parabacteroides_B_862066 distasonis	denominator	fiber_eaten	TACGGAGGATCCGAGCGTTATCCGGATTTATTGGGTTTAAAGGGTGCGTAGGCGGCCTTTTAAGTCAGCGGTGAAAGTCTGTGGCTCAACCATAGAATTGCCGTTGAAACTGGGGGGCTTGAGTATGTTTGAGGCAGGCGGAATGCGTGG
399bcf0feb12a20ca0731d8d65268dae	-5.731425195000009	-0.0228048810324999	0.2326017930654489	0.0089044509794668	(-6.17, -5.30407)	(-0.0393296, -0.00575751)	0.0165247189675	0.0170473710324999	yes	d__Bacteria; p__Bacillota_A_368345; c__Clostridia_258483; o__Oscillospirales; f__Oscillospiraceae_88309; g__Vescimonas; s__Vescimonas fastidiosa	denominator	fiber_eaten	TACGTAGGTGGCAAGCGTTGTCCGGATTTACTGGGTGTAAAGGGCGTGTAGCCGGGAAGGCAAGTCAGATGTGAAATCCACGGGCTCAACTCGTGAACTGCATTTGAAACTGTTTTTCTTGAGTATCGGAGAGGCAATCGGAATTCCTAG
c82032c40c98975f71892e4be561c87a	-6.498886204999982	-0.0224112007199999	0.1027566004257049	0.0038088937169986	(-6.69989, -6.30834)	(-0.0299753, -0.0158313)	0.0075640992800001	0.0065799007199999	yes	d__Bacteria; p__Bacillota_A_368345; c__Clostridia_258483; o__Oscillospirales; f__Oscillospiraceae_88309; g__Dysosmobacter; s__Dysosmobacter welbionis	denominator	fiber_eaten	TACGTAGGTGGCAAGCGTTGTCCGGATTTACTGGGTGTAAAGGGCGTGCAGCCGGGCCGGCAAGTCAGATGTGAAATCTGGAGGCTTAACCTCCAAACTGCATTTGAAACTGTAGGTCTTGAGTACCGGAGAGGTTATCGGAATTCCTTG
c942f59feffce9c3ab527135de234101	-4.684454174999989	-0.0221886766799999	0.1521153016600216	0.0057461508998326	(-4.9553, -4.41079)	(-0.0318702, -0.010837)	0.0096815233200001	0.0113516766799999	yes	d__Bacteria; p__Bacillota_A_368345; c__Clostridia_258483; o__Lachnospirales; f__Lachnospiraceae; g__Roseburia_A_166204; s__Roseburia_A_166204 inulinivorans	denominator	fiber_eaten	TACGTATGGTGCAAGCGTTATCCGGATTTACTGGGTGTAAAGGGAGCGCAGGCGGAAGGCTAAGTCTGATGTGAAAGCCCGGGGCTCAACCCCGGTACTGCATTGGAAACTGGTCATCTAGAGTGTCGGAGGGGTAAGTGGAATTCCTAG
ef6752ce31dcb9e16b1155bbaa1a268d	-8.27058308	-0.0208474117122499	0.3035803384888647	0.0116175009040097	(-8.82568, -7.69496)	(-0.0439107, -0.000731852)	0.02306328828775	0.0201155597122499	yes	d__Bacteria; p__Bacillota_A_368345; c__Clostridia_258483; o__Lachnospirales; f__Lachnospiraceae; g__Mediterraneibacter_A_155507; s__Mediterraneibacter_A_155507 faecis	denominator	fiber_eaten	ACGTATGGTGCAAGCGTTATCCGGATTTACTGGGTGTAAAGGGAGCGTAGACGGAGTGGCAAGTCTGATGTGAAAACCCGGGGCTCAACCCCGGGACTGCATTGGAAACTGTCAATCTGGAGTACCGGAGAGGTAAGCGGAATTCCTAGT
457d3865cf0a4bc602a07d8d5324388f	-8.148465614999994	-0.020820836271	0.1923705611093387	0.0070481656984968	(-8.49329, -7.79095)	(-0.0332077, -0.00734166)	0.012386863729	0.013479176271	yes	d__Bacteria; p__Bacillota_A_368345; c__Clostridia_258483; o__Lachnospirales; f__Lachnospiraceae; g__Alitiscatomonas; s__Alitiscatomonas aceti	denominator	fiber_eaten	TACGTAGGGGGCAAGCGTTATCCGGATTTACTGGGTGTAAAGGGAGCGTAGACGGCACAGCAAGTCTGAAGTGAAATCCCCGGGCTCAACCCGGGAACTGCTTTGGAAACTGTTGGGCTAGAGTGCTGGAGAGGCAAGCGGAATTCCTAG
3af2ddaf4af4b5ae4100439a9c3d4099	-8.454425250000007	-0.020608178665	0.1653254683281965	0.0063881400357005	(-8.78187, -8.15893)	(-0.0321827, -0.00823731)	0.011574521335	0.012370868665	yes	d__Bacteria; p__Bacillota_A_368345; c__Clostridia_258483; o__Oscillospirales; f__Oscillospiraceae_88309; g__Enterenecus; s__Enterenecus faecium	denominator	fiber_eaten	TACGTAGGTGGCAAGCGTTATCCGGATTTATTGGGTGTAAAGGGCGTGTAGGCGGGATTGCAAGTCAGATGTGAAAACTGGGGGCTCAACCTCCAGCCTGCATTTGAAACTGTAGTTCTTGAGTGTCGGAGAGGCAATCGGAATTCCGTG
8720f9ecd2331ce68e2896df1bf2d977	-3.174860649999999	-0.0201960802904999	0.1406571396171466	0.0053199231848233	(-3.44462, -2.92637)	(-0.0300979, -0.0101312)	0.0099018197095001	0.0100648802904999	yes	d__Bacteria; p__Actinomycetota; c__Coriobacteriia; o__Coriobacteriales; f__Coriobacteriaceae; g__Collinsella; s__Collinsella aerofaciens_F	denominator	fiber_eaten	TACGTAGGGGGCGAGCGTTATCCGGATTCATTGGGCGTAAAGCGCGCGTAGGCGGCCCGGCAGGCCGGGGGTCGAAGCGGGGGGCTCAACCCCCCGAAGCCCCCGGAACCTCCGCGGCTTGGGTCCGGTAGGGGAGGGTGGAACACCCGG
24ef07664cfa04a819d7797a89e653b6	-9.050237695000009	-0.0195810938979	0.2558548748998873	0.0097911489051442	(-9.49849, -8.52149)	(-0.0392849, -0.00293248)	0.0197038061020999	0.0166486138979	yes	d__Bacteria; p__Bacillota_A_368345; c__Clostridia_258483; o__Oscillospirales; f__Butyricicoccaceae; g__Pseudobutyricicoccus; s__Pseudobutyricicoccus sp003477405	denominator	fiber_eaten	TACGTAGGTGGCGAGCGTTATCCGGATTTACTGGGTGTAAAGGGCGAGTAGGCGGGATTGCAAGTCAGATGTGAAAACTATGGGCTCAACCCATAGACTGCATTTGAAACTGTAGTTCTTGAGTGATGGAGAGGCAGGCGGAATTCCCGG
0b05a2e48cdc5f9e766bb0f4c209d4b4	-8.292232485000016	-0.019449129761	0.1445212046918195	0.0056272538881642	(-8.57712, -8.04203)	(-0.0302628, -0.0087545)	0.0108136702389999	0.010694629761	yes	d__Bacteria; p__Bacillota_A_368345; c__Clostridia_258483; o__Oscillospirales; f__Oscillospiraceae_88309; g__Dysosmobacter; s__Dysosmobacter welbionis	denominator	fiber_eaten	TACGTAGGTGGCAAGCGTTGTCCGGATTTACTGGGTGTAAAGGGCGTGCAGCCGGGCTGGCAAGTCAGGCGTGAAATCCCAGGGCTCAACCCTGGAACTGCGTTTGAAACTGCTGGTCTTGAGTACCGGAGAGGTCATCGGAATTCCTTG
9ad89cc951aa3031c19c59c95e401614	-9.19737859000002	-0.018736878175	0.2348377670508127	0.0089406000708152	(-9.64082, -8.77714)	(-0.0352421, -0.00237484)	0.016505221825	0.016362038175	yes	d__Bacteria; p__Bacillota_A_368345; c__Clostridia_258483; o__Oscillospirales; f__Oscillospiraceae_88309; g__; s__	denominator	fiber_eaten	TACGTAGGTGGCAAGCGTTATCCGGATTTACTGGGTGTAAAGGGCGTGTAGGCGGGACTGCAAGTCAGGTGTGAAAACCACGGGCTCAACCTGTGGCCTGCATTTGAAACTGTAGTTCTTGAGTGCTGGAGAGGCAATCGGAATTCCGTG
4311a44a7d56ce4086afad3e75bedd6e	-7.687303440000008	-0.01834572761715	0.1799425491960321	0.0067942569984009	(-8.00937, -7.33391)	(-0.0316436, -0.00616238)	0.01329787238285	0.01218334761715	yes	d__Bacteria; p__Bacillota_A_368345; c__Clostridia_258483; o__Oscillospirales; f__Ruminococcaceae; g__Ruthenibacterium; s__Ruthenibacterium lactatiformans	denominator	fiber_eaten	AACGTAGGGTGCAAGCGTTGTCCGGAATTACTGGGTGTAAAGGGAGCGCAGGCGGATTGGCAAGTTGGGAGTGAAATCTATGGGCTCAACCCATAAATTGCTTTCAAAACTGTCAGTCTTGAGTGGTGTAGAGGTAGGCGGAATTCCCGG
bd0f4e14387ee1ac7e5fe586cadbbed4	-8.443022300000004	-0.0180515133464999	0.1541558244650847	0.0059117855038985	(-8.73326, -8.15234)	(-0.0285372, -0.00636253)	0.0104856866535	0.0116889833464999	yes	d__Bacteria; p__Bacillota_A_368345; c__Clostridia_258483; o__Christensenellales; f__; g__; s__	denominator	fiber_eaten	TACGTAGGGAGCGAGCGTTGTCCGGAATTACTGGGCGTAAAGGGTGCGTAGGCGGTCTGAAAAGTCGGATGTGAAATCCCCGTGCTTAACATGGGAGCTGCATTCGAAACTTTCGGACTTGAGTGTCGGAGAGGTAAGCGGAATTCCCGG
b3d06445a910a9a444919e41f5da39c3	-9.541867479999985	-0.016947452772	0.2303697229716822	0.0089473332272438	(-9.98564, -9.101)	(-0.0355732, -0.00103157)	0.018625747228	0.015915882772	yes	d__Bacteria; p__Bacillota_I; c__Bacilli_A; o__Lactobacillales; f__Aerococcaceae; g__Granulicatella; s__Granulicatella adiacens	denominator	fiber_eaten	TACGTAGGTGGCAAGCGTTGTCCGGATTTATTGGGCGTAAAGCGAGCGCAGGCGGTTCCTTAAGTCTGATGTGAAAGCCCCCGGCTCAACCGGGGAGGGTCATTGGAAACTGGGGAACTTGAGTGCAGAAGAGGAGAGTGGAATTCCATG
b1f2146bef78066448576fceeb6b644b	-4.232591530000006	-0.0168672809049999	0.1145825525643372	0.0041866545652848	(-4.44419, -4.01817)	(-0.024425, -0.00880982)	0.007557719095	0.0080574609049999	yes	d__Bacteria; p__Bacillota_A_368345; c__Clostridia_258483; o__Lachnospirales; f__Lachnospiraceae; g__Mediterraneibacter_A_155507; s__Mediterraneibacter_A_155507 faecis	denominator	fiber_eaten	TACGTATGGTGCAAGCGTTATCCGGATTTACTGGGTGTAAAGGGAGCGTAGACGGAGTGGCAAGTCTGATGTGAAAACCCGGGGCTCAACCCCGGGACTGCATTGGAAACTGTCAATCTAGAGTACCGGAGAGGTAAGCGGAATTCCTAG
e2c3ff4f647112723741aa72087f1bfa	-2.887256899999999	-0.0168060857091	0.1584394368555065	0.0060567702969725	(-3.18647, -2.60005)	(-0.0287736, -0.00622444)	0.0119675142909	0.0105816457090999	yes	d__Bacteria; p__Actinomycetota; c__Actinomycetes; o__Actinomycetales; f__Bifidobacteriaceae; g__Bifidobacterium_388775; s__Bifidobacterium breve	denominator	fiber_eaten	TACGTAGGGTGCAAGCGTTATCCGGAATTATTGGGCGTAAAGGGCTCGTAGGCGGTTCGTCGCGTCCGGTGTGAAAGTCCATCGCTTAACGGTGGATCCGCGCCGGGTACGGGCGGGCTTGAGTGCGGTAGGGGAGACTGGAATTCCCGG
192522c9b7c41f7a761f8a2ba792268a	-6.418525939999991	-0.0162080592785	0.1699737776238333	0.0063489847174116	(-6.75774, -6.12789)	(-0.0278666, -0.00393503)	0.0116585407214999	0.0122730292785	yes	d__Bacteria; p__Actinomycetota; c__Coriobacteriia; o__Coriobacteriales; f__Eggerthellaceae; g__Adlercreutzia_A_404257; s__Adlercreutzia_A_404257 equolifaciens	denominator	fiber_eaten	TACGTAGGGGGCGAGCGTTATCCGGATTCATTGGGCGTAAAGCGCGCGTAGGCGGCCGCCTAAGCGGAACCTCTAATCCCGGGGCTCAACCTCGGGCCGGGTTCCGGACTGGGCGGCTCGAGTGCGGTAGAGGCAGGCGGAATTCCCGGT
ea3af29626a95b6c7b89d631bf1a739c	-5.984154940000002	0.0238533056849999	0.1913855126648733	0.0073294159916078	(-6.34544, -5.61799)	(0.0101675, 0.0382641)	0.0136858056849999	0.0144107943150001	yes	d__Bacteria; p__Bacillota_A_368345; c__Clostridia_258483; o__Lachnospirales; f__Lachnospiraceae; g__Lachnospira; s__Lachnospira eligens	numerator	fiber_eaten	TACGTATGGAGCAAGCGTTATCCGGATTTACTGGGTGTAAAGGGAGTGTAGGTGGCCATGCAAGTCAGAAGTGAAAATCCGGGGCTCAACCCCGGAACTGCTTTTGAAACTGTAAGGCTAGAGTGCAGGAGGGGTGAGTGGAATTCCTAG
ab153c3e19553cead3d76fb9e00684c2	-7.523228635000001	0.02397560822415	0.3060611110970928	0.0117982138629365	(-8.03975, -6.9221)	(0.00321569, 0.0458961)	0.02075991822415	0.02192049177585	yes	d__Bacteria; p__Bacillota_A_368345; c__Clostridia_258483; o__Lachnospirales; f__Lachnospiraceae; g__Eubacterium_F; s__Eubacterium_F sp000687695	numerator	fiber_eaten	TACGTAGGGGGCAAGCGTTATCCGGATTTACTGGGTGTAAAGGGTGCGTAGGTGGCAAGGCAAGTCAGATGTGAAAGCCCGGGGCTCAACCCCGGTATTGCATTTGAAACTGTTTAGCTAGAGTGCAGGAGAGGTAAGTGGAATTCCTAG
97f26830027d30dfbd60b54895af0660	-9.68611634000001	0.0241007060375	0.2375513049109693	0.0089591331061583	(-10.1498, -9.26582)	(0.00702748, 0.0406835)	0.0170732260375	0.0165827939625	yes	d__Bacteria; p__Bacillota_A_368345; c__Clostridia_258483; o__Lachnospirales; f__Lachnospiraceae; g__Butyribacter; s__Butyribacter sp003529475	numerator	fiber_eaten	ACGTAGGGGGCAAGCGTTATCCGGATTTACTGGGTGTAAAGGGAGCGCAGGCGGTGCGGCAAGTCAGATGTGAAAACCCGGGGCTCAACCCCGGGACTGCATTTGAAACTGTCGGACTAGAGTGCCGGAGAGGTAAGTGGAATTCCTAGT
8a9f7499cdb85b8efa497bb56256cb43	-7.036096619999992	0.0241402220799999	0.1158709492097807	0.0043933499266542	(-7.25156, -6.82321)	(0.0162575, 0.0327992)	0.0078827220799998	0.0086589779200001	yes	d__Bacteria; p__Bacillota_A_368345; c__Clostridia_258483; o__Lachnospirales; f__Lachnospiraceae; g__Brotaphodocola; s__Brotaphodocola sp003481825	numerator	fiber_eaten	TACGTAGGGGGCAAGCGTTATCCGGATTTACTGGGTGTAAAGGGAGCGTAGACGGCGAGACAAGTCTGAAGTGAAAGCCCGGGGCTCAACCCCGGGACTGCTTTGGAAACTGCCTTGCTAGAGTGCTGGAGAGGTAAGTGGAATTCCTAG
6509bd0f539df985ac2f40c335cdb999	-9.138795150000004	0.0241573353762	0.2472891879944967	0.0094287856857771	(-9.57809, -8.65209)	(0.00778733, 0.0428067)	0.0163700053762	0.0186493646238	yes	d__Bacteria; p__Bacillota_A_368345; c__Clostridia_258483; o__Lachnospirales; f__Lachnospiraceae; g__Acetatifactor; s__Acetatifactor acetigignens	numerator	fiber_eaten	ACGTAGGGGGCAAGCGTTATCCGGATTTACTGGGTGTAAAGGGAGCGTAGACGGTTTTGCAAGTCTGAAGTGAAAGCCCGGGGCTTAACCCCGGGACTGCTTTGGAAACTGTAGAACTAGAGTGCAGGAGAGGTAAGTGGAATTCCTAGT
7dfa96abfa7484bb6c9cfa90dc9b606f	-6.396191695000014	0.02440044392	0.191795135997702	0.0073380428039672	(-6.76683, -6.06219)	(0.0112683, 0.0379243)	0.01313214392	0.01352385608	yes	d__Bacteria; p__Bacillota_A_368345; c__Clostridia_258483; o__Lachnospirales; f__Lachnospiraceae; g__Eubacterium_J; s__Eubacterium_J plexicaudatum	numerator	fiber_eaten	TACGTAGGGGGCAAGCGTTATCCGGATTTACTGGGTGTAAAGGGAGCGCAGGCGGCATGATAAGTCTGATGTGAAAACCCAAGGCTCAACCATGGGACTGCATTGGAAACTGTCGTGCTGGAGTGTCGGAGAGGTAAGCGGAATTCCTAG
f655279fdb3e9fe733677c83df662486	-9.257029750000004	0.0247044494099999	0.1967454225486264	0.0074061178960322	(-9.61111, -8.85875)	(0.0101359, 0.0379382)	0.0145685494099998	0.0132337505900001	yes	d__Bacteria; p__Bacillota_A_368345; c__Clostridia_258483; o__Oscillospirales; f__Oscillospiraceae_88309; g__Dysosmobacter; s__Dysosmobacter sp000403435	numerator	fiber_eaten	ACGTAGGTGGCAAGCGTTGTCCGGATTTACTGGGTGTAAAGGGCGTGCAGCCGGGCATGCAAGTCAGATGTGAAATCTCAGGGCTTAACCCTGAAACTGCATTTGAAACTGTATGTCTTGAGTGCCGGAGAGGTAATCGGAATTCCTTGT
8507091bac6b1be88f3d360d6d535d0e	-8.709372810000003	0.0248854406549999	0.1498812013039123	0.005620354562411	(-8.96361, -8.4079)	(0.0144282, 0.0349037)	0.0104572406549999	0.0100182593450001	yes	d__Bacteria; p__Bacillota_A_368345; c__Clostridia_258483; o__Lachnospirales; f__Lachnospiraceae; g__UBA3402; s__UBA3402 sp003478355	numerator	fiber_eaten	TACGTAGGGGGCAAGCGTTATCCGGATTTACTGGGTGTAAAGGGAGCGTAGACGGCAGCGCAAGTCTGAAGTGAAAGCCCGGGGCTCAACCCCGGAATGGCTTTGGAAACTGTGCAGCTAGAGTACCGGAGGGGTAAGCGGAATTCCTAG
3e15d94435169ddada1e508dd8b83a55	-8.717667025	0.0251156997249999	0.2224202410254051	0.0085059093326798	(-9.16711, -8.32675)	(0.00847854, 0.0406075)	0.0166371597249999	0.015491800275	yes	d__Bacteria; p__Bacillota_A_368345; c__Clostridia_258483; o__Lachnospirales; f__Lachnospiraceae; g__Acetatifactor; s__Acetatifactor acetigignens	numerator	fiber_eaten	ACGTAGGGGGCAAGCGTTATCCGGATTTACTGGGTGTAAAGGGAGCGTAGACGGTTTTGCAAGTCTGAAGTGAAAGCCCGGGGCTTAACCCCGGGACTGCTTTGGAAACTGTAGGACTAGAGTGCAGGAGAGGTAAGTGGAATTCCTAGT
aa3e2d76e864d7909b51110e211ef36c	-9.451010339999996	0.0252868469346498	0.3311086038961902	0.0124987244969035	(-10.0772, -8.85128)	(0.00190264, 0.0482178)	0.0233842069346498	0.0229309530653501	yes	d__Bacteria; p__Bacillota_A_368345; c__Clostridia_258483; o__Oscillospirales; f__Acutalibacteraceae; g__UBA737; s__UBA737 sp900547445	numerator	fiber_eaten	TACGTAGGTGGCAAGCGTTGTCCGGAATTACTGGGTGTAAAGGGTGCGCAGGCGGGATTGCAAGTTGGATGTGAAATACCGGGGCTTAACCCCGGAGCTGCATCCAAAACTGTAGTTCTTGAGTGGAGTAGAGGTAAGCGGAATTCCGAG
5860dac317300b1fe6094e958240cc7f	-8.291158004999984	0.0253911306199999	0.1589274065923495	0.0061316502425148	(-8.578, -7.98174)	(0.0142848, 0.0376221)	0.0111063306199999	0.01223096938	yes	d__Bacteria; p__Bacillota_A_368345; c__Clostridia_258483; o__Lachnospirales; f__Lachnospiraceae; g__Laedolimicola; s__	numerator	fiber_eaten	TACGTAGGGGGCAAGCGTTATCCGGATTTACTGGGTGTAAAGGGAGCGTAGGCGGTCTGACAAGTCAGAAGTGAAAGCCCGGGGCTCAACTCCGGGACTGCTTTTGAAACTGCCGGACTAGATTGCAGGAGAGGTAAGTGGAATTCCTAG
8ffd2b3caa54b2922e98a0d5aab5adde	-7.65489485500001	0.0254857359393	0.2808835985245115	0.0107814470641769	(-8.20075, -7.15561)	(0.00576925, 0.0460361)	0.0197164859393	0.0205503640607	yes	d__Bacteria; p__Bacillota_A_368345; c__Clostridia_258483; o__Lachnospirales; f__Lachnospiraceae; g__Eubacterium_G_180878; s__Eubacterium_G_180878 sp000434315	numerator	fiber_eaten	TACGTATGGGGCAAGCGTTATCCGGATTTACTGGGTGTAAAGGGAGCGTAGGCGGTAAGACAAGTCAGAAGTGAAAGGCTGGGGCTCAACCCTGGGACTGCTTTTGAAACTGTCTAACTAGAGTGCAGGAGAGGTAAGTGGAATTCCTAG
90104f2fbcc925a6619e805c7a625c57	-9.226411945000002	0.02606772030505	0.2996569720176174	0.0114659604103312	(-9.7971, -8.67622)	(0.00508232, 0.0486622)	0.02098540030505	0.02259447969495	yes	d__Bacteria; p__Bacillota_A_368345; c__Clostridia_258483; o__Christensenellales; f__Aristaeellaceae; g__; s__	numerator	fiber_eaten	TACGTAGGGGGCGAGCGTTGTCCGGAATGACTGGGCGTAAAGGGCGTGTAGGCGGCCGACTAAGTCTGATGTGAAATACCCGCTTTTAAGGTGGGTCGTGCATTGGAAACTGGATGGCTAGAGTGCGGAAGAGGTAAGTGGAATTCCCAG
e91f1c5b67ffecb5ca3ca3b393a50f00	-5.319060619999991	0.0266932239394999	0.2577565763370851	0.0097700495059195	(-5.78091, -4.82568)	(0.0082199, 0.0444351)	0.0184733239394999	0.0177418760605	yes	d__Bacteria; p__Bacillota_A_368345; c__Clostridia_258483; o__Christensenellales; f__Aristaeellaceae; g__SFMI01; s__	numerator	fiber_eaten	TACGTAGGGGGCAAGCGTTGTCCGGAATAATTGGGCGTAAAGGGCGCGTAGGCGGCTCGGTAAGTCTGGAGTGAAAGTCCTGCTTTTAAGGTGGGAATTGCTTTGGATACTGTCGGGCTTGAGTGCAGGAGAGGTTAGTGGAATTCCCAG
828c563319c7cee475b9b8ab6a0a048b	-8.127316604999997	0.0269987212	0.1534153877902211	0.0058378330899766	(-8.40186, -7.8432)	(0.0165138, 0.0378597)	0.0104849212	0.0108609788	yes	d__Bacteria; p__Bacillota_A_368345; c__Clostridia_258483; o__Lachnospirales; f__Lachnospiraceae; g__; s__	numerator	fiber_eaten	ACGTATGGTGCAAGCGTTATCCGGATTTACTGGGTGTAAAGGGAGCGTAGGTGGCAAGGCAAGCCAGAAGTGAAAACCCGGGGCTCAACCGCGGGATTGCTTTTGGAACTGTCATGCTAGAGTGCAGGAGGGGTGAGCGGAATTCCTAGT
4973330392dab23937c67af9843e5359	-8.728136179999995	0.0272322071959999	0.2240769409923912	0.0083695964360974	(-9.11548, -8.28956)	(0.0119068, 0.04289)	0.0153254071959999	0.015657792804	yes	d__Bacteria; p__Bacillota_A_368345; c__Clostridia_258483; o__Lachnospirales; f__Lachnospiraceae; g__Lachnospira; s__Lachnospira eligens	numerator	fiber_eaten	ACGTATGGAGCAAGCGTTATCCGGATTTACTGGGTGTAAAGGGAGTGTAGGTGGCCATGCAAGTCAGAAGTGAAAATCCGGGGCTCAACCCCGGAACTGCTTTTGAAACTGTAAGGCTGGAGTGCAGGAGGGGTGAGTGGAATTCCTAGT
ebab7cfc7858bfb00c486bba21d6ca6d	-6.350078574999989	0.0272958192485999	0.2436654029258554	0.0093600501598502	(-6.78372, -5.8738)	(0.00969281, 0.0447856)	0.0176030092485999	0.0174897807514001	yes	d__Bacteria; p__Bacillota_A_368345; c__Clostridia_258483; o__Clostridiales; f__Clostridiaceae_222000; g__Clostridium_T; s__	numerator	fiber_eaten	TACGTAGGTGGCGAGCGTTGTCCGGATTTACTGGGCGTAAAGGGAGCGTAGGCGGATTTTTAAGTGAGATGTGAAATACTCGGGCTTAACCTGAGTGCTGCATTTCAAACTGGAAGTCTAGAGTGCAGGAGAGGAGAAGGGAATTCCTAG
79d5bee84cddbb27acb4dd7df378c789	-8.007511415000003	0.0275163061345	0.2629216212344427	0.0100775969368272	(-8.47898, -7.48759)	(0.00675523, 0.0446996)	0.0207610761344999	0.0171832938655	yes	d__Bacteria; p__Bacillota_A_368345; c__Clostridia_258483; o__Christensenellales; f__Aristaeellaceae; g__SFMI01; s__	numerator	fiber_eaten	ACGTAGGGGGCAAGCGTTGTCCGGAATAATTGGGCGTAAAGGGCGCGTAGGCGGCTCGGTAAGTCTGGAGTGAAAGTCCTGCTTTTAAGGTGGGAATTGCTTTGGATACTGTCGGGCTTGAGTGCAGGAGAGGTTAGTGGAATTCCCAGT
f9f5f08e8da4cc9740518223846563db	-9.209438475	0.0286065682074999	0.3061106566271815	0.011652646221106	(-9.79365, -8.64664)	(0.00523379, 0.0500801)	0.0233727782074999	0.0214735317925001	yes	d__Bacteria; p__Bacteroidota; c__Bacteroidia; o__Bacteroidales; f__Rikenellaceae; g__Alistipes_A_871400; s__Alistipes_A_871400 timonensis	numerator	fiber_eaten	TACGGAGGATTCAAGCGTTATCCGGATTTATTGGGTTTAAAGGGTGCGTAGGCGGTTTGATAAGTTAGAGGTGAAATACCGGTGCTTAACACCGGAACTGCCTCTAATACTGTTGAGCTAGAGAGTAGTTGCGGTAGGCGGAATGTATGG
25f9cac7332bfbe3973f03bae0ee15cc	-10.248043999999972	0.0292904649699999	0.2206589400153548	0.0083794955470834	(-10.6476, -9.83254)	(0.0138249, 0.0447287)	0.0154655649699999	0.0154382350300001	yes	d__Bacteria; p__Bacillota_A_368345; c__Clostridia_258483; o__Oscillospirales; f__Butyricicoccaceae; g__Agathobaculum; s__Agathobaculum butyriciproducens	numerator	fiber_eaten	ACGTAGGGAGCAAGCGTTATCCGGATTTACTGGGTGTAAAGGGCGCGCAGGCGGGCCGGCAAGTTGGAAGTGAAATCTATGGGCTTAACCCATAAACTGCTTTCAAAACTGCTGGTCTTGAGTGATGGAGAGGCAGGCGGAATTCCGTGT
ccce7fe8aa849bed027f6898300e0c45	-9.348946760000011	0.029474111843	0.2795801224330912	0.0106793995311604	(-9.90262, -8.84624)	(0.00961896, 0.0499777)	0.019855151843	0.020503588157	yes	d__Bacteria; p__Bacillota_A_368345; c__Clostridia_258483; o__Lachnospirales; f__Lachnospiraceae; g__Catonella; s__Catonella morbi	numerator	fiber_eaten	TACGTAGGGGGCAAGCGTTATCCGGATTTACTGGGTGTAAAGGGAGCGTAGACGGCGAGGCAAGTCTGATGTGAAAGCCTGGGGCTTAACCCCGGAACTGCATTGGAAACTGCTTTGCTGGAGTGCCGGAGAGGTAAGCGGAATTCCTAG
810926a593979f3574e3bbe7defd3559	-10.205059100000003	0.03014978998635	0.3314358588404249	0.0125752654455001	(-10.8471, -9.59282)	(0.00655277, 0.0531886)	0.02359701998635	0.02303881001365	yes	d__Bacteria; p__Bacillota_A_368345; c__Clostridia_258483; o__Christensenellales; f__Borkfalkiaceae; g__Borkfalkia; s__	numerator	fiber_eaten	TACGTAGGATGCAAGCGTTATCCGGAATGACTGGGCGTAAAGGGTGCGTAGGTGGTTTGTCAAGTTGGCAGCGTAATTCCGTGGCTTAACCGCGGAACTACTGCCAAAACTGATAGGCTTGAGTGCGGCAGGGGTATGTGGAATTCCTAG
96936173022b85940115c9ea103505bd	-8.93930057999998	0.0311302586049999	0.2210664918916109	0.008333159950306	(-9.343, -8.53529)	(0.0149575, 0.0460484)	0.0161727586049999	0.0149181413950001	yes	d__Bacteria; p__Bacillota_A_368345; c__Clostridia_258483; o__Lachnospirales; f__Lachnospiraceae; g__Lachnospira; s__Lachnospira eligens	numerator	fiber_eaten	ACGTATGGAGCAAGCGTTATCCGGATTTACTGGGTGTAAAGGGAGTGTAGGTGGCCATGCAAGTCAGAAGTGAAAATCCGGGGCTCAACCCCGGAACTGCTTTTGAAACTGTAAGGCTAGAGTGCAGGAGGGGTGAGTGGAATTCCTAGT
77f4d90aa6eb8080927f59ee8bbac375	-9.983068659999985	0.0312536685499999	0.1684265763037542	0.0062288618906141	(-10.3073, -9.67791)	(0.0201132, 0.0438969)	0.0111404685499998	0.0126432314500001	yes	d__Bacteria; p__Bacillota_A_368345; c__Clostridia_258483; o__Lachnospirales; f__Lachnospiraceae; g__Brotaphodocola; s__Brotaphodocola sp003481825	numerator	fiber_eaten	ACGTAGGGGGCAAGCGTTATCCGGATTTACTGGGTGTAAAGGGAGCGTAGACGGCGAGACAAGTCTGAAGTGAAAGCCCGGGGCTCAACCCCGGGACTGCTTTGGAAACTGCCTTGCTAGAGTGCTGGAGAGGTAAGTGGAATTCCTAGT
1a389bf765c8ff0f92600f684fbe7ad7	-6.686555559999993	0.0313264586299999	0.2184714836730102	0.0083681194902651	(-7.06355, -6.26621)	(0.0158389, 0.0462614)	0.0154875586299999	0.0149349413700001	yes	d__Bacteria; p__Bacillota_A_368345; c__Clostridia_258483; o__Oscillospirales; f__Ruminococcaceae; g__Faecalibacterium; s__Faecalibacterium duncaniae	numerator	fiber_eaten	AACGTAGGTCACAAGCGTTGTCCGGAATTACTGGGTGTAAAGGGAGCGCAGGCGGGCGATCAAGTTGGAAGTGAAATCCATGGGCTCAACCCATGAACTGCTTTCAAAACTGGTCGTCTTGAGTAGTGCAGAGGTAGGCGGAATTCCCGG
69d052e452e79d571cba042af265d50c	-5.926473830000003	0.0314053796225499	0.3241804652205795	0.0125064672747215	(-6.53994, -5.34296)	(0.0107559, 0.0571411)	0.0206494796225499	0.0257357203774501	yes	d__Bacteria; p__Bacillota_A_368345; c__Clostridia_258483; o__Lachnospirales; f__Lachnospiraceae; g__Coprococcus_A_121497; s__Coprococcus_A_121497 eutactus	numerator	fiber_eaten	TACGTATGGTGCAAGCGTTATCCGGATTTACTGGGTGTAAAGGGTGCGTAGGTGGCAAGGCAAGTCTGAAGTGAAAATCCGGGGCTCAACCCCGGAACTGCTTTGGAAACTGTTTAGCTAGAGTACAGGAGAGGTAAGTGGAATTCCTAG
96169c3701e79f42346c41eb7b5bf2af	-10.276001124999988	0.0314748465499999	0.2638815581909514	0.0101071663205432	(-10.7901, -9.81307)	(0.0126924, 0.049984)	0.0187824465499999	0.0185091534500001	yes	d__Bacteria; p__Bacillota_A_368345; c__Clostridia_258483; o__Lachnospirales; f__Lachnospiraceae; g__Blautia_A_141781; s__	numerator	fiber_eaten	ACGTAGGGGGCAAGCGTTATCCGGATTTACTGGGTGTAAAGGGAGCGTAGACGGCAAGGCAAGTCTGATGTGAAAGGCTGGGGCTCAACCCCGGGACTGCATTGGAAACTGTCCTGCTGGAGTGCCGGAGAGGTAAGCGGAATTCCTAGT
8a20667bca2eaf2a0687995af876a84c	-7.451411209999986	0.031531776096	0.3679983328961367	0.0140330480425979	(-8.1354, -6.77611)	(0.00478228, 0.056547)	0.0267494960959999	0.025015223904	yes	d__Bacteria; p__Bacillota_A_368345; c__Clostridia_258483; o__Lachnospirales; f__CAG-274; g__CAG-274; s__CAG-274 sp900545305	numerator	fiber_eaten	TACGTATGGTGCAAGCGTTATCCGGATTTACTGGGTGTAAAGGGTGAGTAGGCGGTCATGCAAGTCATATGTGAAATGTCAGGGCTTAACCTTGGCGCTGCATAAGAAACTGTATGACTAGAGTGCAGGAGAGGTAAGCGGAATTCCTAG
266c2a374ca451985731e1e1b5961bd2	-9.221184979999997	0.0322086975399999	0.2299023313498573	0.0086920004196749	(-9.65576, -8.81945)	(0.0152336, 0.0478486)	0.0169750975399999	0.01563990246	yes	d__Bacteria; p__Bacillota_A_368345; c__Clostridia_258483; o__Lachnospirales; f__Lachnospiraceae; g__Eubacterium_J; s__Eubacterium_J plexicaudatum	numerator	fiber_eaten	ACGTAGGGGGCAAGCGTTATCCGGATTTACTGGGTGTAAAGGGAGCGCAGGCGGCATGATAAGTCTGATGTGAAAACCCAAGGCTCAACCATGGGACTGCATTGGAAACTGTCGTGCTGGAGTGTCGGAGAGGTAAGCGGAATTCCTAGT
8f5959f21dc9ce9a281656f8d699ec07	-7.72438309000001	0.03357485527	0.2312866626304937	0.0088892630709896	(-8.15093, -7.28586)	(0.0158609, 0.0494497)	0.01771395527	0.0158748447299999	yes	d__Bacteria; p__Bacillota_A_368345; c__Clostridia_258483; o__Lachnospirales; f__Lachnospiraceae; g__Blautia_A_141781; s__	numerator	fiber_eaten	TACGTAGGGGGCAAGCGTTATCCGGATTTACTGGGTGTAAAGGGAGCGTAGACGGCAAGGCAAGTCTGATGTGAAAGGCTGGGGCTCAACCCCGGGACTGCATTGGAAACTGTCCTGCTGGAGTGCCGGAGAGGTAAGCGGAATTCCTAG
913d55d109820d0f3fad120be103c64f	-9.270336885000004	0.0343068647199999	0.2878830917140614	0.0109571227587079	(-9.83104, -8.75321)	(0.012837, 0.0535224)	0.0214698647199998	0.0192155352800001	yes	d__Bacteria; p__Bacillota_A_368345; c__Clostridia_258483; o__Clostridiales; f__Clostridiaceae_222000; g__Clostridium_T; s__	numerator	fiber_eaten	ACGTAGGTGGCGAGCGTTGTCCGGATTTACTGGGCGTAAAGGGAGCGTAGGCGGATTTTTAAGTGAGATGTGAAATACTCGGGCTTAACCTGAGTGCTGCATTTCAAACTGGAAGTCTAGAGTGCAGGAGAGGAGAAGGGAATTCCTAGT
41df3b4c55182503ecd97c6dbe47966a	-7.601351825000007	0.0344878250499999	0.1726848153533464	0.0065502869188423	(-7.95966, -7.30541)	(0.0207875, 0.0458021)	0.0137003250499999	0.01131427495	yes	d__Bacteria; p__Bacillota_A_368345; c__Clostridia_258483; o__Lachnospirales; f__Lachnospiraceae; g__Alitiscatomonas; s__Alitiscatomonas sp900066535	numerator	fiber_eaten	TACGTAGGGGGCAAGCGTTATCCGGATTTACTGGGTGTAAAGGGAGCGTAGACGGCGATGCAAGTCTGAAGTGAAATACCCGGGCTCAACCTGGGAACTGCTTTGGAAACTGTATGGCTAGAGTGCTGGAGAGGTAAGCGGAATTCCTAG
25e04b2be57def00437d44ab461e8773	-8.792053560000019	0.0359325531355	0.3423000288969112	0.0132419737988583	(-9.43486, -8.14375)	(0.0123242, 0.0621402)	0.0236083531355	0.0262076468645	yes	d__Bacteria; p__Bacillota_A_368345; c__Clostridia_258483; o__Lachnospirales; f__Lachnospiraceae; g__Coprococcus_A_121497; s__Coprococcus_A_121497 eutactus	numerator	fiber_eaten	ACGTATGGTGCAAGCGTTATCCGGATTTACTGGGTGTAAAGGGTGCGTAGGTGGCAAGGCAAGTCTGAAGTGAAAATCCGGGGCTCAACCCCGGAACTGCTTTGGAAACTGTTTAGCTAGAGTACAGGAGAGGTAAGTGGAATTCCTAGT
68ee181a51a55ca3814763c9214cfd8a	-9.624393075	0.0367116776999999	0.2231905347482152	0.0085018889412096	(-10.0368, -9.20255)	(0.020774, 0.052548)	0.0159376776999999	0.0158363223	yes	d__Bacteria; p__Bacillota_A_368345; c__Clostridia_258483; o__Oscillospirales; f__Ruminococcaceae; g__Faecalibacterium; s__Faecalibacterium duncaniae	numerator	fiber_eaten	ACGTAGGTCACAAGCGTTGTCCGGAATTACTGGGTGTAAAGGGAGCGCAGGCGGGCGATCAAGTTGGAAGTGAAATCCATGGGCTCAACCCATGAACTGCTTTCAAAACTGGTCGTCTTGAGTAGTGCAGAGGTAGGCGGAATTCCCGGT
b10627ff6db16c65eed2f21380dd700f	-7.095618544999997	0.037536719428	0.420790091333949	0.0160633270758583	(-7.98125, -6.34276)	(0.00532663, 0.0681173)	0.032210089428	0.030580580572	yes	d__Bacteria; p__Bacillota_A_368345; c__Clostridia_258483; o__Oscillospirales; f__Oscillospiraceae_88309; g__Limivicinus; s__Limivicinus sp002320035	numerator	fiber_eaten	TACGTAGGTGGCAAGCGTTATCCGGATTTACTGGGTGTAAAGGGCGCGTAGGCGGGGATACAAGTCAGATGTGAAATCTATGGGCTTAACCCATAAACTGCATTTGAAACTGTATCTCTTGAGTGTCGGAGAGGTAGACGGAATTCCTAG
6d8fe4ac153ead767024e041ff1f0ec6	-9.314203365000024	0.0376593097755	0.4062331205125042	0.0157468339192058	(-10.0677, -8.58148)	(0.00923411, 0.0666064)	0.0284251997755	0.0289470902244999	yes	d__Bacteria; p__Bacillota_A_368345; c__Clostridia_258483; o__Oscillospirales; f__CAG-272; g__Avispirillum; s__	numerator	fiber_eaten	TACGTAGGTGGCGAGCGTTATCCGGAATTACTGGGTGTAAAGGGTGTGTAGGCGGGGTGTCAAGTCAGATGTGAAAACTGTGGGCTCAACCCACAAACTGCATTTGAAACTGATACTCTTGAGAGTGGGAGAGGTAAACGGAATTCCTGG
e9d9bafcf863ec0908ce4e20e6386ff9	-10.478578610000008	0.03822185595	0.2205354001457996	0.0082676604174872	(-10.8715, -10.0398)	(0.0227894, 0.0538354)	0.01543245595	0.0156135440499999	yes	d__Bacteria; p__Bacillota_A_368345; c__Clostridia_258483; o__Lachnospirales; f__Lachnospiraceae; g__Alitiscatomonas; s__Alitiscatomonas sp900066535	numerator	fiber_eaten	ACGTAGGGGGCAAGCGTTATCCGGATTTACTGGGTGTAAAGGGAGCGTAGACGGCGATGCAAGTCTGAAGTGAAATACCCGGGCTCAACCTGGGAACTGCTTTGGAAACTGTATGGCTAGAGTGCTGGAGAGGTAAGCGGAATTCCTAGT
55d4d3011e1f3bb8e4e5089b801b61a4	-10.424029310000025	0.0382573850049999	0.2727165000107691	0.0103072795158022	(-10.9532, -9.94009)	(0.0195289, 0.0580607)	0.0187284850049999	0.0198033149950001	yes	d__Bacteria; p__Bacillota_A_368345; c__Clostridia_258483; o__Lachnospirales; f__Lachnospiraceae; g__UBA3402; s__UBA3402 sp003478355	numerator	fiber_eaten	TACGTAGGGGGCAAGCGTTATCCGGATTTACTGGGTGTAAAGGGAGCGTAGACGGCAGCGCAAGTCTGAAGTGAAAGCCCGGGGCTCAACCCCGGAATGGCTTTGGAAACTGCGCGGCTAGAGTACCGGAGGGGTAAGCGGAATTCCTAG
6c83fec6e8d03fad51eabc871853c991	-9.37338849999999	0.038333938155	0.3003596682598213	0.0114737604968942	(-9.97462, -8.87158)	(0.0179834, 0.0600776)	0.0203505381549999	0.021743661845	yes	d__Bacteria; p__Bacillota_C; c__Negativicutes; o__Veillonellales; f__Veillonellaceae; g__Veillonella_A; s__Veillonella_A parvula	numerator	fiber_eaten	TACGTAGGTGGCAAGCGTTGTCCGGAATTATTGGGCGTAAAGCGCGCGCAGGCGGATTGGTCAGTCTGTCTTAAAAGTTCGGGGCTTAACCCCGTGATGGGATGGAAACTGCCAATCTAGAGTATCGGAGAGGAAAGTGGAATTCCTAGT
9c25197937d1f54e2634026fbca6b55f	-8.101167545000017	0.0405738612474999	0.4563596149172524	0.0176692427785033	(-8.9413, -7.19312)	(0.00826605, 0.074893)	0.0323078112474999	0.0343191387525001	yes	d__Bacteria; p__Bacillota_A_368345; c__Clostridia_258483; o__Lachnospirales; f__Lachnospiraceae; g__Jutongia; s__	numerator	fiber_eaten	TACGTAGGGGGCAAGCGTTATCCGGATTTACTGGGTGTAAAGGGAGCGCAGGCGGTCTGGCAAGTCTGATGTGAAATCCCGGGGCTCAACTCCGGAATTGCATTGGAAACTGTCAGACTAGAGTGCCGGAGAGGTAAGTGGAATTCCTAG
30c16856bd5bae4cd2f1182341b30ffc	-10.186507505000002	0.0424628574749999	0.2943226061938246	0.0110526570026262	(-10.7533, -9.60871)	(0.0217106, 0.0640178)	0.0207522574749999	0.0215549425250001	yes	d__Bacteria; p__Bacillota_A_368345; c__Clostridia_258483; o__Lachnospirales; f__Lachnospiraceae; g__Roseburia_A_166204; s__Roseburia_A_166204 hominis	numerator	fiber_eaten	ACGTATGGTGCAAGCGTTATCCGGATTTACTGGGTGTAAAGGGAGCGCAGGCGGTACGGCAAGTCTGATGTGAAATCCCGGGGCTCAACCCCGGTACTGCATTGGAAACTGTCGGACTAGAGTGTCGGAGGGGTAAGTGGAATTCCTAGT
686d42b9552375c3b61301ae5605e3a2	-7.622612184999993	0.0429568424159999	0.3477136748206428	0.0131473552728968	(-8.29784, -6.99339)	(0.016948, 0.0658412)	0.0260088424159999	0.0228843575840001	yes	d__Bacteria; p__Bacillota_A_368345; c__Clostridia_258483; o__Lachnospirales; f__Lachnospiraceae; g__Roseburia_A_166204; s__Roseburia_A_166204 hominis	numerator	fiber_eaten	TACGTATGGTGCAAGCGTTATCCGGATTTACTGGGTGTAAAGGGAGCGCAGGCGGTACGGCAAGTCTGATGTGAAATCCCGGGGCTCAACCCCGGTACTGCATTGGAAACTGTCGGACTAGAGTGTCGGAGGGGTAAGTGGAATTCCTAG
c8fce068920feb387167d44c01689295	-7.497758215000013	0.0437337572199999	0.2859449915668464	0.0109123342895948	(-8.02126, -6.98425)	(0.0224546, 0.0631454)	0.0212791572199998	0.0194116427800001	yes	d__Bacteria; p__Bacillota_A_368345; c__Clostridia_258483; o__Oscillospirales; f__Butyricicoccaceae; g__Agathobaculum; s__Agathobaculum butyriciproducens	numerator	fiber_eaten	TACGTAGGGAGCAAGCGTTATCCGGATTTACTGGGTGTAAAGGGCGCGCAGGCGGGCCGGCAAGTTGGAAGTGAAATCCGGGGGCTTAACCCCCGAACTGCTTTCAAAACTGCTGGTCTTGAGTGATGGAGAGGCAGGCGGAATTCCGTG
f45b62ab6ec22fb20364a7e05088158f	-8.443728979999996	0.04524672301	0.2896811768095395	0.011030952235815	(-9.00645, -7.91892)	(0.0236034, 0.0645827)	0.02164332301	0.01933597699	yes	d__Bacteria; p__Bacillota_A_368345; c__Clostridia_258483; o__Lachnospirales; f__Lachnospiraceae; g__Muricoprocola; s__Muricoprocola aceti	numerator	fiber_eaten	TACGTAGGGGGCAAGCGTTATCCGGATTTACTGGGTGTAAAGGGAGCGTAGACGGCCGTGCAAGTCTGATGTGAAAGGCTGGGGCTCAACCCCGGGACTGCATTGGAAACTGTATGGCTGGAGTGCCGGAGAGGTAAGCGGAATTCCTAG
1243750138937650754b619370565800	-7.373018755000009	0.04751160445	0.272423991288763	0.0103652839274389	(-7.8912, -6.86233)	(0.0267347, 0.0658658)	0.02077690445	0.01835419555	yes	d__Bacteria; p__Bacillota_A_368345; c__Clostridia_258483; o__Lachnospirales; f__Lachnospiraceae; g__Lachnospira; s__Lachnospira sp000437735	numerator	fiber_eaten	TACGTATGGAGCAAGCGTTATCCGGATTTACTGGGTGTAAAGGGAGTGTAGGTGGTATCACAAGTCAGAAGTGAAAGCCCGGGGCTCAACCCCGGGACTGCTTTTGAAACTGTGGAACTGGAGTGCAGGAGAGGTAAGTGGAATTCCTAG
cebcb0fe524fb1cf0bfb5463ae228bed	-10.13557693999999	0.0499678141	0.2697233716047542	0.0103500281362622	(-10.6147, -9.6189)	(0.0286885, 0.0678791)	0.0212793141	0.0179112858999999	yes	d__Bacteria; p__Bacillota_A_368345; c__Clostridia_258483; o__Lachnospirales; f__Lachnospiraceae; g__Lachnospira; s__Lachnospira sp000437735	numerator	fiber_eaten	ACGTATGGAGCAAGCGTTATCCGGATTTACTGGGTGTAAAGGGAGTGTAGGTGGTATCACAAGTCAGAAGTGAAAGCCCGGGGCTCAACCCCGGGACTGCTTTTGAAACTGTGGAACTGGAGTGCAGGAGAGGTAAGTGGAATTCCTAGT
3bff9ab82e7f2a76cc22e687ac7b72fd	-8.084066964999987	0.05180512375	0.3761122722467835	0.0144290047488475	(-8.72304, -7.33455)	(0.0243468, 0.0778558)	0.02745832375	0.02605067625	yes	d__Bacteria; p__Bacillota_A_368345; c__Clostridia_258483; o__Lachnospirales; f__Lachnospiraceae; g__Butyribacter; s__Butyribacter intestini	numerator	fiber_eaten	TACGTATGGTGCAAGCGTTATCCGGATTTACTGGGTGTAAAGGGAGCGCAGGCGGTCTGGCAAGTCTGATGTGAAAATCCGGGGCTCAACTCCGGAACTGCATTGGAAACTGTCAGACTAGAGTGTCGGAGAGGTAAGTGGAATTCCTAG
1986030e3c5cd5df6d869054bc96e536	-9.197670119999978	0.0535740739499999	0.2522262775709256	0.0097925964938169	(-9.64859, -8.74592)	(0.0350774, 0.0715461)	0.0184966739499998	0.0179720260500001	yes	d__Bacteria; p__Pseudomonadota; c__Gammaproteobacteria; o__Enterobacterales_737866; f__Pasteurellaceae; g__Haemophilus_D_735815; s__Haemophilus_D_735815 parainfluenzae_P	numerator	fiber_eaten	TACGGAGGGTGCGAGCGTTAATCGGAATAACTGGGCGTAAAGGGCACGCAGGCGGTGACTTAAGTGAGGTGTGAAAGCCCCGGGCTTAACCTGGGAATTGCATTTCATACTGGGTCGCTAGAGTACTTTAGGGAGGGGTAGAATTCCACG
b423592b0ae631882095792b27729b9c	-10.205927130000012	0.05455078219	0.3713741860179068	0.0140670880277129	(-10.9153, -9.56888)	(0.0264985, 0.0790604)	0.02805228219	0.02450961781	yes	d__Bacteria; p__Bacillota_A_368345; c__Clostridia_258483; o__Oscillospirales; f__Oscillospiraceae_88309; g__Dysosmobacter; s__Dysosmobacter sp000403435	numerator	fiber_eaten	TACGTAGGTGGCAAGCGTTGTCCGGATTTACTGGGTGTAAAGGGCGTGCAGCCGGGCCGACAAGTCAGATGTGAAATCCCGAGGCTTAACCTCGGAACTGCATTTGAAACTGTTGGTCTTGAGTATCGGAGAGGTCATCGGAATTCCTTG
51625f89e7332f46ab0641e10cede6ea	-9.742177885000006	0.0849227279999999	0.3890176656854764	0.0149248775086854	(-10.4483, -9.03071)	(0.0562457, 0.111037)	0.0286770279999999	0.026114272	yes	d__Bacteria; p__Bacillota_A_368345; c__Clostridia_258483; o__Lachnospirales; f__Lachnospiraceae; g__Roseburia_D; s__Roseburia_D yibonii	numerator	fiber_eaten	TACGTAGGGGGCAAGCGTTATCCGGATTTACTGGGTGTAAAGGGAGCGCAGGCGGATGGCTAAGTCTGATGTGAAAGCCCGGGGCTCAACCCCGGGACTGCATTGGAAACTGGTTATCTTGAGTGTCGGAGAGGTAAGTGGAATTCCTAG
29bb5fa7f45e47bbabab8cc1b1b3d18e	-8.355425094999983	-0.0726009624499999	0.1335139188489014	0.0113642335777572	(-8.58807, -8.0984)	(-0.09254, -0.0502794)	0.01993903755	0.0223215624499999	yes	d__Bacteria; p__Bacillota_C; c__Negativicutes; o__Veillonellales; f__Veillonellaceae; g__Veillonella_A; s__Veillonella_A parvula	denominator	alcohol_eaten	TACGTAGGTGGCAAGCGTTGTCCGGAATTATTGGGCGTAAAGCGCGCGCAGGCGGATCAGTCAGTCTGTCTTAAAAGTTCGGGGCTTAACCCCGTGATGGGATGGAAACTGCTGATCTAGAGTATCGGAGAGGAAAGTGGAATTCCTAGT
810926a593979f3574e3bbe7defd3559	-9.068769689999982	-0.0506486178500001	0.12201325933686	0.0109750508637503	(-9.29115, -8.83917)	(-0.0705936, -0.0303164)	0.0199449821499999	0.02033221785	yes	d__Bacteria; p__Bacillota_A_368345; c__Clostridia_258483; o__Christensenellales; f__Borkfalkiaceae; g__Borkfalkia; s__	denominator	alcohol_eaten	TACGTAGGATGCAAGCGTTATCCGGAATGACTGGGCGTAAAGGGTGCGTAGGTGGTTTGTCAAGTTGGCAGCGTAATTCCGTGGCTTAACCGCGGAACTACTGCCAAAACTGATAGGCTTGAGTGCGGCAGGGGTATGTGGAATTCCTAG
f10155af1849a17996f302d71b32398c	-7.856686455	-0.0446039459150001	0.1362826601449463	0.0115328344163549	(-8.09775, -7.6041)	(-0.0658997, -0.0235638)	0.0212957540849999	0.0210401459150001	yes	d__Bacteria; p__Bacillota_A_368345; c__Clostridia_258483; o__Lachnospirales; f__Lachnospiraceae; g__Suilimivivens; s__Suilimivivens aceti	denominator	alcohol_eaten	TACGTAGGGGGCAAGCGTTATCCGGATTTACTGGGTGTAAAGGGAGCGTAGACGGTGAAGCAAGTCTGAAGTGAAAGGTTGGGGCTCAACCCCGAAACTGCTTTGGAAACTGTTTAACTGGAGTACAGGAGAGGTAAGTGGAATTCCTAG
1986030e3c5cd5df6d869054bc96e536	-7.485436195000005	-0.0391224044	0.1018318093685464	0.0085553623106774	(-7.66374, -7.28545)	(-0.0550336, -0.0227605)	0.0159111956	0.0163619044	yes	d__Bacteria; p__Pseudomonadota; c__Gammaproteobacteria; o__Enterobacterales_737866; f__Pasteurellaceae; g__Haemophilus_D_735815; s__Haemophilus_D_735815 parainfluenzae_P	denominator	alcohol_eaten	TACGGAGGGTGCGAGCGTTAATCGGAATAACTGGGCGTAAAGGGCACGCAGGCGGTGACTTAAGTGAGGTGTGAAAGCCCCGGGCTTAACCTGGGAATTGCATTTCATACTGGGTCGCTAGAGTACTTTAGGGAGGGGTAGAATTCCACG
a4e2a4e1321a599651edf92f6999e78e	-7.26577546000001	-0.036010704786	0.1709480041632203	0.0154101784488343	(-7.59833, -6.96026)	(-0.063697, -0.0068444)	0.027686295214	0.0291663047859999	yes	d__Bacteria; p__Bacillota_I; c__Bacilli_A; o__MOL361; f__Turicibacteraceae; g__Turicibacter; s__Turicibacter bilis	denominator	alcohol_eaten	TACGTAGGTGGCGAGCGTTATCCGGAATTATTGGGCGTAAAGAGCGCGCAGGTGGTTGATTAAGTCTGATGTGAAAGCCCACGGCTTAACCGTGGAGGGTCATTGGAAACTGGTCAACTTGAGTGCAGAAGAGGGAAGTGGAATTCCATG
51625f89e7332f46ab0641e10cede6ea	-7.185614470000001	-0.0347111122435	0.1366803573324239	0.0111551495250694	(-7.42594, -6.92454)	(-0.0553516, -0.0143071)	0.0206404877565	0.0204040122435	yes	d__Bacteria; p__Bacillota_A_368345; c__Clostridia_258483; o__Lachnospirales; f__Lachnospiraceae; g__Roseburia_D; s__Roseburia_D yibonii	denominator	alcohol_eaten	TACGTAGGGGGCAAGCGTTATCCGGATTTACTGGGTGTAAAGGGAGCGCAGGCGGATGGCTAAGTCTGATGTGAAAGCCCGGGGCTCAACCCCGGGACTGCATTGGAAACTGGTTATCTTGAGTGTCGGAGAGGTAAGTGGAATTCCTAG
6c83fec6e8d03fad51eabc871853c991	-8.133627889999998	-0.0312122774739999	0.1253332706991558	0.010809811497126	(-8.37088, -7.90585)	(-0.0509773, -0.0107346)	0.0197650225260001	0.0204776774739998	yes	d__Bacteria; p__Bacillota_C; c__Negativicutes; o__Veillonellales; f__Veillonellaceae; g__Veillonella_A; s__Veillonella_A parvula	denominator	alcohol_eaten	TACGTAGGTGGCAAGCGTTGTCCGGAATTATTGGGCGTAAAGCGCGCGCAGGCGGATTGGTCAGTCTGTCTTAAAAGTTCGGGGCTTAACCCCGTGATGGGATGGAAACTGCCAATCTAGAGTATCGGAGAGGAAAGTGGAATTCCTAGT
09ee2c2d76be17c9ede2d4c57412adeb	-8.786904974999992	-0.0300132787502499	0.1196546159234962	0.0098364338268296	(-9.00208, -8.54996)	(-0.0470063, -0.0113604)	0.0169930212497501	0.0186528787502499	yes	d__Bacteria; p__Bacillota_A_368345; c__Clostridia_258483; o__Christensenellales; f__Aristaeellaceae; g__; s__	denominator	alcohol_eaten	TACGTAGGGGGCAAGCGTTGTCCGGAATGACTGGGCGTAAAGGGCGTGTAGGCGGCCTGATAAGTATGAAGTGAAAGTCCTGCTTTCAAGGTGGGAATTGCTTTGTAGACTGTCGGGCTTGAGTGCGGAAGAGGTAAGTGGAATTCCCAG
237135dc8b20f922cabee934f7d410a1	-6.374519509999998	-0.0295470348149999	0.0952442505107784	0.0076825995877136	(-6.55113, -6.19858)	(-0.0435651, -0.0143142)	0.0140180651850001	0.0152328348149999	yes	d__Bacteria; p__Bacillota_I; c__Bacilli_A; o__MOL361; f__Turicibacteraceae; g__Turicibacter; s__Turicibacter bilis	denominator	alcohol_eaten	TACGTAGGTGGCGAGCGTTATCCGGAATTATTGGGCGTAAAGAGCGCGCAGGTGGTTGATTAAGTCTGATGTGAAAGCCCACGGCTTAACCGTGGAGGGTCATTGGAAACTGGTCGACTTGAGTGCAGAAGAGGGAAGTGGAATTCCATG
28bb502265419a0e86626d75a1183ce7	-8.100685164999998	-0.026378244661	0.1328681788125839	0.0107571519138492	(-8.34905, -7.85635)	(-0.0459435, -0.00506753)	0.019565255339	0.021310714661	yes	d__Bacteria; p__Bacillota_A_368345; c__Clostridia_258483; o__Christensenellales; f__Aristaeellaceae; g__; s__	denominator	alcohol_eaten	TACGTAGGGGGCGAGCGTTGTCCGGAATGACTGGGCGTAAAGGGCGTGTAGGCGGCCGATTAAGTATGGAGTGAAAGTCCTGCTTTCAAGGTGGGAATTGCTTTGTAGACTGGTTGGCTTGAGTGCGGAAGAGGTAAGTGGAATTCCCAG
686d42b9552375c3b61301ae5605e3a2	-6.306163870000005	-0.0245222477909	0.1224818579962889	0.01027334976931	(-6.53493, -6.08733)	(-0.0424846, -0.0038487)	0.0179623522091	0.0206735477909	yes	d__Bacteria; p__Bacillota_A_368345; c__Clostridia_258483; o__Lachnospirales; f__Lachnospiraceae; g__Roseburia_A_166204; s__Roseburia_A_166204 hominis	denominator	alcohol_eaten	TACGTATGGTGCAAGCGTTATCCGGATTTACTGGGTGTAAAGGGAGCGCAGGCGGTACGGCAAGTCTGATGTGAAATCCCGGGGCTCAACCCCGGTACTGCATTGGAAACTGTCGGACTAGAGTGTCGGAGGGGTAAGTGGAATTCCTAG
03fdbec0c9b63a05ae79f92c6d3a4cfc	-6.936989689999991	-0.0224032409079999	0.1442769933745637	0.0117469668450355	(-7.23403, -6.68873)	(-0.0443934, -0.000625234)	0.0219901590920001	0.0217780069079999	yes	d__Bacteria; p__Bacillota_A_368345; c__Clostridia_258483; o__Lachnospirales; f__Lachnospiraceae; g__COE1; s__	denominator	alcohol_eaten	TACGTAGGGGGCAAGCGTTATCCGGATTTACTGGGTGTAAAGGGAGCGTAGACGGCACAGCAAGTCTGATGTGAAAGCCCGGGGCCCAACCCCGGAACTGCATTGGAAACTGCTGGGCTTGAGTGCAGGAGAGGTAAGCGGAATTCCTAG
b1a153ff5a21342991138e7f7dd2658e	-6.513085954999995	-0.02055603774998	0.1412940799095558	0.0108956024126574	(-6.78533, -6.26479)	(-0.0416715, -0.00111928)	0.02111546225002	0.01943675774998	yes	d__Bacteria; p__Bacillota_A_368345; c__Clostridia_258483; o__Christensenellales; f__CAG-138; g__; s__	denominator	alcohol_eaten	TACGTAGGGGGCGAGCGTTGTCCGGAATTACTGGGCGTAAAGGGAGCGTAGGCGGTCGATTAAGTTAGATGTGAAACCCCCGGGCTTAACTTGGGGACTGCATCTAATACTGGTTGACTTAGAGTACAGGAGAGGGAAGCGGAATTCCTA
2ae945b550c248752a5b463c9aca1a6a	-9.316911744999995	-0.0202832940329499	0.1113778597415346	0.0097144648535091	(-9.55376, -9.12845)	(-0.0376581, -0.000872954)	0.0173748059670501	0.0194103400329499	yes	d__Bacteria; p__Bacillota_A_368345; c__Clostridia_258483; o__Oscillospirales; f__Ruminococcaceae; g__Paludihabitans; s__Paludihabitans psychrotolerans	denominator	alcohol_eaten	TACGTAGGTGGCAAGCGTTGTCCGGAATTACTGGGTGTAAAGGGAGCGTAGGCGGGAAGACAAGTTGGGAGTGAAATGTATGGGCTTAACCCATAAACTGCTTTCAAAACTGTTTTTCTTGAGTGAAGTAGAGGCAGGCGGAATTCCTAG
e9d9bafcf863ec0908ce4e20e6386ff9	-9.320547050000007	-0.0200962570323499	0.0837726173728474	0.0072030063874101	(-9.48129, -9.17531)	(-0.0340007, -0.00676559)	0.0139044429676501	0.0133306670323499	yes	d__Bacteria; p__Bacillota_A_368345; c__Clostridia_258483; o__Lachnospirales; f__Lachnospiraceae; g__Alitiscatomonas; s__Alitiscatomonas sp900066535	denominator	alcohol_eaten	ACGTAGGGGGCAAGCGTTATCCGGATTTACTGGGTGTAAAGGGAGCGTAGACGGCGATGCAAGTCTGAAGTGAAATACCCGGGCTCAACCTGGGAACTGCTTTGGAAACTGTATGGCTAGAGTGCTGGAGAGGTAAGCGGAATTCCTAGT
8ffd2b3caa54b2922e98a0d5aab5adde	-6.855384325000011	-0.0181052737557499	0.1033243804217784	0.0083128458925045	(-7.04627, -6.65774)	(-0.0326264, -0.00176005)	0.0145211262442501	0.0163452237557499	yes	d__Bacteria; p__Bacillota_A_368345; c__Clostridia_258483; o__Lachnospirales; f__Lachnospiraceae; g__Eubacterium_G_180878; s__Eubacterium_G_180878 sp000434315	denominator	alcohol_eaten	TACGTATGGGGCAAGCGTTATCCGGATTTACTGGGTGTAAAGGGAGCGTAGGCGGTAAGACAAGTCAGAAGTGAAAGGCTGGGGCTCAACCCTGGGACTGCTTTTGAAACTGTCTAACTAGAGTGCAGGAGAGGTAAGTGGAATTCCTAG
41df3b4c55182503ecd97c6dbe47966a	-6.566131244999993	-0.0172483577649999	0.0648823309437937	0.0053524443306623	(-6.68623, -6.44211)	(-0.0267231, -0.00669055)	0.0094747422350001	0.0105578077649999	yes	d__Bacteria; p__Bacillota_A_368345; c__Clostridia_258483; o__Lachnospirales; f__Lachnospiraceae; g__Alitiscatomonas; s__Alitiscatomonas sp900066535	denominator	alcohol_eaten	TACGTAGGGGGCAAGCGTTATCCGGATTTACTGGGTGTAAAGGGAGCGTAGACGGCGATGCAAGTCTGAAGTGAAATACCCGGGCTCAACCTGGGAACTGCTTTGGAAACTGTATGGCTAGAGTGCTGGAGAGGTAAGCGGAATTCCTAG
9099a7f671b923c7b07c12508f17270a	-7.967950309999994	-0.0168771528046	0.0795966264982624	0.0064744768039223	(-8.11004, -7.81201)	(-0.0289127, -0.00502393)	0.0120355471953999	0.0118532228046	yes	d__Bacteria; p__Bacillota_A_368345; c__Clostridia_258483; o__Oscillospirales; f__Acutalibacteraceae; g__Clostridium_A_51961; s__Clostridium_A_51961 leptum	denominator	alcohol_eaten	TACGTAGGGAGCGAGCGTTGTCCGGATTTACTGGGTGTAAAGGGTGCGTAGGCGGCGAGGCAAGTCAGGCGTGAAATCTATGGGCTTAACCCATAAACTGCGCTTGAAACTGTCTTGCTTGAGTGAAGTAGAGGTAGGCGGAATTCCCGG
cebcb0fe524fb1cf0bfb5463ae228bed	-8.67633208999999	-0.0168225653894999	0.1084961767608974	0.0088977153021249	(-8.89435, -8.48491)	(-0.0340327, -0.000523294)	0.0172101346105001	0.0162992713894998	yes	d__Bacteria; p__Bacillota_A_368345; c__Clostridia_258483; o__Lachnospirales; f__Lachnospiraceae; g__Lachnospira; s__Lachnospira sp000437735	denominator	alcohol_eaten	ACGTATGGAGCAAGCGTTATCCGGATTTACTGGGTGTAAAGGGAGTGTAGGTGGTATCACAAGTCAGAAGTGAAAGCCCGGGGCTCAACCCCGGGACTGCTTTTGAAACTGTGGAACTGGAGTGCAGGAGAGGTAAGTGGAATTCCTAGT
7ab1bc6052053650189083370055ae66	-5.998725845	-0.01584886656494	0.1019732656228384	0.0078225973435703	(-6.19557, -5.80764)	(-0.0298813, -0.000811281)	0.0140324334350599	0.01503758556494	yes	d__Bacteria; p__Bacillota_A_368345; c__Clostridia_258483; o__Oscillospirales; f__Oscillospiraceae_88309; g__Faecousia; s__Faecousia sp000434635	denominator	alcohol_eaten	TACGTAGGTTGCAAGCGTTGTCCGGATTTACTGGGTGTAAAGGGCGTGTAGGCGGAGATGCAAGTTGGGAGTGAAATCCATGGGCTCAACCCATGAACTGCTCTCAAAACTGTATCCCTTGAGTATCGGAGAGGCAAGCGGAATTCCTAG
1fa555f9a74d47a6ca7a65a347bc885f	-5.812494005000006	-0.0152975055149999	0.0601835368885044	0.0049218107283936	(-5.91633, -5.69239)	(-0.0250739, -0.00668861)	0.0097763944850001	0.0086088955149998	yes	d__Bacteria; p__Bacillota_A_368345; c__Clostridia_258483; o__Oscillospirales; f__Oscillospiraceae_88309; g__Dysosmobacter; s__Dysosmobacter sp000403435	denominator	alcohol_eaten	TACGTAGGTGGCAAGCGTTGTCCGGATTTACTGGGTGTAAAGGGCGTGCAGCCGGGCATGCAAGTCAGATGTGAAATCTCAGGGCTTAACCCTGAAACTGCATTTGAAACTGTATGTCTTGAGTGCCGGAGAGGTAATCGGAATTCCTTG
9d4e16844252e2dfbaf80a4a6fc4d55d	-9.37327952500001	-0.0152123854674999	0.1078371277998648	0.0086217597593815	(-9.58142, -9.18698)	(-0.0328427, -0.00047221)	0.0176303145325001	0.0147401754674999	yes	d__Bacteria; p__Bacillota_I; c__Bacilli_A; o__Staphylococcales; f__Gemellaceae; g__Gemella; s__Gemella taiwanensis	denominator	alcohol_eaten	TACGTAGGTGGCAAGCGTTGTCCGGAATTATTGGGCGTAAAGCGCGCGCAGGTGGTTTAATAAGTCTGATGTGAAAGCCCACGGCTCAACCGTGGAGGGTCATTGGAAACTGTTAAACTTGAGTGCAGGAGAGAAAAGTGGAATTCCTAG
aed0d8840bb7da5eacd80c6f9a1f91ed	-9.58490165999999	-0.01504808222585	0.0937000371496425	0.0076865210032149	(-9.75902, -9.40496)	(-0.0299112, -0.00114319)	0.01486311777415	0.0139048922258499	yes	d__Bacteria; p__Bacillota_A_368345; c__Clostridia_258483; o__Christensenellales; f__; g__; s__	denominator	alcohol_eaten	TACGTAGGGGGCAAGCGTTGTCCGGAATTATTGGGCGTAAAGGGTGCGTAGGCGGCCGATCAAGTCAGGTGTGAAAGACCCGTGCTTAACATGGGGGTTGCACTTGAAACTGGTTGGCTTGAGTATGGGAGAGGCAAGCGGAATTCCCGG
96169c3701e79f42346c41eb7b5bf2af	-9.33906820500001	-0.0149599401583499	0.0978590911148675	0.0080399529739313	(-9.51601, -9.14951)	(-0.029828, -0.000574136)	0.0148680598416501	0.0143858041583499	yes	d__Bacteria; p__Bacillota_A_368345; c__Clostridia_258483; o__Lachnospirales; f__Lachnospiraceae; g__Blautia_A_141781; s__	denominator	alcohol_eaten	ACGTAGGGGGCAAGCGTTATCCGGATTTACTGGGTGTAAAGGGAGCGTAGACGGCAAGGCAAGTCTGATGTGAAAGGCTGGGGCTCAACCCCGGGACTGCATTGGAAACTGTCCTGCTGGAGTGCCGGAGAGGTAAGCGGAATTCCTAGT
a24dae6b87885a55d81df1ea6d1abaf5	-5.653572720000005	-0.01466149347005	0.0837322041254236	0.0072843386228094	(-5.8023, -5.49646)	(-0.0274797, -0.000450906)	0.01281820652995	0.01421058747005	yes	d__Bacteria; p__Bacillota_A_368345; c__Clostridia_258483; o__Lachnospirales; f__Lachnospiraceae; g__Acetatifactor; s__Acetatifactor acetigignens	denominator	alcohol_eaten	TACGTAGGGGGCAAGCGTTATCCGGATTTACTGGGTGTAAAGGGAGCGTAGACGGTTTTGCAAGTCTGAAGTGAAAGCCCGGGGCTTAACCCCGGGACTGCTTTGGAAACTGTAGAACTAGAGTGCAGGAGAGGTAAGTGGAATTCCTAG
ea3433f2c148c6fae4cc2e9ae197f5b8	-5.107697065000005	-0.0141481460982999	0.0679585824604645	0.0053919304187918	(-5.23312, -4.98114)	(-0.0241337, -0.00409757)	0.0099855539017001	0.0100505760982999	yes	d__Bacteria; p__Bacillota_A_368345; c__Clostridia_258483; o__Peptostreptococcales; f__Peptostreptococcaceae_256921; g__Intestinibacter; s__Intestinibacter bartlettii	denominator	alcohol_eaten	TACGTAGGGGGCTAGCGTTATCCGGATTTACTGGGCGTAAAGGGTGCGTAGGCGGTCTTTTAAGTCAGGAGTGAAAGGCTACGGCTCAACCGTAGTAAGCTCTTGAAACTGGAGGACTTGAGTGCAGGAGAGGAGAGTGGAATTCCTAGT
8f5959f21dc9ce9a281656f8d699ec07	-6.750379745000004	-0.01354388810172	0.083315682934757	0.0068922610702229	(-6.89738, -6.59416)	(-0.0260172, -0.000577186)	0.01247331189828	0.0129667021017199	yes	d__Bacteria; p__Bacillota_A_368345; c__Clostridia_258483; o__Lachnospirales; f__Lachnospiraceae; g__Blautia_A_141781; s__	denominator	alcohol_eaten	TACGTAGGGGGCAAGCGTTATCCGGATTTACTGGGTGTAAAGGGAGCGTAGACGGCAAGGCAAGTCTGATGTGAAAGGCTGGGGCTCAACCCCGGGACTGCATTGGAAACTGTCCTGCTGGAGTGCCGGAGAGGTAAGCGGAATTCCTAG
010f0ac2691bc0be12d0633d4b5d2cc4	-4.473791775000005	-0.0134032122713	0.0704595840159404	0.0057325359848504	(-4.60775, -4.3469)	(-0.0240327, -0.00254499)	0.0106294877287	0.0108582222712999	yes	d__Bacteria; p__Bacillota_A_368345; c__Clostridia_258483; o__Oscillospirales; f__Ruminococcaceae; g__Faecalibacterium; s__Faecalibacterium duncaniae	denominator	alcohol_eaten	AACGTAGGTCACAAGCGTTGTCCGGAATTACTGGGTGTAAAGGGAGCGCAGGCGGGAGAACAAGTTGGAAGTGAAATCCATGGGCTCAACCCATGAACTGCTTTCAAAACTGTTTTTCTTGAGTAGTGCAGAGGTAGGCGGAATTCCCGG
3edf7e19ca2ce44d4d3daa243e8725f7	-9.46012266000001	-0.0130551507885999	0.0783392555474227	0.0066746731136697	(-9.60788, -9.31703)	(-0.0260933, -0.000912096)	0.0130381492114001	0.0121430547885999	yes	d__Bacteria; p__Bacillota_A_368345; c__Clostridia_258483; o__Lachnospirales; f__Lachnospiraceae; g__Limivivens; s__Limivivens sp900066135	denominator	alcohol_eaten	ACGTAGGGGGCAAGCGTTATCCGGATTTACTGGGTGTAAAGGGAGCGTAGACGGCTTTGCAAGTCTGACGTGAAACTCCGGGGCTCAACTCCGGAACTGCGTTGGAAACTGTAAGGCTTGAGTGCCGGAGAGGTAAGCGGAATTCCTAGT
c162a4f3943238810eba8a25f0563cca	-5.16857752	-0.0130187134905	0.0590357840360369	0.0047587948118563	(-5.27732, -5.05648)	(-0.02206, -0.00452561)	0.0090412865095	0.0084931034905	yes	d__Bacteria; p__Bacteroidota; c__Bacteroidia; o__Bacteroidales; f__Bacteroidaceae; g__Bacteroides_H_857956; s__Bacteroides_H_857956 finegoldii	denominator	alcohol_eaten	TACGGAGGATCCGAGCGTTATCCGGATTTATTGGGTTTAAAGGGAGCGTAGGTGGATTGTTAAGTCAGTTGTGAAAGTTTGCGGCTCAACCGTAAAATTGCAGTTGAAACTGGCAGTCTTGAGTACAGTAGAGGTGGGCGGAATTCGTGG
97f56e68f535e44ceb53d05f269e82d6	-6.701016964999999	-0.0129048544809999	0.0516201830899385	0.0040745896052964	(-6.79811, -6.60094)	(-0.0205822, -0.0051151)	0.007677345519	0.0077897544809999	yes	d__Bacteria; p__Bacillota_A_368345; c__Clostridia_258483; o__Lachnospirales; f__Lachnospiraceae; g__Limivivens; s__Limivivens sp900066135	denominator	alcohol_eaten	TACGTAGGGGGCAAGCGTTATCCGGATTTACTGGGTGTAAAGGGAGCGTAGACGGCTTTGCAAGTCTGACGTGAAACTCCGGGGCTCAACTCCGGAACTGCGTTGGAAACTGTAAGGCTTGAGTGCCGGAGAGGTAAGCGGAATTCCTAG
40a6b537d995aeb12b0100e2cb6ad879	-7.0111118700000095	-0.0124859751818	0.0813212036322822	0.0061432738628402	(-7.16699, -6.86895)	(-0.0245059, -0.00184019)	0.0120199248182	0.0106457851818	yes	d__Bacteria; p__Bacillota_A_368345; c__Clostridia_258483; o__Lachnospirales; f__Lachnospiraceae; g__Blautia_A_141781; s__Blautia_A_141781 ammoniilytica	denominator	alcohol_eaten	TACGTAGGGGGCAAGCGTTATCCGGATTTACTGGGTGTAAAGGGAGCGTAGACGGCATAACAAGTCTGATGTGAAAGGCTGGGGCTTAACCCCGGGACTGCATTGGAAACTGTTAAGCTTGAGTGCCGGAGGGGTAAGCGGAATTCCTAG
a6fa2de5f4576d1d77b1616786e3dd52	-8.667423939999981	-0.0120218253405	0.0530661310166513	0.0044440038862797	(-8.77115, -8.5728)	(-0.0204564, -0.0042113)	0.0084345746595	0.0078105253404999	yes	d__Bacteria; p__Bacillota_A_368345; c__Clostridia_258483; o__Lachnospirales; f__Lachnospiraceae; g__Oribacterium; s__	denominator	alcohol_eaten	TACGTAGGGGGCAAGCGTTATCCGGATTTACTGGGTGTAAAGGGAGCGTAGACGGCTCTGCAAGTCTGGAGTGAAAACCCGGGGCTCAACCCTGGGACTGCTTTGGAAACTGTGGAGCTTGAGTACCGGAGGGGTAAGCGGAATTCCTAG
599ba6458e91e2527f358f547ea39261	-4.136449909999995	-0.01150518812	0.0385040052941495	0.0029528452775105	(-4.20239, -4.0607)	(-0.0165417, -0.00577148)	0.0050365118799999	0.00573370812	yes	d__Bacteria; p__Bacillota_A_368345; c__Clostridia_258483; o__Lachnospirales; f__Lachnospiraceae; g__Blautia_A_141781; s__Blautia_A_141781 obeum	denominator	alcohol_eaten	TACGTAGGGGGCAAGCGTTATCCGGATTTACTGGGTGTAAAGGGAGCGTAGACGGCGCAGCAAGTCTGATGTGAAAGGCAGGGGCTTAACCCCTGGACTGCATTGGAAACTGCTGTGCTTGAGTGCCGGAGGGGTAAGCGGAATTCCTAG
2371e52106292ac4c33aec6f57cace35	-7.590370194999983	-0.0108897063241999	0.0719591281284868	0.0057862359962087	(-7.72008, -7.46173)	(-0.0217737, -0.000793932)	0.0108839936758001	0.0100957743241999	yes	d__Bacteria; p__Bacillota_I; c__Bacilli_A; o__Lactobacillales; f__Streptococcaceae; g__Streptococcus; s__Streptococcus thermophilus	denominator	alcohol_eaten	ACGTAGGTCCCGAGCGTTGTCCGGATTTATTGGGCGTAAAGCGAGCGCAGGCGGTTTGATAAGTCTGAAGTTAAAGGCTGTGGCTCAACCATAGTTCGCTTTGGAAACTGTCAAACTTGAGTGCAGAAGGGGAGAGTGGAATTCCATGTG
12bb0c9249480c4cec2cc9f692018806	-8.29842779	-0.0101571361541999	0.0662156761410461	0.0054892974483539	(-8.41534, -8.17459)	(-0.0199523, -1.6715e-05)	0.0097951638458001	0.0101404211541999	yes	d__Bacteria; p__Bacillota_A_368345; c__Clostridia_258483; o__Peptostreptococcales; f__Anaerovoracaceae; g__Lentihominibacter; s__Lentihominibacter butyrica	denominator	alcohol_eaten	TACGTAGGGGGCAAGCGTTATCCGGAATTATTGGGCGTAAAGAGTACGTAGGTGGTTACCTAAGCACGAGGTATAAGGCAATGGCTTAACCATTGTTCGCCTTGTGAACTGGGCTACTTGAGTGCAGGAGAGGAAAGCGGAATTCCTAGT
cc968157f7691aab95df444e8cd103e2	-5.263777830000002	-0.0091545482341449	0.0422409448520164	0.0035746853914572	(-5.339, -5.19056)	(-0.0159879, -0.00267667)	0.006833351765855	0.0064778782341449	yes	d__Bacteria; p__Bacillota_A_368345; c__Clostridia_258483; o__UBA1381; f__UBA1381; g__Hominilimicola; s__Hominilimicola sp001941225	denominator	alcohol_eaten	TACGTAGGTGACAAGCGTTGTCCGGATTTACTGGGTGTAAAGGGCGCGTAGGCGGACTGTCAAGTCAGTCGTGAAATACCGGGGCTTAACCCCGGGGCTGCGATTGAAACTGACAGCCTTGAGTATCGGAGAGGAAAGCGGAATTCCTAG
f402919ff0fe53fec5b6ef190f9e42b7	-6.884863740000003	-0.0089264873279499	0.0581321636446846	0.0043827047421775	(-6.99044, -6.77302)	(-0.0170915, -0.000742734)	0.00816501267205	0.0081837533279499	yes	d__Bacteria; p__Bacillota_A_368345; c__Clostridia_258483; o__Lachnospirales; f__Lachnospiraceae; g__Blautia_A_141781; s__Blautia_A_141781 obeum	denominator	alcohol_eaten	ACGTAGGGGGCAAGCGTTATCCGGATTTACTGGGTGTAAAGGGAGCGTAGACGGCGCAGCAAGTCTGATGTGAAAGGCAGGGGCTTAACCCCTGGACTGCATTGGAAACTGCTGTGCTTGAGTGCCGGAGGGGTAAGCGGAATTCCTAGT
ea2b0e4a93c24c6c3661cbe347f93b74	-4.302622520000003	-0.00888806501195	0.0512825690390955	0.0039401729071949	(-4.40629, -4.21232)	(-0.0165932, -0.00182919)	0.0077051349880499	0.00705887501195	yes	d__Bacteria; p__Bacteroidota; c__Bacteroidia; o__Bacteroidales; f__Bacteroidaceae; g__Bacteroides_H_857956; s__Bacteroides_H_857956 uniformis	denominator	alcohol_eaten	TACGGAGGATCCGAGCGTTATCCGGATTTATTGGGTTTAAAGGGAGCGTAGGCGGACGCTTAAGTCAGTTGTGAAAGTTTGCGGCTCAACCGTAAAATTGCAGTTGATACTGGGTGTCTTGAGTACAGTAGAGGCAGGCGGAATTCGTGG
a6099802840e60febef8e896967b7747	-6.864760955000006	-0.00840524587885	0.0473616932513817	0.0038827709766334	(-6.95359, -6.77784)	(-0.0163441, -0.00189201)	0.00793885412115	0.00651323587885	yes	d__Bacteria; p__Bacillota_A_368345; c__Clostridia_258483; o__Peptostreptococcales; f__Anaerovoracaceae; g__Lentihominibacter; s__Lentihominibacter butyrica	denominator	alcohol_eaten	TACGTAGGGGGCAAGCGTTATCCGGAATTATTGGGCGTAAAGAGTACGTAGGTGGTTTTCTAAGCACGGGGTTTAAGGCAATGGCTTAACCATTGTTCGCCTTGTGAACTGGAAGACTTGAGTGCAGGAGAGGAAAGCGGAATTCCTAGT
fc1856f132cd513b1251fa39ad4ccd01	-8.164725824999993	0.0096115631003499	0.0491489100633917	0.0040151355048656	(-8.25207, -8.06636)	(0.00196082, 0.0169609)	0.0076507431003499	0.0073493368996501	yes	d__Bacteria; p__Bacillota_A_368345; c__Clostridia_258483; o__Lachnospirales; f__Lachnospiraceae; g__Dorea_A; s__Dorea_A formicigenerans	numerator	alcohol_eaten	ACGTAGGGGGCAAGCGTTATCCGGATTTACTGGGTGTAAAGGGAGCGTAGACGGCTGTGCAAGTCTGAAGTGAAAGGCATGGGCTCAACCTGTGGACTGCTTTGGAAACTGTGCAGCTAGAGTGTCGGAGAGGTAAGTGGAATTCCTAGT
ba88d4e4e6a24ecc2a5aab6bdfbb77f5	-7.885759110000009	0.0096236255192499	0.0601672803997978	0.0049463591966865	(-7.98935, -7.76509)	(0.00049234, 0.0192964)	0.0091312855192499	0.00967277448075	yes	d__Bacteria; p__Bacillota_A_368345; c__Clostridia_258483; o__Oscillospirales; f__Oscillospiraceae_88309; g__Lawsonibacter; s__Lawsonibacter faecis	numerator	alcohol_eaten	TACGTAGGTGGCAAGCGTTATCCGGATTTACTGGGTGTAAAGGGCGTGTAGGCGGGAAAGCAAGTCAGATGTGAAAACTGTGGGCTCAACCCACAGCCTGCATTTGAAACTGTTTTTCTTGAGTACTGGAGAGGCAGATGGAATTCCTAG
9ed241a051fe72047261df3b7e08b675	-7.122453755000013	0.0104365039305099	0.0670168303372367	0.0052733148121765	(-7.23845, -6.99053)	(0.000626093, 0.0203001)	0.0098104109305099	0.0098635960694901	yes	d__Bacteria; p__Bacillota_A_368345; c__Clostridia_258483; o__Oscillospirales; f__Ruminococcaceae; g__Gemmiger_A_73129; s__Gemmiger_A_73129 formicilis	numerator	alcohol_eaten	ACGTAGGGTGCAAGCGTTGTCCGGAATTACTGGGTGTAAAGGGAGCGCAGGCGGACCGGCAAGTTGGAAGTGAAAACTATGGGCTCAACCCATAAATTGCTTTCAAAACTGCTGGCCTTGAGTAGTGCAGAGGTAGGTGGAATTCCCGGT
c82032c40c98975f71892e4be561c87a	-7.134205695000006	0.0104572547565499	0.0507011232135638	0.0040569834882137	(-7.23352, -7.0427)	(0.0019813, 0.01716)	0.0084759547565499	0.0067027452434501	yes	d__Bacteria; p__Bacillota_A_368345; c__Clostridia_258483; o__Oscillospirales; f__Oscillospiraceae_88309; g__Dysosmobacter; s__Dysosmobacter welbionis	numerator	alcohol_eaten	TACGTAGGTGGCAAGCGTTGTCCGGATTTACTGGGTGTAAAGGGCGTGCAGCCGGGCCGGCAAGTCAGATGTGAAATCTGGAGGCTTAACCTCCAAACTGCATTTGAAACTGTAGGTCTTGAGTACCGGAGAGGTTATCGGAATTCCTTG
0b05a2e48cdc5f9e766bb0f4c209d4b4	-8.861206954999998	0.0105309140301499	0.061271588491551	0.0048421528123208	(-8.97103, -8.74347)	(0.00116006, 0.0197168)	0.0093708540301499	0.00918588596985	yes	d__Bacteria; p__Bacillota_A_368345; c__Clostridia_258483; o__Oscillospirales; f__Oscillospiraceae_88309; g__Dysosmobacter; s__Dysosmobacter welbionis	numerator	alcohol_eaten	TACGTAGGTGGCAAGCGTTGTCCGGATTTACTGGGTGTAAAGGGCGTGCAGCCGGGCTGGCAAGTCAGGCGTGAAATCCCAGGGCTCAACCCTGGAACTGCGTTTGAAACTGCTGGTCTTGAGTACCGGAGAGGTCATCGGAATTCCTTG
2d575dfaf20c70d49b09be32a1492254	-8.924556385000022	0.01121593806365	0.064564540114383	0.0050105540310298	(-9.04054, -8.79967)	(0.00201354, 0.0206652)	0.00920239806365	0.00944926193635	yes	d__Bacteria; p__Bacillota_A_368345; c__Clostridia_258483; o__Lachnospirales; f__Lachnospiraceae; g__Clostridium_R_135822; s__Clostridium_R_135822 fessum	numerator	alcohol_eaten	ACGTAGGGGGCAAGCGTTATCCGGATTTACTGGGTGTAAAGGGAGCGTAGACGGTAAAGCAAGTCTGAAGTGAAAGCCCGGGGCTCAACCCCGGGACTGCTTTGGAAACTGTTTAACTAGAGTGCTGGAGAGGTAAGCGGAATTCCTAGT
4207ad1746e5fbce9c5ed5efe1e357d9	-7.492472679999998	0.011287726359	0.0624673799115794	0.005077224679039	(-7.60264, -7.36497)	(0.00229474, 0.0214509)	0.008992986359	0.0101631736409999	yes	d__Bacteria; p__Bacillota_I; c__Bacilli_A; o__Erysipelotrichales; f__Coprobacillaceae; g__Faecalibacillus; s__Faecalibacillus intestinalis	numerator	alcohol_eaten	ACGTAGGTGGCGAGCGTTATCCGGAATTATTGGGCGTAAAGAGGGAGCAGGCGGCACTAAGGGTCTGTGGTGAAAGATCGAAGCTTAACTTCGGTAAGCCATGGAAACCGTAGAGCTAGAGTGTGTGAGAGGATCGTGGAATTCCATGTG
64d05989cb6f8053633b2127793200b3	-7.562622750000005	0.01370224301475	0.0669363386482821	0.0051498252639044	(-7.69423, -7.44396)	(0.00345048, 0.0228016)	0.0102517630147499	0.00909935698525	yes	d__Bacteria; p__Bacillota_A_368345; c__Clostridia_258483; o__Lachnospirales; f__Lachnospiraceae; g__Mediterraneibacter_A_155507; s__Mediterraneibacter_A_155507 faecis	numerator	alcohol_eaten	ACGTATGGTGCAAGCGTTATCCGGATTTACTGGGTGTAAAGGGAGCGTAGACGGAGTGGCAAGTCTGATGTGAAAACCCGGGGCTCAACCCCGGGACTGCATTGGAAACTGTCAATCTAGAGTACCGGAGAGGTAAGCGGAATTCCTAGT
46d8ab5615f60d7b522f3590976668be	-9.102673395	0.0137236755979	0.0613592216380225	0.004727251388927	(-9.21307, -8.98861)	(0.0055069, 0.0229431)	0.0082167755979	0.0092194244021	yes	d__Bacteria; p__Bacillota_A_368345; c__Clostridia_258483; o__Lachnospirales; f__Anaerotignaceae; g__; s__	numerator	alcohol_eaten	TACGTAGGGGGCAAGCGTTATCCGGAATTACTGGGTGTAAAGGGAGCGTAGGCGGCATGGTAAGTAAGATGTGAAAGCCCGAGGCTTAACCTCGAGGATTGCATTTTAAACTATCAAGCTAGAGTACAGGAGAGGAAAGCGGAATTCCTA
4b548f1f6fc22f32237396b7d4ffee6e	-7.762639209999985	0.013827209085	0.0519582875850994	0.0041647596107728	(-7.85859, -7.67101)	(0.00614222, 0.0215355)	0.007684989085	0.0077082909149999	yes	d__Bacteria; p__Bacillota_A_368345; c__Clostridia_258483; o__Oscillospirales; f__Oscillospiraceae_88309; g__Lawsonibacter; s__Lawsonibacter asaccharolyticus	numerator	alcohol_eaten	TACGTAGGTGGCAAGCGTTATCCGGATTTACTGGGTGTAAAGGGCGTGTAGGCGGGAAGGCAAGTCAGATGTGAAAACTATGGGCTCAACCCATAGCCTGCATTTGAAACTGTTTTTCTTGAGTGCTGGAGAGGCAATCGGAATTCCGTG
9ac5fec396208e598ab2e2d26985d0df	-8.260675040000002	0.013920941475	0.0491793692802012	0.0038406411772971	(-8.35059, -8.17087)	(0.00667776, 0.0209182)	0.007243181475	0.006997258525	yes	d__Bacteria; p__Actinomycetota; c__Actinomycetes; o__Actinomycetales; f__Actinomycetaceae; g__Pauljensenia; s__Pauljensenia odontolytica_A	numerator	alcohol_eaten	TACGTAGGGCGCGAGCGTTGTCCGGAATTATTGGGCGTAAAGGGCTTGTAGGCGGTTGGTCGCGTCTGCCGTGAAATCCTCTGGCTTAACTGGGGGCGTGCGGTGGGTACGGGCTGACTTGAGTGCGGTAGGGGAGACTGGAACTCCTGG
1aab913302590e21a7be28b1494a3320	-9.242403899999994	0.0141521552609999	0.0643733041080694	0.0049965147623904	(-9.36603, -9.12278)	(0.00504137, 0.0239162)	0.0091107852609999	0.009764044739	yes	d__Bacteria; p__Bacillota_A_368345; c__Clostridia_258483; o__Oscillospirales; f__Oscillospiraceae_88309; g__; s__	numerator	alcohol_eaten	TACGTAGGTGGCAAGCGTTGTCCGGATTTACTGGGTGTAAAGGGCGTGTAGGCGGGATTGCAAGTCAGGCGTGAAAACCAGGGGCTCAACCTCTGGCCTGCGTTTGAAACTGTAGTTCTTGAGTACTGGAGAGGTTGACGGAATTCCTAG
d9b76ee51ff2b6961430bf352cc578f2	-9.62395948000001	0.0145996546039	0.0939175369354925	0.007551350815513	(-9.80347, -9.45686)	(0.0014458, 0.0296769)	0.0131538546038999	0.0150772453961	yes	d__Bacteria; p__Bacillota_I; c__Bacilli_A; o__Lactobacillales; f__Streptococcaceae; g__Streptococcus; s__Streptococcus infantis	numerator	alcohol_eaten	TACGTAGGTCCCGAGCGTTGTCCGGATTTATTGGGCGTAAAGCGAGCGCAGGCGGTTAGATAAGTCTGAAGTTAAAGGCTGTGGCTTAACCATAGTACGCTTTGGAAACTGTTTAACTTGAGTGCAAGAGGGGAGAGTGGAATTCCATGT
bfb7bb16ab570748b3a5d099e9426af1	-8.513042850000001	0.0146445533534999	0.0601468670296093	0.0046459032460225	(-8.61797, -8.38991)	(0.00576947, 0.0231022)	0.0088750833534999	0.0084576466465001	yes	d__Bacteria; p__Bacillota_A_368345; c__Clostridia_258483; o__Oscillospirales; f__Ruminococcaceae; g__Merdimmobilis; s__	numerator	alcohol_eaten	TACGTAGGGAGCGAGCGTTGTCCGGAATTACTGGGTGTAAAGGGAGCGTAGGCGGGAAAGCAAGTTGGAAGTGAAATGCATGGGCTTAACCCATGAGCTGCTTTCAAAACTGTTTTTCTTGAGTGAAGTAGAGGCAGGCGGAATTCCTAG
ccee9fc92f4182805278384a02a4d7d3	-9.862222675000009	0.0148723129412999	0.0947151812139656	0.00734743990438	(-10.0265, -9.67031)	(0.00157429, 0.0295279)	0.0132980229412998	0.0146555870587001	yes	d__Bacteria; p__Bacillota_A_368345; c__Clostridia_258483; o__Oscillospirales; f__Oscillospiraceae_88309; g__Dysosmobacter; s__Dysosmobacter welbionis	numerator	alcohol_eaten	ACGTAGGTGGCAAGCGTTGTCCGGATTTACTGGGTGTAAAGGGCGTGCAGCCGGGCCGGCAAGTCAGATGTGAAATCTGGAGGCTTAACCTCCAAACTGCATTTGAAACTGTAGGTCTTGAGTACCGGAGAGGTTATCGGAATTCCTTGT
8dccd839cf4868a3343e411c063932a6	-9.325630530000002	0.0178189061856	0.1057234597372744	0.0086934529171487	(-9.51679, -9.13163)	(0.00296524, 0.0361555)	0.0148536661855999	0.0183365938144	yes	d__Bacteria; p__Bacillota_A_368345; c__Clostridia_258483; o__Oscillospirales; f__Acutalibacteraceae; g__UBA5905; s__	numerator	alcohol_eaten	TACGTAGGGAGCGAGCGTTGTCCGGATTTACTGGGTGTAAAGGGTGCGTAGGCGGGATGGCAAGTCAGATGTGAAATACCGGGGCTTAACCCCGGGGCTGCATTTGAAACTGTCGTTCTTGAGTGAAGTAGAGGCAGGCGGAATTCCTAG
8720f9ecd2331ce68e2896df1bf2d977	-3.8386107799999953	0.017909096395	0.059761944657044	0.0048188817648742	(-3.95704, -3.73589)	(0.00890891, 0.0269083)	0.009000186395	0.0089992036049999	yes	d__Bacteria; p__Actinomycetota; c__Coriobacteriia; o__Coriobacteriales; f__Coriobacteriaceae; g__Collinsella; s__Collinsella aerofaciens_F	numerator	alcohol_eaten	TACGTAGGGGGCGAGCGTTATCCGGATTCATTGGGCGTAAAGCGCGCGTAGGCGGCCCGGCAGGCCGGGGGTCGAAGCGGGGGGCTCAACCCCCCGAAGCCCCCGGAACCTCCGCGGCTTGGGTCCGGTAGGGGAGGGTGGAACACCCGG
3af2ddaf4af4b5ae4100439a9c3d4099	-9.124763465	0.01851242078	0.0863413612276514	0.0068541537456819	(-9.2748, -8.95985)	(0.00556056, 0.0301776)	0.01295186078	0.0116651792199999	yes	d__Bacteria; p__Bacillota_A_368345; c__Clostridia_258483; o__Oscillospirales; f__Oscillospiraceae_88309; g__Enterenecus; s__Enterenecus faecium	numerator	alcohol_eaten	TACGTAGGTGGCAAGCGTTATCCGGATTTATTGGGTGTAAAGGGCGTGTAGGCGGGATTGCAAGTCAGATGTGAAAACTGGGGGCTCAACCTCCAGCCTGCATTTGAAACTGTAGTTCTTGAGTGTCGGAGAGGCAATCGGAATTCCGTG
1fb601d8edb6994ffb112ad1a34828d5	-9.34104845499999	0.0197066972839999	0.0945928892822445	0.0076241138728997	(-9.53112, -9.1751)	(0.00511078, 0.0342763)	0.0145959172839999	0.0145696027160001	yes	d__Bacteria; p__Bacillota_A_368345; c__Clostridia_258483; o__Oscillospirales; f__Ruminococcaceae; g__Gemmiger_A_73129; s__	numerator	alcohol_eaten	ACGTAGGGTGCAAGCGTTGTCCGGAATTACTGGGTGTAAAGGGAGCGCAGGCGGACCGGCAAGTTGGAAGTGAAATCCATGGGCTCAACCCGTGAATTGCTTTCAAAACTGCTGGCCTTGAGTAGTGCAGAGGTAGGTGGAATTCCCGGT
e82ab12c51a893c6d7938a16632199a8	-7.753453000000015	0.021590291561	0.1306468466106244	0.0107129675634979	(-7.9914, -7.49418)	(0.00223765, 0.0415456)	0.019352641561	0.019955308439	yes	d__Bacteria; p__Bacillota_A_368345; c__Clostridia_258483; o__Lachnospirales; f__Lachnospiraceae; g__Acetatifactor; s__Acetatifactor acetigignens	numerator	alcohol_eaten	TACGTAGGGGGCAAGCGTTATCCGGATTTACTGGGTGTAAAGGGAGCGTAGACGGCATGGCAAGTCTGAAGTGAAATGCGGGGGCTCAACCCCTGAACTGCTTTGGAAACTGTCAGGCTGGAGTGCAGGAGAGGTAAGTGGAATTCCTAG
192522c9b7c41f7a761f8a2ba792268a	-7.019248255000009	0.0219563929399999	0.0848015973959511	0.0066454174760577	(-7.1742, -6.86054)	(0.0103825, 0.0348098)	0.0115738929399999	0.0128534070600001	yes	d__Bacteria; p__Actinomycetota; c__Coriobacteriia; o__Coriobacteriales; f__Eggerthellaceae; g__Adlercreutzia_A_404257; s__Adlercreutzia_A_404257 equolifaciens	numerator	alcohol_eaten	TACGTAGGGGGCGAGCGTTATCCGGATTCATTGGGCGTAAAGCGCGCGTAGGCGGCCGCCTAAGCGGAACCTCTAATCCCGGGGCTCAACCTCGGGCCGGGTTCCGGACTGGGCGGCTCGAGTGCGGTAGAGGCAGGCGGAATTCCCGGT
de24ab68045830f7ea823f771a1f7dd3	-6.581450650000002	0.022735801595	0.0749128755840909	0.0060944857434133	(-6.71188, -6.44054)	(0.0116399, 0.0343833)	0.011095901595	0.0116474984049999	yes	d__Bacteria; p__Actinomycetota; c__Coriobacteriia; o__Coriobacteriales; f__Coriobacteriaceae; g__Collinsella; s__Collinsella aerofaciens_F	numerator	alcohol_eaten	ACGTAGGGGGCGAGCGTTATCCGGATTCATTGGGCGTAAAGCGCGCGTAGGCGGCCCGGCAGGCCGGGGGTCGAAGCGGGGGGCTCAACCCCCCGAAGCCCCCGGAACCTCCGCGGCTTGGGTCCGGTAGGGGAGGGTGGAACACCCGGT
c4e57b91cc2be5a2232b3612abdf4c0c	-8.318611784999998	0.0241529901355	0.1513935191848176	0.0122263006722587	(-8.58527, -8.03953)	(0.00347128, 0.0484683)	0.0206817101355	0.0243153098645	yes	d__Bacteria; p__Bacillota_I; c__Bacilli_A; o__Erysipelotrichales; f__Erysipelotrichaceae; g__Merdibacter; s__Merdibacter massiliensis	numerator	alcohol_eaten	TACGTAGGTGGCGAGCGTTATCCGGAATCATTGGGCGTAAAGGGTGCGTAGGTGGCACGATAAGTCTGTAGTAAAAGGCAGCGGCTCAACCGCTGTTGGCTATGGAAACTGTCGAGCTGGAGTGCAGAAGAGGGCGATGGAATTCCATGT
b3bf877149e7a31ad9a7397a3ca8b011	-9.567236555000015	0.0243250300116	0.1176137494984406	0.0093538336341572	(-9.77426, -9.34153)	(0.00590409, 0.040986)	0.0184209400116	0.0166609699884	yes	d__Bacteria; p__Pseudomonadota; c__Gammaproteobacteria; o__Burkholderiales; f__Burkholderiaceae_A_595427; g__Sutterella; s__Sutterella wadsworthensis_A_565869	numerator	alcohol_eaten	ACGTAGGGTGCAAGCGTTAATCGGAATTACTGGGCGTAAAGCGTGCGCAGGCGGTTCTGTAAGATAGATGTGAAATCCCCGGGCTCAACCTGGGAATTGCATATATGACTGCAGGACTTGAGTTTGTCAGAGGAGGGTGGAATTCCACGT
7b2ff5940de11da4dc3bb208805dff11	-8.637830195000001	0.0250944620549999	0.0651558843912963	0.0053834044207156	(-8.74872, -8.50645)	(0.0155291, 0.0352416)	0.0095653620549998	0.0101471379450001	yes	d__Bacteria; p__Bacillota_A_368345; c__Clostridia_258483; o__Oscillospirales; f__Oscillospiraceae_88309; g__; s__	numerator	alcohol_eaten	TACGTAGGTGGCAAGCGTTGTCCGGATTTACTGGGTGTAAAGGGCGTGTAGCCGGGGAGACAAGTCAGATGTGAAATCTGGAGGCTCAACCTCCAAACTGCATTTGAAACTGTTTCTCTTGAGTATCGGAGAGGTAATCGGAATTCCTAG
e9ad916c93ff127ade2a8283db7603a1	-6.433776559999993	0.02645694766175	0.1878972131035113	0.0150834915700724	(-6.78018, -6.08886)	(0.000242953, 0.0557648)	0.02621399466175	0.02930785233825	yes	d__Bacteria; p__Bacillota_A_368345; c__Clostridia_258483; o__Lachnospirales; f__Lachnospiraceae; g__Blautia_A_141780; s__Blautia_A_141780 stercoris	numerator	alcohol_eaten	TACGTAGGGGGCAAGCGTTATCCGGATTTACTGGGTGTAAAGGGAGCGTAGACGGAAGAGCAAGTCTGATGTGAAAGGCTGGGGCTTAACCCCAGGACTGCATTGGAAACTGTTTTTCTTGAGTGCCGGAGAGGTAAGCGGAATTCCTAG
b3d06445a910a9a444919e41f5da39c3	-10.214249169999997	0.0266447470669999	0.0997839189178852	0.0076938030318643	(-10.4074, -10.0329)	(0.0137408, 0.0425424)	0.0129039470669999	0.0158976529330001	yes	d__Bacteria; p__Bacillota_I; c__Bacilli_A; o__Lactobacillales; f__Aerococcaceae; g__Granulicatella; s__Granulicatella adiacens	numerator	alcohol_eaten	TACGTAGGTGGCAAGCGTTGTCCGGATTTATTGGGCGTAAAGCGAGCGCAGGCGGTTCCTTAAGTCTGATGTGAAAGCCCCCGGCTCAACCGGGGAGGGTCATTGGAAACTGGGGAACTTGAGTGCAGAAGAGGAGAGTGGAATTCCATG
154c25181234441402124e02c204074c	-9.769801885000009	0.02935486851	0.1120458876478596	0.0091521038975729	(-9.99361, -9.57163)	(0.0134419, 0.0469043)	0.01591296851	0.01754943149	yes	d__Bacteria; p__Actinomycetota; c__Coriobacteriia; o__Coriobacteriales; f__Eggerthellaceae; g__Adlercreutzia_A_404257; s__Adlercreutzia_A_404257 equolifaciens	numerator	alcohol_eaten	ACGTAGGGGGCGAGCGTTATCCGGATTCATTGGGCGTAAAGCGCGCGTAGGCGGCCGCCTAAGCGGAACCTCTAATCCCGGGGCTCAACCTCGGGCCGGGTTCCGGACTGGGCGGCTCGAGTGCGGTAGAGGCAGGCGGAATTCCCGGTG
0cc26190e976fc496119a5eb4cd0fee7	-10.316586699999997	0.02941604379	0.097953647931611	0.0076447954653591	(-10.5023, -10.1313)	(0.0163308, 0.0450661)	0.01308524379	0.01565005621	yes	d__Bacteria; p__Bacillota_A_368345; c__Clostridia_258483; o__Oscillospirales; f__Ruminococcaceae; g__Massilioclostridium; s__Massilioclostridium facile	numerator	alcohol_eaten	TACGTAGGGAGCGAGCGTTGTCCGGAATTACTGGGTGTAAAGGGAGCGTAGGCGGGACAGCAAGTTGAATGTGAAATCTATGGGCTCAACCCATAAACTGCGTTCAAAACTGTTGTTCTTGAGTGAAGTAGAGGTAGGCGGAATTCCTAG
4c855814a58f4f324e8f0cfaab222e1f	-9.114291745000015	0.0298885766965	0.1325837622098007	0.0103044922158479	(-9.36104, -8.87132)	(0.0103529, 0.0494185)	0.0195356766965	0.0195299233034999	yes	d__Bacteria; p__Bacillota_A_368345; c__Clostridia_258483; o__Oscillospirales; f__Ruminococcaceae; g__Negativibacillus; s__Negativibacillus massiliensis	numerator	alcohol_eaten	TACGTAGGTGGCAAGCGTTGTCCGGAATTACTGGGTGTAAAGGGAGCGTAGGCGGGGAGACAAGTTGAATGTTTAAACTATCGGCTCAACTGATAGTCGCGTTCAAAACTATCACTCTTGAGTGCAGTAGAGGTAGGCGGAATTCCTAGT
7efeb75fc542932a033b37b887994dc8	-8.567234800000001	0.0316099197674999	0.1466042713796566	0.0130159440110763	(-8.81644, -8.26451)	(0.00660817, 0.0548442)	0.0250017497674998	0.0232342802325001	yes	d__Bacteria; p__Bacillota_A_368345; c__Clostridia_258483; o__Christensenellales; f__Aristaeellaceae; g__SFMI01; s__	numerator	alcohol_eaten	TACGTAGGGGGCAAGCGTTGTCCGGAATGATTGGGCGTAAAGGGCGTGTAGGCGGCGATTTAAGTCTGGAGTGAAAGTCCTGCTTTTAAGGTGGGAATTGCTTTGGATACTGGATGGCTAGAGTGCAGGAGAGGTTAGTGGAATTCCCAG
a186bb74dfce512f83043f7b366c60c4	-6.675246614999995	0.0330885470835	0.1733472127897988	0.0134753028326285	(-6.97077, -6.321)	(0.0107577, 0.0603382)	0.0223308470835	0.0272496529165	yes	d__Bacteria; p__Bacillota_A_368345; c__Clostridia_258483; o__TANB77; f__CAG-508; g__Merdicola; s__Merdicola sp900552655	numerator	alcohol_eaten	TACGTAGGGAGCAAGCGTTATCCGGATTTATTGGGTGTAAAGGGTGCGTAGACGGGAAGGTAAGTTAGTTGTGAAATCCCTCGGCTCAACTGAGGAACTGCGACTAAAACTGCTTTTCTTGAGTGCTGGAGAGGAAAGTGGAATTCCTAG
c5e3c5422835403541b0af331a2cc649	-8.957281810000012	0.0391584589185	0.1448216203228091	0.011034062053891	(-9.24891, -8.68873)	(0.0201924, 0.0606172)	0.0189660589185	0.0214587410815	yes	d__Bacteria; p__Bacillota_A_368345; c__Clostridia_258483; o__Oscillospirales; f__Acutalibacteraceae; g__Acutalibacter; s__	numerator	alcohol_eaten	TACGTAGGGAGCAAGCGTTGTCCGGATTTACTGGGTGTAAAGGGTGCGTAGGCGGTTTGGTAAGTCAGAAGTGAAATCCATGGGCTTAACCCATGAACTGCTTTTGAAACTATCGAACTTGAGTGAAGTAGAGGTAGGCGGAATTCCCGG
74923f4bbde849e27fc4eda25d757e2a	-8.888316155000009	0.046290436515	0.1432849579253383	0.0119300816248078	(-9.1551, -8.60723)	(0.0246869, 0.0693062)	0.0216035365149999	0.023015763485	yes	d__Bacteria; p__Bacillota_I; c__Bacilli_A; o__Erysipelotrichales; f__Erysipelotrichaceae; g__Clostridium_AQ; s__Clostridium_AQ innocuum	numerator	alcohol_eaten	TACGTAGGTGGCAAGCGTTATCCGGAATCATTGGGCGTAAAGGGTGCGTAGGTGGCGTACTAAGTCTGTAGTAAAAGGCAATGGCTCAACCATTGTAAGCTATGGAAACTGGTATGCTGGAGTGCAGAAGAGGGCGATGGAATTCCATGT
c5e3c5422835403541b0af331a2cc649	-6.654539134999992	-2.136126133499994	0.4619981307449217	0.4831206306696206	(-7.55042, -5.84721)	(-2.97512, -1.20361)	0.8389938665000058	0.932516133499994	yes	d__Bacteria; p__Bacillota_A_368345; c__Clostridia_258483; o__Oscillospirales; f__Acutalibacteraceae; g__Acutalibacter; s__	denominator	phosphorus_eaten	TACGTAGGGAGCAAGCGTTGTCCGGATTTACTGGGTGTAAAGGGTGCGTAGGCGGTTTGGTAAGTCAGAAGTGAAATCCATGGGCTTAACCCATGAACTGCTTTTGAAACTATCGAACTTGAGTGAAGTAGAGGTAGGCGGAATTCCCGG
7efeb75fc542932a033b37b887994dc8	-6.536641465000002	-1.929095017	0.4899604611453901	0.5204905731016864	(-7.49116, -5.62322)	(-2.93209, -0.978001)	1.002994983	0.951094017	yes	d__Bacteria; p__Bacillota_A_368345; c__Clostridia_258483; o__Christensenellales; f__Aristaeellaceae; g__SFMI01; s__	denominator	phosphorus_eaten	TACGTAGGGGGCAAGCGTTGTCCGGAATGATTGGGCGTAAAGGGCGTGTAGGCGGCGATTTAAGTCTGGAGTGAAAGTCCTGCTTTTAAGGTGGGAATTGCTTTGGATACTGGATGGCTAGAGTGCAGGAGAGGTTAGTGGAATTCCCAG
514b34f09e4acd2397d38273c630d338	-6.957219230000001	-1.765315496999999	0.4190341313042496	0.4418702866948256	(-7.70119, -6.15101)	(-2.61178, -0.970067)	0.8464645030000011	0.7952484969999989	yes	d__Bacteria; p__Bacillota_A_368345; c__Clostridia_258483; o__Christensenellales; f__Aristaeellaceae; g__Limiplasma; s__Limiplasma merdipullorum	denominator	phosphorus_eaten	TACGTAGGGGGCAAGCGTTGTCCGGAATGATTGGGCGTAAAGGGCGCGTAGGCGGCCTGGTAAGTTTGAAGTGAAAGTCCTTCTTTTAAGGAGGGAACTGCTTTGAAAACTGTCGGGCTTGAGTGCAGGAGAGGTAAGCGGAATTCCCGG
29bb5fa7f45e47bbabab8cc1b1b3d18e	-7.662891639999994	-1.2650936124500007	0.3572629411756984	0.3718062335003995	(-8.33259, -6.97305)	(-2.04524, -0.623507)	0.7801463875499994	0.6415866124500007	yes	d__Bacteria; p__Bacillota_C; c__Negativicutes; o__Veillonellales; f__Veillonellaceae; g__Veillonella_A; s__Veillonella_A parvula	denominator	phosphorus_eaten	TACGTAGGTGGCAAGCGTTGTCCGGAATTATTGGGCGTAAAGCGCGCGCAGGCGGATCAGTCAGTCTGTCTTAAAAGTTCGGGGCTTAACCCCGTGATGGGATGGAAACTGCTGATCTAGAGTATCGGAGAGGAAAGTGGAATTCCTAGT
3f38509af22157cdcb4006457529d25e	-7.748287039999998	-1.2408087949999995	0.3290835050515878	0.3444816545742368	(-8.40217, -7.17986)	(-1.87258, -0.589757)	0.6317712050000004	0.6510517949999995	yes	d__Bacteria; p__Bacillota_A_368345; c__Clostridia_258483; o__Christensenellales; f__Aristaeellaceae; g__; s__	denominator	phosphorus_eaten	TACGTAGGGGGCGAGCGTTGTCCGGAATGACTGGGCGTAAAGGGCGTGTAGGCGGCTTTTTAAGTCTGGAGTGAAAGCCCCTTTTTCAAGGAGGGGAGTGCTTTGGAGACTGGAGAGCTTGAGTGCGGAAGAGGTAAGTGGAATTCCCAG
fea3411c847e6627afb5e78b88e2e9af	-4.742208669999999	-0.9915949446950008	0.2932693019472568	0.3069622624265904	(-5.28348, -4.17833)	(-1.53208, -0.388607)	0.5404850553049994	0.6029879446950008	yes	d__Bacteria; p__Bacillota_A_368345; c__Clostridia_258483; o__Lachnospirales; f__Lachnospiraceae; g__Mediterraneibacter_A_155507; s__Mediterraneibacter_A_155507 torques	denominator	phosphorus_eaten	TACGTATGGTGCAAGCGTTATCCGGATTTACTGGGTGTAAAGGGAGCGTAGACGGATGGGCAAGTCTGATGTGAAAACCCGGGGCTCAACCCCGGGACTGCATTGGAAACTGTTCATCTAGAGTGCTGGAGAGGTAAGTGGAATTCCTAG
f10155af1849a17996f302d71b32398c	-7.340601589999981	-0.9074371019338484	0.410321397881066	0.4261425526641785	(-8.14513, -6.59471)	(-1.65921, -0.056101)	0.7517728980661517	0.8513361019338485	yes	d__Bacteria; p__Bacillota_A_368345; c__Clostridia_258483; o__Lachnospirales; f__Lachnospiraceae; g__Suilimivivens; s__Suilimivivens aceti	denominator	phosphorus_eaten	TACGTAGGGGGCAAGCGTTATCCGGATTTACTGGGTGTAAAGGGAGCGTAGACGGTGAAGCAAGTCTGAAGTGAAAGGTTGGGGCTCAACCCCGAAACTGCTTTGGAAACTGTTTAACTGGAGTACAGGAGAGGTAAGTGGAATTCCTAG
04195686f2b70585790ec75320de0d6f	-5.069806785000007	-0.8828210207549989	0.3138300530022797	0.320311845154714	(-5.69845, -4.52555)	(-1.48318, -0.287226)	0.600358979245001	0.5955950207549989	yes	d__Bacteria; p__Pseudomonadota; c__Gammaproteobacteria; o__Enterobacterales_737866; f__Enterobacteriaceae_A_725029; g__Escherichia; s__Escherichia fergusonii	denominator	phosphorus_eaten	TACGGAGGGTGCAAGCGTTAATCGGAATTACTGGGCGTAAAGCGCACGCAGGCGGTTTGTTAAGTCAGATGTGAAATCCCCGGGCTCAACCTGGGAACTGCATCTGATACTGGCAAGCTTGAGTCTCGTAGAGGGGGGTAGAATTCCAGG
9099a7f671b923c7b07c12508f17270a	-7.324276315000009	-0.8582738492499996	0.2202338992184689	0.2299057747279153	(-7.70745, -6.90201)	(-1.27606, -0.422415)	0.4177861507500003	0.4358588492499996	yes	d__Bacteria; p__Bacillota_A_368345; c__Clostridia_258483; o__Oscillospirales; f__Acutalibacteraceae; g__Clostridium_A_51961; s__Clostridium_A_51961 leptum	denominator	phosphorus_eaten	TACGTAGGGAGCGAGCGTTGTCCGGATTTACTGGGTGTAAAGGGTGCGTAGGCGGCGAGGCAAGTCAGGCGTGAAATCTATGGGCTTAACCCATAAACTGCGCTTGAAACTGTCTTGCTTGAGTGAAGTAGAGGTAGGCGGAATTCCCGG
5e69d50b5a886d1b222f36de84a9dc98	-8.464761455000005	-0.8307276403300015	0.3258142169140763	0.339589833988353	(-9.06287, -7.85034)	(-1.43892, -0.176789)	0.6081923596699985	0.6539386403300015	yes	d__Bacteria; p__Bacillota_A_368345; c__Clostridia_258483; o__Lachnospirales; f__Lachnospiraceae; g__Roseburia_A_166204; s__Roseburia_A_166204 intestinalis	denominator	phosphorus_eaten	TACGTATGGAGCAAGCGTTATCCGGATTTACTGGGTGTAAAGGGAGTGTAGGCGGCATGGCAAGTCTGATGTGAAAATCCGGGGCTTAACCCCGGACCTGCATTGGAAACTGTCAGGCTGGAGTGTCGGAGAGGTAAGTGGAATTCCTAG
74923f4bbde849e27fc4eda25d757e2a	-7.688540669999993	-0.8035543114095002	0.3838063233131409	0.3975481804798879	(-8.36784, -6.91266)	(-1.62101, -0.109034)	0.8174556885904999	0.6945203114095002	yes	d__Bacteria; p__Bacillota_I; c__Bacilli_A; o__Erysipelotrichales; f__Erysipelotrichaceae; g__Clostridium_AQ; s__Clostridium_AQ innocuum	denominator	phosphorus_eaten	TACGTAGGTGGCAAGCGTTATCCGGAATCATTGGGCGTAAAGGGTGCGTAGGTGGCGTACTAAGTCTGTAGTAAAAGGCAATGGCTCAACCATTGTAAGCTATGGAAACTGGTATGCTGGAGTGCAGAAGAGGGCGATGGAATTCCATGT
0cc2420a6a4698f8bf664d50b17d26b4	-5.481298369999992	-0.7811809391999999	0.2242303615285922	0.2339175616244757	(-5.8827, -5.06407)	(-1.19793, -0.346819)	0.4167490608	0.4343619391999999	yes	d__Bacteria; p__Bacteroidota; c__Bacteroidia; o__Bacteroidales; f__Rikenellaceae; g__Alistipes_A_871400; s__Alistipes_A_871400 finegoldii	denominator	phosphorus_eaten	TACGGAGGATTCAAGCGTTATCCGGATTTATTGGGTTTAAAGGGTGCGTAGGCGGTTTGATAAGTTAGAGGTGAAATCCCGGGGCTTAACTCCGGAACTGCCTCTAATACTGTTAGACTAGAGAGTAGTTGCGGTAGGCGGAATGTATGG
99b02f389bd0b7abad0d4d8affb09e22	-9.044076714999992	-0.7671305910399996	0.341246090293587	0.3585523605355511	(-9.71378, -8.42984)	(-1.4593, -0.127226)	0.6921694089600005	0.6399045910399996	yes	d__Bacteria; p__Bacillota_A_368345; c__Clostridia_258483; o__Oscillospirales; f__Acutalibacteraceae; g__UBA5905; s__	denominator	phosphorus_eaten	TACGTAGGGAGCGAGCGTTGTCCGGATTTACTGGGTGTAAAGGGTGCGTAGGCGGGATGGCAAGTCAGATGTGAAATACCGGGGCTTAACTCCGGGGCTGCATTTGAAACTGTCGTTCTTGAGTGAAGTAGAGGCAGGCGGAATTCCTAG
f7ef98bb6d0061b9368a72b1ff40aad0	-8.199971315000012	-0.7406981970200003	0.379650318995152	0.3981811040712346	(-8.87861, -7.47931)	(-1.46636, -0.00557721)	0.7256618029799998	0.7351209870200003	yes	d__Bacteria; p__Bacillota_A_368345; c__Clostridia_258483; o__Oscillospirales; f__Oscillospiraceae_88309; g__Lawsonibacter; s__Lawsonibacter sp000177015	denominator	phosphorus_eaten	TACGTAGGTGGCAAGCGTTATCCGGATTTACTGGGTGTAAAGGGCGTGTAGGCGGGATTGCAAGTCAGATGTGAAAACCACGGGCTCAACCTGTGGCCTGCATTTGAAACTGTAGTTCTTGAGTACTGGAGAGGCAGACGGAATTCCTAG
a29679284280410db95e5cb8c0b2d73d	-8.204365334999993	-0.7288202618349995	0.2994792265146078	0.3122439300431324	(-8.7885, -7.66979)	(-1.3074, -0.14006)	0.5785797381650004	0.5887602618349995	yes	d__Bacteria; p__Bacteroidota; c__Bacteroidia; o__Bacteroidales; f__Rikenellaceae; g__Alistipes_A_871400; s__Alistipes_A_871400 finegoldii	denominator	phosphorus_eaten	ACGGAGGATTCAAGCGTTATCCGGATTTATTGGGTTTAAAGGGTGCGTAGGCGGTTTGATAAGTTAGAGGTGAAATCCCGGGGCTTAACTCCGGAACTGCCTCTAATACTGTTAGACTAGAGAGTAGTTGCGGTAGGCGGAATGTATGGT
8ffd2b3caa54b2922e98a0d5aab5adde	-6.388947085000001	-0.674705033171499	0.260395129907901	0.2659466293829792	(-6.85552, -5.88603)	(-1.1769, -0.187689)	0.5021949668285011	0.487016033171499	yes	d__Bacteria; p__Bacillota_A_368345; c__Clostridia_258483; o__Lachnospirales; f__Lachnospiraceae; g__Eubacterium_G_180878; s__Eubacterium_G_180878 sp000434315	denominator	phosphorus_eaten	TACGTATGGGGCAAGCGTTATCCGGATTTACTGGGTGTAAAGGGAGCGTAGGCGGTAAGACAAGTCAGAAGTGAAAGGCTGGGGCTCAACCCTGGGACTGCTTTTGAAACTGTCTAACTAGAGTGCAGGAGAGGTAAGTGGAATTCCTAG
a3607a88a8ed64e24a374847b23e404f	-5.840899085000006	-0.6649535684000001	0.1767658947713408	0.182253674037716	(-6.19405, -5.53071)	(-1.00624, -0.337342)	0.3412864315999999	0.3276115684000001	yes	d__Bacteria; p__Bacillota_A_368345; c__Clostridia_258483; o__Oscillospirales; f__Acutalibacteraceae; g__Hominenteromicrobium; s__Hominenteromicrobium mulieris	denominator	phosphorus_eaten	TACGTAGGGAGCAAGCGTTGTCCGGATTTACTGGGTGTAAAGGGTGCGTAGGCGGATTGGCAAGTCAGAAGTGAAATCCATGGGCTTAACCCATGAACTGCTTTTGAAACTGTTAGTCTTGAGTGAAGTAGAGGTAGGCGGAATTCCCGG
51625f89e7332f46ab0641e10cede6ea	-6.877983384999993	-0.6128526232550005	0.3183599265061354	0.324062399201521	(-7.50041, -6.33803)	(-1.26142, -0.0726698)	0.6485673767449995	0.5401828232550004	yes	d__Bacteria; p__Bacillota_A_368345; c__Clostridia_258483; o__Lachnospirales; f__Lachnospiraceae; g__Roseburia_D; s__Roseburia_D yibonii	denominator	phosphorus_eaten	TACGTAGGGGGCAAGCGTTATCCGGATTTACTGGGTGTAAAGGGAGCGCAGGCGGATGGCTAAGTCTGATGTGAAAGCCCGGGGCTCAACCCCGGGACTGCATTGGAAACTGGTTATCTTGAGTGTCGGAGAGGTAAGTGGAATTCCTAG
1a5526b9f7147b6893f1a034a107cc65	-9.298195809999992	-0.6077888333025007	0.3075535956509757	0.3202342097718982	(-9.84067, -8.70004)	(-1.22538, -0.0290797)	0.6175911666974992	0.5787091333025006	yes	d__Bacteria; p__Bacillota_A_368345; c__Clostridia_258483; o__Oscillospirales; f__Acutalibacteraceae; g__Anaeromassilibacillus; s__Anaeromassilibacillus sp001305115	denominator	phosphorus_eaten	TACGTAGGGAGCGAGCGTTGTCCGGATTTACTGGGTGTAAAGGGTGCGTAGGCGGATCTGCAAGTCAGTAGTGAAATCCCAGGGCTTAACCCTGGAACTGCTATTGAAACTGTGGGTCTTGAGTGAGGTAGAGGCAGGCGGAATTCCCGG
340a5698fe78713b785c3bcce89df73b	-7.961646304999999	-0.6030356135649997	0.2624473909681654	0.2750341304101885	(-8.44614, -7.47192)	(-1.06265, -0.0380948)	0.4596143864350004	0.5649408135649997	yes	d__Bacteria; p__Bacteroidota; c__Bacteroidia; o__Bacteroidales; f__Rikenellaceae; g__Alistipes_A_871404; s__Alistipes_A_871404 ihumii	denominator	phosphorus_eaten	TACGGAGGATCCGAGCGTTATCCGGATTTATTGGGTTTAAAGGGTGCGTAGGCTGTTTTTTAAGTTAGAGGTGAAAGCTCGACGCTCAACGTCGAAATTGCCTCTGATACTGAGAGACTAGAGTGTAGTTGCGGAAGGCGGAATGTGTGG
e644522cf6d7222c9da7f9ecf614cd89	-8.205449015000001	-0.6027696422350005	0.2979242208320426	0.3091715880519167	(-8.79131, -7.65491)	(-1.18699, -0.0169584)	0.5842203577649995	0.5858112422350005	yes	d__Bacteria; p__Bacteroidota; c__Bacteroidia; o__Bacteroidales; f__Marinifilaceae; g__Butyricimonas; s__Butyricimonas faecihominis	denominator	phosphorus_eaten	TACGGGGGATGCGAGCGTTATCCGGATTTATTGGGTTTAAAGGGCGCGTAGGCGGGACGCCAAGTCAGCGGTAAAAGACTGCAGCTAAACTGTAGCACGCCGTTGAAACTGGCGACCTGGAGACGAGACGAGGGAGGCGGAACAAGTGAA
21ce8465657612a85e2f89e74d285ce1	-9.611712275	-0.5874286385055009	0.2915258816034597	0.3043393622801955	(-10.1709, -9.10055)	(-1.1889, -0.0643975)	0.6014713614944992	0.5230311385055009	yes	d__Bacteria; p__Bacillota_A_368345; c__Clostridia_258483; o__Christensenellales; f__Christensenellaceae; g__; s__	denominator	phosphorus_eaten	TACGTAGGGAGCGAGCGTTGTCCGGAATTACTGGGCGTAAAGGGTGCGTAGGCGGTTTGGTAAGTCAGATGTGAAATACCCGGGCTTAACCCGGGGGCTGCATCTGATACTGTCAGACTTGAGTGCAGGAGAGGAAAGCGGAATTCCTAG
33852dc244bb69590e8e756a83bb2f4c	-8.999477970000015	-0.5719500156250007	0.2712985145685084	0.2851971564123283	(-9.52201, -8.51584)	(-1.12691, -0.0671734)	0.5549599843749994	0.5047766156250006	yes	d__Bacteria; p__Bacillota_A_368345; c__Clostridia_258483; o__Oscillospirales; f__Acutalibacteraceae; g__Hydrogeniiclostridium; s__	denominator	phosphorus_eaten	TACGTAGGGAGCGAGCGTTGTCCGGATTTACTGGGTGTAAAGGGTGCGTAGGCGGATAGGCAAGTCAGTGGTGAAATCTATGGGCTTAACCCATAAACTGCCATTGAAACTGTTTATCTTGAGTGGAGTAGAGGCAGGCGGAATTCCCGG
f11bd4248a2f95e53507c5bbf8dda43a	-6.31168558999999	-0.5137238846100001	0.2261157033944166	0.2339751680635576	(-6.73857, -5.8893)	(-0.952127, -0.0724278)	0.4384031153899999	0.4412960846100001	yes	d__Bacteria; p__Bacillota_A_368345; c__Clostridia_258483; o__Oscillospirales; f__Oscillospiraceae_88309; g__Faecousia; s__Faecousia sp000434635	denominator	phosphorus_eaten	TACGTAGGTGGCAAGCGTTGTCCGGATTTACTGGGTGTAAAGGGCGTGTAGGCGGAGATGCAAGTCAGATGTGAAATCCTCGGGCTTAACCCGGGAACTGCATTTGAAACTGTATCCCTTGAGTATCGGAGAGGCAGGCGGAATTCCTAG
3af2ddaf4af4b5ae4100439a9c3d4099	-8.497329530000007	-0.4971877021804987	0.2517139973626398	0.2643753095465627	(-8.96822, -8.04576)	(-0.978306, -0.000634971)	0.4811182978195013	0.4965527311804987	yes	d__Bacteria; p__Bacillota_A_368345; c__Clostridia_258483; o__Oscillospirales; f__Oscillospiraceae_88309; g__Enterenecus; s__Enterenecus faecium	denominator	phosphorus_eaten	TACGTAGGTGGCAAGCGTTATCCGGATTTATTGGGTGTAAAGGGCGTGTAGGCGGGATTGCAAGTCAGATGTGAAAACTGGGGGCTCAACCTCCAGCCTGCATTTGAAACTGTAGTTCTTGAGTGTCGGAGAGGCAATCGGAATTCCGTG
c82032c40c98975f71892e4be561c87a	-6.659107899999995	-0.4138791783049996	0.1557894008518872	0.1604349738423716	(-6.94037, -6.36425)	(-0.700862, -0.112707)	0.2869828216950004	0.3011721783049996	yes	d__Bacteria; p__Bacillota_A_368345; c__Clostridia_258483; o__Oscillospirales; f__Oscillospiraceae_88309; g__Dysosmobacter; s__Dysosmobacter welbionis	denominator	phosphorus_eaten	TACGTAGGTGGCAAGCGTTGTCCGGATTTACTGGGTGTAAAGGGCGTGCAGCCGGGCCGGCAAGTCAGATGTGAAATCTGGAGGCTTAACCTCCAAACTGCATTTGAAACTGTAGGTCTTGAGTACCGGAGAGGTTATCGGAATTCCTTG
6a129e8ae637c96e7bb56223913911f7	-5.623314299999988	-0.4101078695649993	0.2012174906294431	0.2081565348806145	(-5.99109, -5.23492)	(-0.81632, -0.0395132)	0.4062121304350007	0.3705946695649993	yes	d__Bacteria; p__Bacillota_A_368345; c__Clostridia_258483; o__Lachnospirales; f__Lachnospiraceae; g__Eubacterium_F; s__Eubacterium_F sp003491505	denominator	phosphorus_eaten	TACGTAGGGGGCAAGCGTTATCCGGATTTACTGGGTGTAAAGGGTGCGTAGGTGGCAAGGCAAGTCAGATGTGAAAGCCCGGGGCTCAACCCCGGTACTGCATTTGAAACTGTCTAGCTAGAGTGCAGGAGAGGTAAGCGGAATTCCTAG
e2c3ff4f647112723741aa72087f1bfa	-2.927205780000002	-0.4059873121999992	0.1768430227546217	0.1821883688603681	(-3.27783, -2.61385)	(-0.7496, -0.076022)	0.3436126878000008	0.3299653121999991	yes	d__Bacteria; p__Actinomycetota; c__Actinomycetes; o__Actinomycetales; f__Bifidobacteriaceae; g__Bifidobacterium_388775; s__Bifidobacterium breve	denominator	phosphorus_eaten	TACGTAGGGTGCAAGCGTTATCCGGAATTATTGGGCGTAAAGGGCTCGTAGGCGGTTCGTCGCGTCCGGTGTGAAAGTCCATCGCTTAACGGTGGATCCGCGCCGGGTACGGGCGGGCTTGAGTGCGGTAGGGGAGACTGGAATTCCCGG
f7686a74ca2d3729eb66305e8a26309b	-3.3873691700000004	-0.3737181377500003	0.0989634853898705	0.1022301715801436	(-3.56961, -3.20391)	(-0.556647, -0.183843)	0.1829288622499997	0.1898751377500002	yes	d__Bacteria; p__Bacillota_A_368345; c__Clostridia_258483; o__Lachnospirales; f__Lachnospiraceae; g__Anaerostipes; s__Anaerostipes hadrus	denominator	phosphorus_eaten	TACGTAGGGGGCAAGCGTTATCCGGAATTACTGGGTGTAAAGGGTGCGTAGGTGGTATGGCAAGTCAGAAGTGAAAACCCAGGGCTTAACTCTGGGACTGCTTTTGAAACTGTCAGACTGGAGTGCAGGAGAGGTAAGCGGAATTCCTAG
370829fece3190f1a8efccf50b7d0921	-7.328010000000009	-0.3588246250460006	0.1943483134310665	0.1978794956062568	(-7.70203, -6.98711)	(-0.747919, -0.0178942)	0.3890943749539994	0.3409304250460006	yes	d__Bacteria; p__Bacillota_A_368345; c__Clostridia_258483; o__Oscillospirales; f__Oscillospiraceae_88309; g__Lawsonibacter; s__	denominator	phosphorus_eaten	TACGTAGGTGGCAAGCGTTATCCGGATTTACTGGGTGTAAAGGGCGTGTAGGCGGGATTGCAAGTCAGATGTGAAAACTGGGGGCTCAACCTCCAGCCTGCATTTGAAACTGTAGTTCTTGAGTGCTGGAGAGGCAATCGGAATTCCGTG
1527fd8b14037f53b8edb26b111e1f72	-5.486557365000008	-0.3503833902980007	0.1705650168413991	0.1778221343969853	(-5.79574, -5.15703)	(-0.706881, -0.0381576)	0.3564976097019993	0.3122257902980007	yes	d__Bacteria; p__Bacillota_A_368345; c__Clostridia_258483; o__Lachnospirales; f__Lachnospiraceae; g__Enterocloster; s__Enterocloster sp000431375	denominator	phosphorus_eaten	TACGTAGGGGGCAAGCGTTATCCGGATTTACTGGGTGTAAAGGGAGCGCAGACGGCACTGCAAGTCTGAAGTGAAAGCCCGGGGCTCAACCCCGGGACTGCTTTGGAAACTGTAGAGCTAGAGTGCTGGAGAGGCAAGCGGAATTCCTAG
599ba6458e91e2527f358f547ea39261	-3.924132715000001	-0.3319989530184999	0.1082266156464239	0.1122251318419158	(-4.13172, -3.72814)	(-0.54239, -0.127749)	0.2103910469815001	0.2042499530184999	yes	d__Bacteria; p__Bacillota_A_368345; c__Clostridia_258483; o__Lachnospirales; f__Lachnospiraceae; g__Blautia_A_141781; s__Blautia_A_141781 obeum	denominator	phosphorus_eaten	TACGTAGGGGGCAAGCGTTATCCGGATTTACTGGGTGTAAAGGGAGCGTAGACGGCGCAGCAAGTCTGATGTGAAAGGCAGGGGCTTAACCCCTGGACTGCATTGGAAACTGCTGTGCTTGAGTGCCGGAGGGGTAAGCGGAATTCCTAG
bd0f4e14387ee1ac7e5fe586cadbbed4	-8.611794169999992	-0.2980694845900002	0.1537203665257505	0.1602655128507047	(-8.88261, -8.30417)	(-0.612123, -0.0102014)	0.3140535154099997	0.2878680845900002	yes	d__Bacteria; p__Bacillota_A_368345; c__Clostridia_258483; o__Christensenellales; f__; g__; s__	denominator	phosphorus_eaten	TACGTAGGGAGCGAGCGTTGTCCGGAATTACTGGGCGTAAAGGGTGCGTAGGCGGTCTGAAAAGTCGGATGTGAAATCCCCGTGCTTAACATGGGAGCTGCATTCGAAACTTTCGGACTTGAGTGTCGGAGAGGTAAGCGGAATTCCCGG
e1b3393309a8b247e0c358c26176d13c	-7.018907010000009	0.3284662837130002	0.1470939400361547	0.1525765564087387	(-7.3178, -6.7584)	(0.0362552, 0.617174)	0.2922110837130002	0.2887077162869998	yes	d__Bacteria; p__Bacillota_A_368345; c__Clostridia_258483; o__Lachnospirales; f__Lachnospiraceae; g__Dorea_A; s__Dorea_A longicatena	numerator	phosphorus_eaten	ACGTAGGGGGCAAGCGTTATCCGGATTTACTGGGTGTAAAGGGAGCGTAGACGGCACGGCAAGCCAGATGTGAAAGCCCGGGGCTCAACCCCGGGACTGCATTTGGAACTGCTGAGCTAGAGTGTCGGAGAGGCAAGTGGAATTCCTAGT
ba88d4e4e6a24ecc2a5aab6bdfbb77f5	-8.116234385000007	0.3329020101064997	0.170804331289115	0.1761999914764944	(-8.43414, -7.79788)	(0.0184292, 0.668056)	0.3144728101064997	0.3351539898935002	yes	d__Bacteria; p__Bacillota_A_368345; c__Clostridia_258483; o__Oscillospirales; f__Oscillospiraceae_88309; g__Lawsonibacter; s__Lawsonibacter faecis	numerator	phosphorus_eaten	TACGTAGGTGGCAAGCGTTATCCGGATTTACTGGGTGTAAAGGGCGTGTAGGCGGGAAAGCAAGTCAGATGTGAAAACTGTGGGCTCAACCCACAGCCTGCATTTGAAACTGTTTTTCTTGAGTACTGGAGAGGCAGATGGAATTCCTAG
433cf7e272a09b91cc85082a1338b8e1	-8.046626900000014	0.3382887126349995	0.150970013103563	0.1550024411042522	(-8.34238, -7.78268)	(0.0594324, 0.624419)	0.2788563126349995	0.2861302873650004	yes	d__Bacteria; p__Bacillota_A_368345; c__Clostridia_258483; o__Lachnospirales; f__Lachnospiraceae; g__Coprococcus_A_187866; s__Coprococcus_A_187866 catus_A	numerator	phosphorus_eaten	ACGTAGGGGGCAAGCGTTATCCGGATTTACTGGGTGTAAAGGGAGCGTAGGCGGCGGAGCAAGTCAGAAGTGAAAGCCCGGGGCTCAACCCCGGGACGGCTTTTGAAACTGCCCTGCTTGATTTCAGGAGAGGTAAGCGGAATTCCTAGT
4207ad1746e5fbce9c5ed5efe1e357d9	-7.721370030000012	0.3519558478340003	0.1655140021877274	0.1716567980731973	(-8.02436, -7.41576)	(0.0413837, 0.670191)	0.3105721478340003	0.3182351521659997	yes	d__Bacteria; p__Bacillota_I; c__Bacilli_A; o__Erysipelotrichales; f__Coprobacillaceae; g__Faecalibacillus; s__Faecalibacillus intestinalis	numerator	phosphorus_eaten	ACGTAGGTGGCGAGCGTTATCCGGAATTATTGGGCGTAAAGAGGGAGCAGGCGGCACTAAGGGTCTGTGGTGAAAGATCGAAGCTTAACTTCGGTAAGCCATGGAAACCGTAGAGCTAGAGTGTGTGAGAGGATCGTGGAATTCCATGTG
ddd87ec4b9d332c2d8c02f5d1b08dbb4	-7.796720849999991	0.3646040395449993	0.1614970648639704	0.1683961508386094	(-8.11191, -7.49617)	(0.0573338, 0.68765)	0.3072702395449993	0.3230459604550006	yes	d__Bacteria; p__Bacillota_A_368345; c__Clostridia_258483; o__Lachnospirales; f__Lachnospiraceae; g__Bariatricus; s__Bariatricus comes	numerator	phosphorus_eaten	ACGTATGGTGCAAGCGTTATCCGGATTTACTGGGTGTAAAGGGAGCGTAGACGGCTGTGTAAGTCTGAAGTGAAAGCCCGGGGCTCAACCCCGGGACTGCTTTGGAAACTATGCAGCTAGAGTGTCGGAGAGGTAAGTGGAATTCCCAGT
2d575dfaf20c70d49b09be32a1492254	-9.174654914999987	0.3720190004570004	0.175191594491553	0.1802621556694549	(-9.50241, -8.84981)	(0.0578329, 0.727216)	0.3141861004570004	0.3551969995429995	yes	d__Bacteria; p__Bacillota_A_368345; c__Clostridia_258483; o__Lachnospirales; f__Lachnospiraceae; g__Clostridium_R_135822; s__Clostridium_R_135822 fessum	numerator	phosphorus_eaten	ACGTAGGGGGCAAGCGTTATCCGGATTTACTGGGTGTAAAGGGAGCGTAGACGGTAAAGCAAGTCTGAAGTGAAAGCCCGGGGCTCAACCCCGGGACTGCTTTGGAAACTGTTTAACTAGAGTGCTGGAGAGGTAAGCGGAATTCCTAGT
a8d23fd98a311df2db65e5842634aba3	-7.603845259999996	0.3747698522934992	0.1535650475470651	0.1595757996839517	(-7.89479, -7.31184)	(0.0807775, 0.686429)	0.2939923522934992	0.3116591477065007	yes	d__Bacteria; p__Bacillota_A_368345; c__Clostridia_258483; o__Lachnospirales; f__Lachnospiraceae; g__Anaerobutyricum; s__Anaerobutyricum hallii	numerator	phosphorus_eaten	ACGTATGGAGCAAGCGTTATCCGGATTTACTGGGTGTAAAGGGTGCGTAGGTGGCAGTGCAAGTCAGATGTGAAAGGCCGGGGCTCAACCCCGGAGCTGCATTTGAAACTGCTCGGCTAGAGTACAGGAGAGGCAGGCGGAATTCCTAGT
2ae8a432208b85a14e86eb821c86ce2b	-4.703077234999996	0.4252124851800004	0.1576977010266946	0.1635975959671508	(-5.01534, -4.40612)	(0.128835, 0.7544)	0.2963774851800004	0.3291875148199996	yes	d__Bacteria; p__Bacillota_A_368345; c__Clostridia_258483; o__Peptostreptococcales; f__Peptostreptococcaceae_256921; g__Romboutsia_B; s__Romboutsia_B maritimum	numerator	phosphorus_eaten	TACGTAGGGGGCTAGCGTTATCCGGAATTACTGGGCGTAAAGGGTGCGTAGGTGGTTTCTTAAGTCAGAGGTGAAAGGCTACGGCTCAACCGTAGTAAGCCTTTGAAACTGGGAAACTTGAGTGCAGGAGAGGAGAGTGGAATTCCTAGT
9ed241a051fe72047261df3b7e08b675	-7.436869339999996	0.4292110704910019	0.1811378682017218	0.1871286918259845	(-7.75922, -7.05812)	(0.0770818, 0.803988)	0.3521292704910018	0.3747769295089981	yes	d__Bacteria; p__Bacillota_A_368345; c__Clostridia_258483; o__Oscillospirales; f__Ruminococcaceae; g__Gemmiger_A_73129; s__Gemmiger_A_73129 formicilis	numerator	phosphorus_eaten	ACGTAGGGTGCAAGCGTTGTCCGGAATTACTGGGTGTAAAGGGAGCGCAGGCGGACCGGCAAGTTGGAAGTGAAAACTATGGGCTCAACCCATAAATTGCTTTCAAAACTGCTGGCCTTGAGTAGTGCAGAGGTAGGTGGAATTCCCGGT
de24ab68045830f7ea823f771a1f7dd3	-6.773404924999995	0.4365200472524997	0.2224480258604116	0.2318690747266068	(-7.22117, -6.38656)	(0.0103201, 0.87843)	0.4261999472524997	0.4419099527475003	yes	d__Bacteria; p__Actinomycetota; c__Coriobacteriia; o__Coriobacteriales; f__Coriobacteriaceae; g__Collinsella; s__Collinsella aerofaciens_F	numerator	phosphorus_eaten	ACGTAGGGGGCGAGCGTTATCCGGATTCATTGGGCGTAAAGCGCGCGTAGGCGGCCCGGCAGGCCGGGGGTCGAAGCGGGGGGCTCAACCCCCCGAAGCCCCCGGAACCTCCGCGGCTTGGGTCCGGTAGGGGAGGGTGGAACACCCGGT
bc5b6cc17572b4fd6ebd80081410427e	-10.285254464999996	0.4780680044609993	0.2383018810022567	0.244594649985504	(-10.7466, -9.8699)	(0.0422679, 0.935189)	0.4358001044609992	0.4571209955390007	yes	d__Bacteria; p__Bacillota_A_368345; c__Clostridia_258483; o__Peptostreptococcales; f__Anaerovoracaceae; g__Lentihominibacter; s__Lentihominibacter butyrica	numerator	phosphorus_eaten	ACGTAGGGGGCAAGCGTTATCCGGAATTATTGGGCGTAAAGAGTACGTAGGTGGTTTTCTAAGCACGGGGTTTAAGGCAATGGCTTAACCATTGTTCGCCTTGTGAACTGGAAGACTTGAGTGCAGGAGAGGAAAGCGGAATTCCTAGTG
aec9d6920c8746590e4dff84ba121b90	-8.375783014999998	0.4910587001549997	0.2399756013130497	0.2468044280086493	(-8.79917, -7.91565)	(0.0247381, 0.935322)	0.4663206001549997	0.4442632998450003	yes	d__Bacteria; p__Bacillota_A_368345; c__Clostridia_258483; o__Lachnospirales; f__Lachnospiraceae; g__Mediterraneibacter_A_155507; s__Mediterraneibacter_A_155507 lactaris	numerator	phosphorus_eaten	ACGTAGGGGGCAAGCGTTATCCGGATTTACTGGGTGTAAAGGGAGCGTAGACGGAGCAGCAAGTCTGATGTGAAAACCCGGGGCTCAACCCCGGGACTGCATTGGAAACTGTTGATCTGGAGTGCCGGAGAGGTAAGCGGAATTCCTAGT
b61862b15d33865612e76c1db7b995a1	-9.457477509999991	0.4948119425500002	0.1944405816988827	0.1990114700762259	(-9.81525, -9.08678)	(0.130085, 0.874382)	0.3647269425500002	0.3795700574499998	yes	d__Bacteria; p__Bacillota_A_368345; c__Clostridia_258483; o__Oscillospirales; f__Butyricicoccaceae; g__Agathobaculum; s__Agathobaculum butyriciproducens	numerator	phosphorus_eaten	ACGTAGGGAGCAAGCGTTATCCGGATTTACTGGGTGTAAAGGGCGCGCAGGCGGGCCGGTAAGTTGGAAGTGAAATCTATGGGCTTAACCCATAAACTGCTTTCAAAACTGCTGGTCTTGAGTGATGGAGAGGCAGGCGGAATTCCGTGT
d2cccbadb958c9c6547274fa10531f74	-7.556412985000005	0.5133069862999996	0.2006364771275148	0.2108228080549838	(-7.91891, -7.17527)	(0.0974735, 0.883792)	0.4158334862999996	0.3704850137000004	yes	d__Bacteria; p__Bacillota_A_368345; c__Clostridia_258483; o__Peptostreptococcales; f__Peptostreptococcaceae_256921; g__Romboutsia_B; s__Romboutsia_B maritimum	numerator	phosphorus_eaten	ACGTAGGGGGCTAGCGTTATCCGGAATTACTGGGCGTAAAGGGTGCGTAGGTGGTTTCTTAAGTCAGAGGTGAAAGGCTACGGCTCAACCGTAGTAAGCCTTTGAAACTGGGAAACTTGAGTGCAGGAGAGGAGAGTGGAATTCCTAGTG
77f4d90aa6eb8080927f59ee8bbac375	-9.658120814999998	0.5153372322349994	0.1901495620162872	0.1941848389965773	(-10.0223, -9.31548)	(0.161502, 0.871156)	0.3538352322349993	0.3558187677650006	yes	d__Bacteria; p__Bacillota_A_368345; c__Clostridia_258483; o__Lachnospirales; f__Lachnospiraceae; g__Brotaphodocola; s__Brotaphodocola sp003481825	numerator	phosphorus_eaten	ACGTAGGGGGCAAGCGTTATCCGGATTTACTGGGTGTAAAGGGAGCGTAGACGGCGAGACAAGTCTGAAGTGAAAGCCCGGGGCTCAACCCCGGGACTGCTTTGGAAACTGCCTTGCTAGAGTGCTGGAGAGGTAAGTGGAATTCCTAGT
7029eddc845e01d613a3bbc113ebeaba	-7.000899500000004	0.5249157272000006	0.245037492410345	0.2521110363340621	(-7.46142, -6.55464)	(0.0440794, 0.981064)	0.4808363272000006	0.4561482727999995	yes	d__Bacteria; p__Bacillota_A_368345; c__Clostridia_258483; o__Oscillospirales; f__Ruminococcaceae; g__Gemmiger_A_73129; s__	numerator	phosphorus_eaten	AACGTAGGGTGCAAGCGTTGTCCGGAATTACTGGGTGTAAAGGGAGCGCAGGCGGACCGGCAAGTTGGAAGTGAAATCCATGGGCTCAACCCGTGAATTGCTTTCAAAACTGCTGGCCTTGAGTAGTGCAGAGGTAGGTGGAATTCCCGG
aea50462b44fe88301c739b72353e16f	-8.963805130000004	0.5295206330802998	0.2091890069616065	0.2151666306537462	(-9.37584, -8.57873)	(0.124062, 0.934915)	0.4054586330802998	0.4053943669197002	yes	d__Bacteria; p__Bacillota_A_368345; c__Clostridia_258483; o__Lachnospirales; f__Lachnospiraceae; g__Eubacterium_I; s__Eubacterium_I ramulus	numerator	phosphorus_eaten	ACGTATGGAGCAAGCGTTATCCGGATTTACTGGGTGTAAAGGGAGCGTAGGCGGTCCTGCAAGTCTGATGTGAAAGGCCGGGGCTCAACCCCGGGACTGCATTGGAAACTGTAGGACTAGAGTGTCGGAGGGGTAAGTGGAATTCCTAGT
8507091bac6b1be88f3d360d6d535d0e	-8.57119	0.5378802619499994	0.1794858602957346	0.1831397128998634	(-8.89859, -8.23072)	(0.17372, 0.844158)	0.3641602619499994	0.3062777380500006	yes	d__Bacteria; p__Bacillota_A_368345; c__Clostridia_258483; o__Lachnospirales; f__Lachnospiraceae; g__UBA3402; s__UBA3402 sp003478355	numerator	phosphorus_eaten	TACGTAGGGGGCAAGCGTTATCCGGATTTACTGGGTGTAAAGGGAGCGTAGACGGCAGCGCAAGTCTGAAGTGAAAGCCCGGGGCTCAACCCCGGAATGGCTTTGGAAACTGTGCAGCTAGAGTACCGGAGGGGTAAGCGGAATTCCTAG
4973330392dab23937c67af9843e5359	-8.562365465000003	0.5713857071189996	0.2659724349623166	0.2765146327393807	(-9.04862, -8.05909)	(0.0153887, 1.0578)	0.5559970071189996	0.4864142928810004	yes	d__Bacteria; p__Bacillota_A_368345; c__Clostridia_258483; o__Lachnospirales; f__Lachnospiraceae; g__Lachnospira; s__Lachnospira eligens	numerator	phosphorus_eaten	ACGTATGGAGCAAGCGTTATCCGGATTTACTGGGTGTAAAGGGAGTGTAGGTGGCCATGCAAGTCAGAAGTGAAAATCCGGGGCTCAACCCCGGAACTGCTTTTGAAACTGTAAGGCTGGAGTGCAGGAGGGGTGAGTGGAATTCCTAGT
ebab7cfc7858bfb00c486bba21d6ca6d	-6.246679275000011	0.6329099372424994	0.2507728419215773	0.2621316957325831	(-6.74264, -5.76423)	(0.0681887, 1.10506)	0.5647212372424995	0.4721500627575005	yes	d__Bacteria; p__Bacillota_A_368345; c__Clostridia_258483; o__Clostridiales; f__Clostridiaceae_222000; g__Clostridium_T; s__	numerator	phosphorus_eaten	TACGTAGGTGGCGAGCGTTGTCCGGATTTACTGGGCGTAAAGGGAGCGTAGGCGGATTTTTAAGTGAGATGTGAAATACTCGGGCTTAACCTGAGTGCTGCATTTCAAACTGGAAGTCTAGAGTGCAGGAGAGGAGAAGGGAATTCCTAG
490d2aec117bd7289577684ba3cc1b64	-7.465686315000003	0.6541427837245007	0.3490877049813853	0.3612963075807752	(-8.14263, -6.83739)	(0.0560019, 1.39385)	0.5981408837245007	0.7397072162754993	yes	d__Bacteria; p__Bacillota_A_368345; c__Clostridia_258483; o__Oscillospirales; f__Ruminococcaceae; g__Angelakisella; s__Angelakisella massiliensis	numerator	phosphorus_eaten	TACGTAGGTGGCAAGCGTTGTCCGGAATTACTGGGTGTAAAGGGAGCGTAGGCGGGCAGGCAAGTCAGGCGTGAAATATATCGGCTCAACCGGTAACGGCGCTTGAAACTGCAGGTCTTGAGTGAAGTAGAGGTTGGCGGAATTCCTAGT
64d05989cb6f8053633b2127793200b3	-8.084537145000011	0.6791470444500001	0.1908790477097971	0.1987683165074043	(-8.43321, -7.73682)	(0.29558, 1.0265)	0.38356704445	0.3473529555499999	yes	d__Bacteria; p__Bacillota_A_368345; c__Clostridia_258483; o__Lachnospirales; f__Lachnospiraceae; g__Mediterraneibacter_A_155507; s__Mediterraneibacter_A_155507 faecis	numerator	phosphorus_eaten	ACGTATGGTGCAAGCGTTATCCGGATTTACTGGGTGTAAAGGGAGCGTAGACGGAGTGGCAAGTCTGATGTGAAAACCCGGGGCTCAACCCCGGGACTGCATTGGAAACTGTCAATCTAGAGTACCGGAGAGGTAAGCGGAATTCCTAGT
f655279fdb3e9fe733677c83df662486	-9.308018949999992	0.7204156953000012	0.2125798895450778	0.2199034399544964	(-9.72824, -8.92324)	(0.309684, 1.13623)	0.4107316953000011	0.4158143046999989	yes	d__Bacteria; p__Bacillota_A_368345; c__Clostridia_258483; o__Oscillospirales; f__Oscillospiraceae_88309; g__Dysosmobacter; s__Dysosmobacter sp000403435	numerator	phosphorus_eaten	ACGTAGGTGGCAAGCGTTGTCCGGATTTACTGGGTGTAAAGGGCGTGCAGCCGGGCATGCAAGTCAGATGTGAAATCTCAGGGCTTAACCCTGAAACTGCATTTGAAACTGTATGTCTTGAGTGCCGGAGAGGTAATCGGAATTCCTTGT
a9387e76477da8688775569cf540191b	-6.750804629999996	0.7243665030049995	0.3220448555103204	0.3361225123183239	(-7.3088, -6.11944)	(0.108987, 1.3423)	0.6153795030049996	0.6179334969950006	yes	d__Bacteria; p__Bacillota_A_368345; c__Clostridia_258483; o__Peptostreptococcales; f__Peptostreptococcaceae_256921; g__Terrisporobacter; s__	numerator	phosphorus_eaten	TACGTAGGGGGCTAGCGTTATCCGGATTTACTGGGCGTAAAGGGTGCGTAGGTGGTTTCTTAAGTCAGGAGTGAAAGGCTACGGCTCAACCGTAGTAAGCTCTTGAAACTGGGAAACTTGAGTGCAGGAGAGGAAAGTGGAATTCCTAGT
69d052e452e79d571cba042af265d50c	-5.797970440000003	0.7290062826700002	0.4072799958776594	0.4267380117926894	(-6.57826, -5.07707)	(0.00408058, 1.56952)	0.7249257026700002	0.8405137173299998	yes	d__Bacteria; p__Bacillota_A_368345; c__Clostridia_258483; o__Lachnospirales; f__Lachnospiraceae; g__Coprococcus_A_121497; s__Coprococcus_A_121497 eutactus	numerator	phosphorus_eaten	TACGTATGGTGCAAGCGTTATCCGGATTTACTGGGTGTAAAGGGTGCGTAGGTGGCAAGGCAAGTCTGAAGTGAAAATCCGGGGCTCAACCCCGGAACTGCTTTGGAAACTGTTTAGCTAGAGTACAGGAGAGGTAAGTGGAATTCCTAG
66047b69a772cae3e37186eb74254da7	-9.54152361499998	0.729836008342501	0.3577286351126812	0.3673137057494284	(-10.1939, -8.86323)	(0.0853937, 1.45626)	0.6444423083425009	0.7264239916574992	yes	d__Bacteria; p__Actinomycetota; c__Coriobacteriia; o__Coriobacteriales; f__Eggerthellaceae; g__Senegalimassilia; s__Senegalimassilia faecalis	numerator	phosphorus_eaten	ACGTATGGGGCGAGCGTTATCCGGATTCATTGGGCGTAAAGCGCGCGTAGGCGGAGCGCTAAGCGGGACCTCTAACCCGAGGGCTCAACCCCCGGCCGGGTCCCGAACTGGCGCTCTCGAGTGCGGTAGGGGAGAGCGGAATTCCCGGTG
f45b62ab6ec22fb20364a7e05088158f	-7.943132635000015	0.7307061842050003	0.333098311964511	0.3499088060020902	(-8.58292, -7.32345)	(0.0839601, 1.40851)	0.6467460842050003	0.6778038157949996	yes	d__Bacteria; p__Bacillota_A_368345; c__Clostridia_258483; o__Lachnospirales; f__Lachnospiraceae; g__Muricoprocola; s__Muricoprocola aceti	numerator	phosphorus_eaten	TACGTAGGGGGCAAGCGTTATCCGGATTTACTGGGTGTAAAGGGAGCGTAGACGGCCGTGCAAGTCTGATGTGAAAGGCTGGGGCTCAACCCCGGGACTGCATTGGAAACTGTATGGCTGGAGTGCCGGAGAGGTAAGCGGAATTCCTAG
1fb601d8edb6994ffb112ad1a34828d5	-9.85979981000001	0.7342300773505	0.2669485961762377	0.2708054303219398	(-10.3608, -9.37123)	(0.288134, 1.29856)	0.4460960773505	0.5643299226494999	yes	d__Bacteria; p__Bacillota_A_368345; c__Clostridia_258483; o__Oscillospirales; f__Ruminococcaceae; g__Gemmiger_A_73129; s__	numerator	phosphorus_eaten	ACGTAGGGTGCAAGCGTTGTCCGGAATTACTGGGTGTAAAGGGAGCGCAGGCGGACCGGCAAGTTGGAAGTGAAATCCATGGGCTCAACCCGTGAATTGCTTTCAAAACTGCTGGCCTTGAGTAGTGCAGAGGTAGGTGGAATTCCCGGT
ae171d16e3cb68ad19636a58839a1ef1	-9.683662680000005	0.7648371293949989	0.3457702039275762	0.3573521781165527	(-10.2981, -8.99528)	(0.0561387, 1.41953)	0.7086984293949989	0.654692870605001	yes	d__Bacteria; p__Bacillota_A_368345; c__Clostridia_258483; o__Peptostreptococcales; f__Peptostreptococcaceae_256921; g__Terrisporobacter; s__	numerator	phosphorus_eaten	ACGTAGGGGGCTAGCGTTATCCGGATTTACTGGGCGTAAAGGGTGCGTAGGTGGTTTCTTAAGTCAGGAGTGAAAGGCTACGGCTCAACCGTAGTAAGCTCTTGAAACTGGGAAACTTGAGTGCAGGAGAGGAAAGTGGAATTCCTAGTG
913d55d109820d0f3fad120be103c64f	-9.143557584999996	0.8008642236700009	0.3216149772263691	0.3358842298359985	(-9.73807, -8.54405)	(0.136589, 1.39324)	0.6642752236700009	0.5923757763299992	yes	d__Bacteria; p__Bacillota_A_368345; c__Clostridia_258483; o__Clostridiales; f__Clostridiaceae_222000; g__Clostridium_T; s__	numerator	phosphorus_eaten	ACGTAGGTGGCGAGCGTTGTCCGGATTTACTGGGCGTAAAGGGAGCGTAGGCGGATTTTTAAGTGAGATGTGAAATACTCGGGCTTAACCTGAGTGCTGCATTTCAAACTGGAAGTCTAGAGTGCAGGAGAGGAGAAGGGAATTCCTAGT
362b97b08074732371b6e76cd1a894e1	-7.99619201	0.9395079419849992	0.4832790048175689	0.496724147248312	(-8.95104, -7.10834)	(0.025164, 1.84943)	0.9143439419849992	0.9099220580150008	yes	d__Bacteria; p__Bacillota_A_368345; c__Clostridia_258483; o__Oscillospirales; f__Oscillospiraceae_88309; g__Limivicinus; s__Limivicinus sp002320035	numerator	phosphorus_eaten	TACGTAGGTGGCGAGCGTTATCCGGATTTACTGGGTGTAAAGGGCGCGTAGGCGGGAATGCAAGTCAGATGTGAAATCCAGGGGCTTAACCCTTGAACTGCATTTGAAACTGTATTTCTTGAGTGTCGGAGAGGTTGACGGAATTCCTAG
1fd31ccf4d6163405f70131e32d5065a	-7.893894930000001	0.9829822413754982	0.4108152694924998	0.4272889353403604	(-8.59317, -7.05436)	(0.132245, 1.74306)	0.8507372413754981	0.7600777586245019	yes	d__Bacteria; p__Bacillota_A_368345; c__Clostridia_258483; o__Christensenellales; f__Aristaeellaceae; g__Onthenecus; s__	numerator	phosphorus_eaten	TACGTAGGGGGCGAGCGTTGTCCGGAATGATTGGGCGTAAAGGGCGCGTAGGCGGCCTGCTAAGTCTGAAGTGAAAGTCCTGCTTTCAAGGTGGGAAGTGCTTTGGATACTGGTGGGCTGGAGTGCAGGAGAGGAAAGCGGAATTACCGG
b423592b0ae631882095792b27729b9c	-9.743726360000007	1.0230584512499994	0.3997275016406182	0.4124465893290075	(-10.4667, -8.99914)	(0.311156, 1.8247)	0.7119024512499994	0.8016415487500006	yes	d__Bacteria; p__Bacillota_A_368345; c__Clostridia_258483; o__Oscillospirales; f__Oscillospiraceae_88309; g__Dysosmobacter; s__Dysosmobacter sp000403435	numerator	phosphorus_eaten	TACGTAGGTGGCAAGCGTTGTCCGGATTTACTGGGTGTAAAGGGCGTGCAGCCGGGCCGACAAGTCAGATGTGAAATCCCGAGGCTTAACCTCGGAACTGCATTTGAAACTGTTGGTCTTGAGTATCGGAGAGGTCATCGGAATTCCTTG
9f74473636e6874853d88dfcbcecff49	-7.902648095000003	1.3223733949999974	0.3256909395786457	0.3379291334579692	(-8.52112, -7.3189)	(0.724824, 1.95398)	0.5975493949999974	0.6316066050000027	yes	d__Bacteria; p__Bacillota_I; c__Bacilli_A; o__Lactobacillales; f__Streptococcaceae; g__Lactococcus_A_346120; s__	numerator	phosphorus_eaten	TACGTAGGTCCCGAGCGTTGTCCGGATTTATTGGGCGTAAAGCGAGCGCAGGTGGTTTATTAAGTCTGGTGTAAAAGGCAGTGGCTCAACCATTGTATGCATTGGAAACTGGTAGACTTGAGTGCAGGAGAGGAGAGTGGAATTCCATGT
a4e2a4e1321a599651edf92f6999e78e	-8.82781937999999	1.3289286601500028	0.4653852630462374	0.4852080098984584	(-9.71334, -7.99328)	(0.385161, 2.18928)	0.9437676601500028	0.8603513398499973	yes	d__Bacteria; p__Bacillota_I; c__Bacilli_A; o__MOL361; f__Turicibacteraceae; g__Turicibacter; s__Turicibacter bilis	numerator	phosphorus_eaten	TACGTAGGTGGCGAGCGTTATCCGGAATTATTGGGCGTAAAGAGCGCGCAGGTGGTTGATTAAGTCTGATGTGAAAGCCCACGGCTTAACCGTGGAGGGTCATTGGAAACTGGTCAACTTGAGTGCAGAAGAGGGAAGTGGAATTCCATG
74923f4bbde849e27fc4eda25d757e2a	-6.578288165000005	-0.9728613520000002	0.3323151587192237	0.1569238960998996	(-7.19843, -5.96204)	(-1.26319, -0.674708)	0.2903286479999998	0.2981533520000002	yes	d__Bacteria; p__Bacillota_I; c__Bacilli_A; o__Erysipelotrichales; f__Erysipelotrichaceae; g__Clostridium_AQ; s__Clostridium_AQ innocuum	denominator	potassium_eaten	TACGTAGGTGGCAAGCGTTATCCGGAATCATTGGGCGTAAAGGGTGCGTAGGTGGCGTACTAAGTCTGTAGTAAAAGGCAATGGCTCAACCATTGTAAGCTATGGAAACTGGTATGCTGGAGTGCAGAAGAGGGCGATGGAATTCCATGT
fea3411c847e6627afb5e78b88e2e9af	-4.3186192150000124	-0.6816531840000002	0.2631564833914105	0.1243444830791866	(-4.79129, -3.80158)	(-0.918875, -0.449409)	0.2372218159999998	0.2322441840000002	yes	d__Bacteria; p__Bacillota_A_368345; c__Clostridia_258483; o__Lachnospirales; f__Lachnospiraceae; g__Mediterraneibacter_A_155507; s__Mediterraneibacter_A_155507 torques	denominator	potassium_eaten	TACGTATGGTGCAAGCGTTATCCGGATTTACTGGGTGTAAAGGGAGCGTAGACGGATGGGCAAGTCTGATGTGAAAACCCGGGGCTCAACCCCGGGACTGCATTGGAAACTGTTCATCTAGAGTGCTGGAGAGGTAAGTGGAATTCCTAG
c5e3c5422835403541b0af331a2cc649	-7.239030740000007	-0.6740252974	0.3917123766438232	0.1870690976758718	(-8.00364, -6.53583)	(-1.02495, -0.339913)	0.3509247026000001	0.3341122973999999	yes	d__Bacteria; p__Bacillota_A_368345; c__Clostridia_258483; o__Oscillospirales; f__Acutalibacteraceae; g__Acutalibacter; s__	denominator	potassium_eaten	TACGTAGGGAGCAAGCGTTGTCCGGATTTACTGGGTGTAAAGGGTGCGTAGGCGGTTTGGTAAGTCAGAAGTGAAATCCATGGGCTTAACCCATGAACTGCTTTTGAAACTATCGAACTTGAGTGAAGTAGAGGTAGGCGGAATTCCCGG
514b34f09e4acd2397d38273c630d338	-7.396452390000005	-0.5764209786499983	0.3696489140067748	0.1763238411483207	(-8.07349, -6.67658)	(-0.918982, -0.250277)	0.3425610213500016	0.3261439786499983	yes	d__Bacteria; p__Bacillota_A_368345; c__Clostridia_258483; o__Christensenellales; f__Aristaeellaceae; g__Limiplasma; s__Limiplasma merdipullorum	denominator	potassium_eaten	TACGTAGGGGGCAAGCGTTGTCCGGAATGATTGGGCGTAAAGGGCGCGTAGGCGGCCTGGTAAGTTTGAAGTGAAAGTCCTTCTTTTAAGGAGGGAACTGCTTTGAAAACTGTCGGGCTTGAGTGCAGGAGAGGTAAGCGGAATTCCCGG
04195686f2b70585790ec75320de0d6f	-4.778918009999995	-0.5613715800000002	0.2776336644836861	0.1305317134287857	(-5.30568, -4.2646)	(-0.807016, -0.314373)	0.2456444199999997	0.2469985800000002	yes	d__Bacteria; p__Pseudomonadota; c__Gammaproteobacteria; o__Enterobacterales_737866; f__Enterobacteriaceae_A_725029; g__Escherichia; s__Escherichia fergusonii	denominator	potassium_eaten	TACGGAGGGTGCAAGCGTTAATCGGAATTACTGGGCGTAAAGCGCACGCAGGCGGTTTGTTAAGTCAGATGTGAAATCCCCGGGCTCAACCTGGGAACTGCATCTGATACTGGCAAGCTTGAGTCTCGTAGAGGGGGGTAGAATTCCAGG
9099a7f671b923c7b07c12508f17270a	-7.082430499999995	-0.5142758164999994	0.2377398335837938	0.1150593789863165	(-7.54322, -6.6495)	(-0.739205, -0.309019)	0.2249291835000005	0.2052568164999994	yes	d__Bacteria; p__Bacillota_A_368345; c__Clostridia_258483; o__Oscillospirales; f__Acutalibacteraceae; g__Clostridium_A_51961; s__Clostridium_A_51961 leptum	denominator	potassium_eaten	TACGTAGGGAGCGAGCGTTGTCCGGATTTACTGGGTGTAAAGGGTGCGTAGGCGGCGAGGCAAGTCAGGCGTGAAATCTATGGGCTTAACCCATAAACTGCGCTTGAAACTGTCTTGCTTGAGTGAAGTAGAGGTAGGCGGAATTCCCGG
b6d740387526e21887b761f90fbc914a	-7.469784809999994	-0.4993938762150005	0.3126759063315623	0.14855902743739	(-8.0872, -6.93621)	(-0.765002, -0.218486)	0.2656081237849995	0.2809078762150004	yes	d__Bacteria; p__Bacillota_A_368345; c__Clostridia_258483; o__Lachnospirales; f__Lachnospiraceae; g__Mediterraneibacter_A_155507; s__Mediterraneibacter_A_155507 torques	denominator	potassium_eaten	ACGTATGGTGCAAGCGTTATCCGGATTTACTGGGTGTAAAGGGAGCGTAGACGGATGGGCAAGTCTGATGTGAAAACCCGGGGCTCAACCCCGGGACTGCATTGGAAACTGTTCATCTAGAGTGCTGGAGAGGTAAGTGGAATTCCTAGT
370829fece3190f1a8efccf50b7d0921	-6.73989211499999	-0.4656943315000001	0.2120792542531609	0.1008540439086336	(-7.14563, -6.36143)	(-0.649318, -0.271648)	0.1836236684999998	0.1940463315000001	yes	d__Bacteria; p__Bacillota_A_368345; c__Clostridia_258483; o__Oscillospirales; f__Oscillospiraceae_88309; g__Lawsonibacter; s__	denominator	potassium_eaten	TACGTAGGTGGCAAGCGTTATCCGGATTTACTGGGTGTAAAGGGCGTGTAGGCGGGATTGCAAGTCAGATGTGAAAACTGGGGGCTCAACCTCCAGCCTGCATTTGAAACTGTAGTTCTTGAGTGCTGGAGAGGCAATCGGAATTCCGTG
fe2a1f2b6f247658881254d63fd68b74	-5.108493644999993	-0.4579662758849993	0.3848963165581923	0.184412430827588	(-5.82218, -4.37819)	(-0.784573, -0.0969861)	0.3266067241150007	0.3609801758849992	yes	d__Bacteria; p__Bacillota_A_368345; c__Clostridia_258483; o__Lachnospirales; f__Lachnospiraceae; g__Mediterraneibacter_A_155507; s__Mediterraneibacter_A_155507 faecis	denominator	potassium_eaten	TACGTATGGTGCAAGCGTTATCCGGATTTACTGGGTGTAAAGGGAGCGTAGACGGAGTGGCAAGTCTGATGTGAAAACCCGGGGCTCAACCCCGGGACTGCATTGGAAACTGTCAATCTGGAGTACCGGAGAGGTAAGCGGAATTCCTAG
7efeb75fc542932a033b37b887994dc8	-7.362579169999991	-0.4560066017699995	0.426097740664758	0.2029273778759039	(-8.1527, -6.57399)	(-0.81957, -0.0705451)	0.3635633982300005	0.3854615017699995	yes	d__Bacteria; p__Bacillota_A_368345; c__Clostridia_258483; o__Christensenellales; f__Aristaeellaceae; g__SFMI01; s__	denominator	potassium_eaten	TACGTAGGGGGCAAGCGTTGTCCGGAATGATTGGGCGTAAAGGGCGTGTAGGCGGCGATTTAAGTCTGGAGTGAAAGTCCTGCTTTTAAGGTGGGAATTGCTTTGGATACTGGATGGCTAGAGTGCAGGAGAGGTTAGTGGAATTCCCAG
1a5526b9f7147b6893f1a034a107cc65	-9.019646219999991	-0.4217918038500005	0.3265353928297999	0.1566495822213106	(-9.6422, -8.43005)	(-0.701925, -0.103704)	0.2801331961499995	0.3180878038500004	yes	d__Bacteria; p__Bacillota_A_368345; c__Clostridia_258483; o__Oscillospirales; f__Acutalibacteraceae; g__Anaeromassilibacillus; s__Anaeromassilibacillus sp001305115	denominator	potassium_eaten	TACGTAGGGAGCGAGCGTTGTCCGGATTTACTGGGTGTAAAGGGTGCGTAGGCGGATCTGCAAGTCAGTAGTGAAATCCCAGGGCTTAACCCTGGAACTGCTATTGAAACTGTGGGTCTTGAGTGAGGTAGAGGCAGGCGGAATTCCCGG
2ab8310e1e510f8045c7f4d191fa36be	-8.24363587999999	-0.4122929893944997	0.4030081514027044	0.1951366894610958	(-9.01885, -7.5008)	(-0.776065, -0.04136)	0.3637720106055003	0.3709329893944997	yes	d__Bacteria; p__Bacillota_A_368345; c__Clostridia_258483; o__Lachnospirales; f__Lachnospiraceae; g__Limivivens; s__Limivivens sp900066135	denominator	potassium_eaten	TACGTAGGGGGCAAGCGTTATCCGGATTTACTGGGTGTAAAGGGAGCGTAGACGGCTTTGCAAGTCTGACGTGAAAATCCGGGGCTCAACCCCGGAACTGCGTTGGAAACTGTGAGGCTTGAGTGCCGGAGAGGTAAGCGGAATTCCTAG
f7ef98bb6d0061b9368a72b1ff40aad0	-8.06077036000001	-0.4120717181999994	0.3595295777684645	0.1693959621729981	(-8.71566, -7.39766)	(-0.70788, -0.0933248)	0.2958082818000005	0.3187469181999994	yes	d__Bacteria; p__Bacillota_A_368345; c__Clostridia_258483; o__Oscillospirales; f__Oscillospiraceae_88309; g__Lawsonibacter; s__Lawsonibacter sp000177015	denominator	potassium_eaten	TACGTAGGTGGCAAGCGTTATCCGGATTTACTGGGTGTAAAGGGCGTGTAGGCGGGATTGCAAGTCAGATGTGAAAACCACGGGCTCAACCTGTGGCCTGCATTTGAAACTGTAGTTCTTGAGTACTGGAGAGGCAGACGGAATTCCTAG
2a13ecb6c618ddf8154298c69336dd8e	-7.776179359999992	-0.3850616153044995	0.4234655306279252	0.2015442335344086	(-8.59045, -7.03312)	(-0.761442, -0.0278217)	0.3763803846955004	0.3572399153044995	yes	d__Bacteria; p__Bacillota_I; c__Bacilli_A; o__Erysipelotrichales; f__Coprobacillaceae; g__Thomasclavelia; s__Thomasclavelia spiroformis	denominator	potassium_eaten	TACGTAGGTGGCGAGCGTTATCCGGAATTATTGGGCGTAAAGAGGGAGCAGGCGGCGGCAGAGGTCTGTGGTGAAAGACTGAAGCTTAACTTCAGTAAGCCATAGAAACCGGGCTGCTAGAGTGCAGGAGAGGATCGTGGAATTCCATGT
a167e4d4418792dcaba877443ed0e66d	-7.835966950000007	-0.3820550376159995	0.3562010902338697	0.1690669956075161	(-8.49151, -7.16883)	(-0.682637, -0.0643638)	0.3005819623840005	0.3176912376159995	yes	d__Bacteria; p__Bacteroidota; c__Bacteroidia; o__Bacteroidales; f__Marinifilaceae; g__Butyricimonas; s__Butyricimonas faecihominis	denominator	potassium_eaten	TACGGGGGATGCGAGCGTTATCCGGATTTATTGGGTTTAAAGGGCGCGTAGGCGGGACGCCAAGTCAGCGGTAAAAGACTGCAGCTAAACTGTAGCACGCCGTTGAAACTGGCGCCCTCGAGACGAGACGAGGGAGGCGGAACAAGTGAA
e2c3ff4f647112723741aa72087f1bfa	-2.5806421550000005	-0.3606686093500004	0.1865673395919179	0.0883600367174601	(-2.9336, -2.24962)	(-0.537007, -0.211842)	0.1763383906499996	0.1488266093500004	yes	d__Bacteria; p__Actinomycetota; c__Actinomycetes; o__Actinomycetales; f__Bifidobacteriaceae; g__Bifidobacterium_388775; s__Bifidobacterium breve	denominator	potassium_eaten	TACGTAGGGTGCAAGCGTTATCCGGAATTATTGGGCGTAAAGGGCTCGTAGGCGGTTCGTCGCGTCCGGTGTGAAAGTCCATCGCTTAACGGTGGATCCGCGCCGGGTACGGGCGGGCTTGAGTGCGGTAGGGGAGACTGGAATTCCCGG
29bb5fa7f45e47bbabab8cc1b1b3d18e	-8.083112475000027	-0.3581627998725004	0.3310748405001875	0.1561576057912862	(-8.71832, -7.49055)	(-0.640788, -0.0680397)	0.2826252001274996	0.2901230998725004	yes	d__Bacteria; p__Bacillota_C; c__Negativicutes; o__Veillonellales; f__Veillonellaceae; g__Veillonella_A; s__Veillonella_A parvula	denominator	potassium_eaten	TACGTAGGTGGCAAGCGTTGTCCGGAATTATTGGGCGTAAAGCGCGCGCAGGCGGATCAGTCAGTCTGTCTTAAAAGTTCGGGGCTTAACCCCGTGATGGGATGGAAACTGCTGATCTAGAGTATCGGAGAGGAAAGTGGAATTCCTAGT
5e69d50b5a886d1b222f36de84a9dc98	-8.51373359999999	-0.3565027611561996	0.3506121773440563	0.1671899106686865	(-9.15524, -7.85054)	(-0.678357, -0.0553293)	0.3218542388438004	0.3011734611561996	yes	d__Bacteria; p__Bacillota_A_368345; c__Clostridia_258483; o__Lachnospirales; f__Lachnospiraceae; g__Roseburia_A_166204; s__Roseburia_A_166204 intestinalis	denominator	potassium_eaten	TACGTATGGAGCAAGCGTTATCCGGATTTACTGGGTGTAAAGGGAGTGTAGGCGGCATGGCAAGTCTGATGTGAAAATCCGGGGCTTAACCCCGGACCTGCATTGGAAACTGTCAGGCTGGAGTGTCGGAGAGGTAAGTGGAATTCCTAG
457d3865cf0a4bc602a07d8d5324388f	-7.955598344999996	-0.3464476988015004	0.3189583235890092	0.1514102641452236	(-8.55157, -7.35176)	(-0.62678, -0.0486261)	0.2803323011984996	0.2978215988015004	yes	d__Bacteria; p__Bacillota_A_368345; c__Clostridia_258483; o__Lachnospirales; f__Lachnospiraceae; g__Alitiscatomonas; s__Alitiscatomonas aceti	denominator	potassium_eaten	TACGTAGGGGGCAAGCGTTATCCGGATTTACTGGGTGTAAAGGGAGCGTAGACGGCACAGCAAGTCTGAAGTGAAATCCCCGGGCTCAACCCGGGAACTGCTTTGGAAACTGTTGGGCTAGAGTGCTGGAGAGGCAAGCGGAATTCCTAG
2a7f11895ae7fe9fdffa52016207c561	-5.402936130000006	-0.2946963759949998	0.2310826126200824	0.1103945664346167	(-5.89667, -5.00276)	(-0.504464, -0.0837554)	0.2097676240050002	0.2109409759949998	yes	d__Bacteria; p__Actinomycetota; c__Actinomycetes; o__Actinomycetales; f__Bifidobacteriaceae; g__Bifidobacterium_388775; s__Bifidobacterium breve	denominator	potassium_eaten	ACGTAGGGTGCAAGCGTTATCCGGAATTATTGGGCGTAAAGGGCTCGTAGGCGGTTCGTCGCGTCCGGTGTGAAAGTCCATCGCTTAACGGTGGATCCGCGCCGGGTACGGGCGGGCTTGAGTGCGGTAGGGGAGACTGGAATTCCCGGT
481e48328fe7a9837c7233de8f60fc23	-8.595975445000011	-0.2887583830004997	0.2732625726587926	0.1310927717647733	(-9.12183, -8.09116)	(-0.527262, -0.027939)	0.2385036169995003	0.2608193830004997	yes	d__Bacteria; p__Bacillota_A_368345; c__Clostridia_258483; o__Peptostreptococcales; f__Anaerovoracaceae; g__Hominibacterium; s__Hominibacterium faecale	denominator	potassium_eaten	TACGTAGGGGGCGAGCGTTATCCGGAATTATTGGGCGTAAAGAGTACGTAGGCGGTTTTTTAAGCGAGGGGTATAAGGCAGCGGCTTAACTGCTGTTGGCCCCTCGAACTGGAGGACTTGAGTGTCGGAGAGGAAAGCGGAATTCCTAGT
c82032c40c98975f71892e4be561c87a	-6.488943160000004	-0.2762145658499997	0.1486148310530091	0.0705896425959279	(-6.76334, -6.20462)	(-0.409708, -0.143283)	0.1334934341500003	0.1329315658499997	yes	d__Bacteria; p__Bacillota_A_368345; c__Clostridia_258483; o__Oscillospirales; f__Oscillospiraceae_88309; g__Dysosmobacter; s__Dysosmobacter welbionis	denominator	potassium_eaten	TACGTAGGTGGCAAGCGTTGTCCGGATTTACTGGGTGTAAAGGGCGTGCAGCCGGGCCGGCAAGTCAGATGTGAAATCTGGAGGCTTAACCTCCAAACTGCATTTGAAACTGTAGGTCTTGAGTACCGGAGAGGTTATCGGAATTCCTTG
399bcf0feb12a20ca0731d8d65268dae	-5.7663114250000085	-0.2608376736115001	0.2593879403644651	0.1216365380209494	(-6.26752, -5.2936)	(-0.489443, -0.0333673)	0.2286053263884999	0.2274703736115001	yes	d__Bacteria; p__Bacillota_A_368345; c__Clostridia_258483; o__Oscillospirales; f__Oscillospiraceae_88309; g__Vescimonas; s__Vescimonas fastidiosa	denominator	potassium_eaten	TACGTAGGTGGCAAGCGTTGTCCGGATTTACTGGGTGTAAAGGGCGTGTAGCCGGGAAGGCAAGTCAGATGTGAAATCCACGGGCTCAACTCGTGAACTGCATTTGAAACTGTTTTTCTTGAGTATCGGAGAGGCAATCGGAATTCCTAG
c942f59feffce9c3ab527135de234101	-4.7360584399999945	-0.2445301699499996	0.186011522529026	0.0878213275050724	(-5.06543, -4.36796)	(-0.415787, -0.082353)	0.1712568300500004	0.1621771699499996	yes	d__Bacteria; p__Bacillota_A_368345; c__Clostridia_258483; o__Lachnospirales; f__Lachnospiraceae; g__Roseburia_A_166204; s__Roseburia_A_166204 inulinivorans	denominator	potassium_eaten	TACGTATGGTGCAAGCGTTATCCGGATTTACTGGGTGTAAAGGGAGCGCAGGCGGAAGGCTAAGTCTGATGTGAAAGCCCGGGGCTCAACCCCGGTACTGCATTGGAAACTGGTCATCTAGAGTGTCGGAGGGGTAAGTGGAATTCCTAG
bfb7bb16ab570748b3a5d099e9426af1	-7.918460884999998	-0.2297040767279995	0.1906543335328802	0.0911068033447782	(-8.27502, -7.57801)	(-0.391601, -0.054935)	0.1618969232720004	0.1747690767279995	yes	d__Bacteria; p__Bacillota_A_368345; c__Clostridia_258483; o__Oscillospirales; f__Ruminococcaceae; g__Merdimmobilis; s__	denominator	potassium_eaten	TACGTAGGGAGCGAGCGTTGTCCGGAATTACTGGGTGTAAAGGGAGCGTAGGCGGGAAAGCAAGTTGGAAGTGAAATGCATGGGCTTAACCCATGAGCTGCTTTCAAAACTGTTTTTCTTGAGTGAAGTAGAGGCAGGCGGAATTCCTAG
599ba6458e91e2527f358f547ea39261	-3.907825379999995	-0.1596453798200001	0.1126822263409612	0.0533432807696213	(-4.1251, -3.70872)	(-0.265435, -0.0627999)	0.1057896201799998	0.0968454798200001	yes	d__Bacteria; p__Bacillota_A_368345; c__Clostridia_258483; o__Lachnospirales; f__Lachnospiraceae; g__Blautia_A_141781; s__Blautia_A_141781 obeum	denominator	potassium_eaten	TACGTAGGGGGCAAGCGTTATCCGGATTTACTGGGTGTAAAGGGAGCGTAGACGGCGCAGCAAGTCTGATGTGAAAGGCAGGGGCTTAACCCCTGGACTGCATTGGAAACTGCTGTGCTTGAGTGCCGGAGGGGTAAGCGGAATTCCTAG
79280cea51a6fe8a3432b2f266dd34db	-3.407431814999996	-0.1222760758960003	0.1133095915721869	0.0536892142068845	(-3.60519, -3.18781)	(-0.224204, -0.0260195)	0.1019279241039996	0.0962565758960003	yes	d__Bacteria; p__Bacillota_A_368345; c__Clostridia_258483; o__Oscillospirales; f__Ruminococcaceae; g__Faecalibacterium; s__Faecalibacterium duncaniae	denominator	potassium_eaten	AACGTAGGTCACAAGCGTTGTCCGGAATTACTGGGTGTAAAGGGAGCGCAGGCGGGAAGACAAGTTGGAAGTGAAATCTATGGGCTCAACCCATAAACTGCTTTCAAAACTGTTTTTCTTGAGTAGTGCAGAGGTAGGCGGAATTCCCGG
2b982979f2401a8bc447d7141879e9b2	-3.6574408100000033	-0.10533098101	0.0980189283431721	0.0463100742618017	(-3.83273, -3.46895)	(-0.18595, -0.0127887)	0.08061901899	0.09254228101	yes	d__Bacteria; p__Bacillota_A_368345; c__Clostridia_258483; o__Lachnospirales; f__Lachnospiraceae; g__Dorea_A; s__Dorea_A longicatena	denominator	potassium_eaten	TACGTAGGGGGCAAGCGTTATCCGGATTTACTGGGTGTAAAGGGAGCGTAGACGGCACGGCAAGCCAGATGTGAAAGCCCGGGGCTCAACCCCGGGACTGCATTTGGAACTGCTGAGCTAGAGTGTCGGAGAGGCAAGTGGAATTCCTAG
89aabf43d24dd5bd0fd0f5aca189d341	-5.066895100000009	-0.1033794676450001	0.0856038658846082	0.0406761180634527	(-5.22442, -4.90948)	(-0.183015, -0.0323)	0.0796355323549999	0.071079467645	yes	d__Bacteria; p__Bacillota_A_368345; c__Clostridia_258483; o__Lachnospirales; f__Lachnospiraceae; g__Dorea_A; s__Dorea_A formicigenerans	denominator	potassium_eaten	TACGTAGGGGGCAAGCGTTATCCGGATTTACTGGGTGTAAAGGGAGCGTAGACGGCTGTGCAAGTCTGAAGTGAAAGGCATGGGCTCAACCTGTGGACTGCTTTGGAAACTGTGCAGCTAGAGTGTCGGAGAGGTAAGTGGAATTCCTAG
de6891b6f7a1f35bd9ccbc058b9e1a77	-6.7671432349999945	0.0944719097645499	0.1056162718674768	0.0497020606414536	(-6.94666, -6.55096)	(9.68741e-05, 0.186174)	0.0943750356645499	0.0917020902354501	yes	d__Bacteria; p__Bacillota_A_368345; c__Clostridia_258483; o__Lachnospirales; f__Lachnospiraceae; g__Lachnoclostridium_B; s__Lachnoclostridium_B ammoniilytica	numerator	potassium_eaten	TACGTAGGGGGCAAGCGTTATCCGGATTTACTGGGTGTAAAGGGAGCGTAGACGGTATGGCAAGTCTGATGTGAAAGGCCAGGGCTCAACCCTGGGACTGCATTGGAAACTGTCGAACTAGAGTGTCGGAGAGGCAAGTGGAATTCCTAG
9f4d14b114e7499772a797790d81c1db	-5.21538536	0.1183280732750001	0.1197576155168029	0.0566373555823791	(-5.44557, -5.00069)	(0.00612211, 0.21499)	0.1122059632750001	0.0966619267249998	yes	d__Bacteria; p__Bacillota_A_368345; c__Clostridia_258483; o__Lachnospirales; f__Lachnospiraceae; g__Coprococcus_A_187866; s__Coprococcus_A_187866 catus_A	numerator	potassium_eaten	TACGTAGGGGGCAAGCGTTATCCGGATTTACTGGGTGTAAAGGGAGCGTAGGCGGCGGAGCAAGTCAGAAGTGAAAGCCCGGGGCTCAACCCCGGGACGGCTTTTGAAACTGCCCTGCTTGATTTCAGGAGAGGTAAGCGGAATTCCTAG
4c2189b6b5ced3cb80093414e9449de9	-6.231102500000005	0.1386862983435001	0.1442691075942803	0.0683739482818069	(-6.51778, -5.98843)	(0.0218644, 0.273275)	0.1168218983435001	0.1345887016564999	yes	d__Bacteria; p__Bacillota_A_368345; c__Clostridia_258483; o__Oscillospirales; f__Butyricicoccaceae; g__Agathobaculum; s__Agathobaculum butyriciproducens	numerator	potassium_eaten	TACGTAGGGAGCAAGCGTTATCCGGATTTACTGGGTGTAAAGGGCGCGCAGGCGGGCCGGTAAGTTGGAAGTGAAATCTATGGGCTTAACCCATAAACTGCTTTCAAAACTGCTGGTCTTGAGTGATGGAGAGGCAGGCGGAATTCCGTG
2f61368750bbc7603f01c928568e7ad3	-7.277862529999997	0.1501537551499996	0.1654724897353004	0.0778593052645359	(-7.56481, -6.95981)	(0.00136932, 0.282369)	0.1487844351499996	0.1322152448500003	yes	d__Bacteria; p__Bacillota_A_368345; c__Clostridia_258483; o__Lachnospirales; f__Lachnospiraceae; g__Blautia_A_141781; s__Blautia_A_141781 obeum	numerator	potassium_eaten	ACGTAGGGGGCAAGCGTTATCCGGATTTACTGGGTGTAAAGGGAGCGTAGACGGACTGGCAAGTCTGATGTGAAAGGCGGGGGCTCAACCCCTGGACTGCATTGGAAACTGTTAGTCTTGAGTGCCGGAGAGGTAAGCGGAATTCCTAGT
cc968157f7691aab95df444e8cd103e2	-5.665457089999991	0.1582872219499999	0.1281222267529405	0.0608614320879603	(-5.88806, -5.42121)	(0.046097, 0.272201)	0.1121902219499998	0.1139137780500001	yes	d__Bacteria; p__Bacillota_A_368345; c__Clostridia_258483; o__UBA1381; f__UBA1381; g__Hominilimicola; s__Hominilimicola sp001941225	numerator	potassium_eaten	TACGTAGGTGACAAGCGTTGTCCGGATTTACTGGGTGTAAAGGGCGCGTAGGCGGACTGTCAAGTCAGTCGTGAAATACCGGGGCTTAACCCCGGGGCTGCGATTGAAACTGACAGCCTTGAGTATCGGAGAGGAAAGCGGAATTCCTAG
1600415004247da005dd77bd44c633d9	-8.381317789999997	0.1811669107944998	0.1735175560524521	0.0818674052794855	(-8.71424, -8.06483)	(0.0416175, 0.351598)	0.1395494107944998	0.1704310892055002	yes	d__Bacteria; p__Bacillota_A_368345; c__Clostridia_258483; o__UBA1381; f__UBA1381; g__Hominilimicola; s__Hominilimicola sp001941225	numerator	potassium_eaten	ACGTAGGTGACAAGCGTTGTCCGGATTTACTGGGTGTAAAGGGCGCGTAGGCGGACTGTCAAGTCAGTCGTGAAATACCGGGGCTTAACCCCGGGGCTGCGATTGAAACTGACAGCCTTGAGTATCGGAGAGGAAAGCGGAATTCCTAGT
bad4f7c5ada34a1f813946abcfe5c556	-5.085070204999998	0.1888551373699998	0.1369188624675504	0.0648295340800799	(-5.33029, -4.81898)	(0.0702549, 0.308239)	0.1186002373699997	0.1193838626300002	yes	d__Bacteria; p__Bacillota_A_368345; c__Clostridia_258483; o__Lachnospirales; f__Lachnospiraceae; g__; s__	numerator	potassium_eaten	TACGTATGGTGCAAGCGTTATCCGGATTTACTGGGTGTAAAGGGAGCGTAGGTGGCAAGGCAAGCCAGAAGTGAAAACCCGGGGCTCAACCGCGGGATTGCTTTTGGAACTGTCATGCTAGAGTGCAGGAGGGGTGAGCGGAATTCCTAG
ef1616938612ecae94c31842853cb904	-9.257918755000007	0.1953621838990001	0.180947307221467	0.0846114183503724	(-9.58275, -8.93098)	(0.0427126, 0.351923)	0.152649583899	0.1565608161009999	yes	d__Bacteria; p__Bacillota_A_368345; c__Clostridia_258483; o__Lachnospirales; f__Lachnospiraceae; g__Lientehia; s__Lientehia sp902363445	numerator	potassium_eaten	TACGTAGGGGGCAAGCGTTATCCGGATTTACTGGGTGTAAAGGGAGCGCAGGTGGCAAGGCAAGCCAGAAGTGAAAACCCGGGGCTTAACCCCGTGGATTGCTTTTGGAACTGTCTGGCTAGAGTGCAGGAGGGGCAGGCGGAATTCCTA
c1365ec008032ee718dcafaf5ac17adb	-7.382110959999997	0.1984409280945001	0.1969300811683638	0.0939922118874491	(-7.76485, -7.0256)	(0.0285462, 0.382666)	0.1698947280945001	0.1842250719054999	yes	d__Bacteria; p__Bacteroidota; c__Bacteroidia; o__Bacteroidales; f__Rikenellaceae; g__Alistipes_A_871400; s__Alistipes_A_871400 communis	numerator	potassium_eaten	TACGGAGGATCCAAGCGTTATCCGGATTTATTGGGTTTAAAGGGTGCGTAGGCGGTTTAGTAAGTCAGCGGTGAAATTTTGGTGCTTAACACCAAACGTGCCGTTGATACTGCTGGGCTAGAGAGTAGTTGCGGTAGGCGGAATGTATGG
624d0040eafc828499b5009791d96b85	-9.385363565000004	0.2002483446249998	0.2032700267950017	0.0960761578057362	(-9.7467, -8.99952)	(0.0203491, 0.38052)	0.1798992446249998	0.1802716553750002	yes	d__Bacteria; p__Bacillota_A_368345; c__Clostridia_258483; o__Christensenellales; f__Aristaeellaceae; g__Onthenecus; s__	numerator	potassium_eaten	ACGTAGGGGGCGAGCGTTGTCCGGAATGATTGGGCGTAAAGGGCGCGTAGGCGGCCTGCTAAGTCTGGAGTGAAAGTCCTGCTTTCAAGGTGGGAATTGCTTTGGATACTGGTGGGCTGGAGTGCAGGAGAGGAAAGCGGAATTACCGGT
41df3b4c55182503ecd97c6dbe47966a	-7.119877645000009	0.2014122118534999	0.1780145732000723	0.0850369107850383	(-7.45362, -6.79767)	(0.0399754, 0.354028)	0.1614368118534999	0.1526157881465001	yes	d__Bacteria; p__Bacillota_A_368345; c__Clostridia_258483; o__Lachnospirales; f__Lachnospiraceae; g__Alitiscatomonas; s__Alitiscatomonas sp900066535	numerator	potassium_eaten	TACGTAGGGGGCAAGCGTTATCCGGATTTACTGGGTGTAAAGGGAGCGTAGACGGCGATGCAAGTCTGAAGTGAAATACCCGGGCTCAACCTGGGAACTGCTTTGGAAACTGTATGGCTAGAGTGCTGGAGAGGTAAGCGGAATTCCTAG
8a9f7499cdb85b8efa497bb56256cb43	-6.845332174999996	0.20878237075	0.1259496710703102	0.0597082144550701	(-7.08303, -6.60915)	(0.0973738, 0.321904)	0.11140857075	0.11312162925	yes	d__Bacteria; p__Bacillota_A_368345; c__Clostridia_258483; o__Lachnospirales; f__Lachnospiraceae; g__Brotaphodocola; s__Brotaphodocola sp003481825	numerator	potassium_eaten	TACGTAGGGGGCAAGCGTTATCCGGATTTACTGGGTGTAAAGGGAGCGTAGACGGCGAGACAAGTCTGAAGTGAAAGCCCGGGGCTCAACCCCGGGACTGCTTTGGAAACTGCCTTGCTAGAGTGCTGGAGAGGTAAGTGGAATTCCTAG
db093685d2f3295cfa4da0a44d3d9ad0	-8.489412629999991	0.2090764012324998	0.2129217939927314	0.0999206087518826	(-8.8919, -8.09726)	(0.0198253, 0.395656)	0.1892511012324998	0.1865795987675002	yes	d__Bacteria; p__Bacillota_A_368345; c__Clostridia_258483; o__Lachnospirales; f__Lachnospiraceae; g__Anaerostipes; s__Anaerostipes hadrus	numerator	potassium_eaten	ACGTAGGGGGCAAGCGTTATCCGGAATTACTGGGTGTAAAGGGTGCGTAGGTGGTATGGCAAGTCAGAAGTGAAAACCCAGGGCTTAACTCTGGGACTGCTTTTGAAACTGTCAGACTAGAGTGCAGGAGAGGTAAGCGGAATTCCTAGT
f9f5f08e8da4cc9740518223846563db	-8.91366494000001	0.213501074028	0.2502440313274151	0.1161580807135274	(-9.35284, -8.44991)	(0.00640584, 0.433235)	0.207095234028	0.2197339259719999	yes	d__Bacteria; p__Bacteroidota; c__Bacteroidia; o__Bacteroidales; f__Rikenellaceae; g__Alistipes_A_871400; s__Alistipes_A_871400 timonensis	numerator	potassium_eaten	TACGGAGGATTCAAGCGTTATCCGGATTTATTGGGTTTAAAGGGTGCGTAGGCGGTTTGATAAGTTAGAGGTGAAATACCGGTGCTTAACACCGGAACTGCCTCTAATACTGTTGAGCTAGAGAGTAGTTGCGGTAGGCGGAATGTATGG
b9024a1f377b62508864cfea59b16a31	-8.075566924999986	0.2158554571899999	0.1823201223886009	0.0867850752585872	(-8.41418, -7.74756)	(0.0520531, 0.367476)	0.1638023571899999	0.1516205428100001	yes	d__Bacteria; p__Bacillota_A_368345; c__Clostridia_258483; o__Lachnospirales; f__Lachnospiraceae; g__Porcincola; s__	numerator	potassium_eaten	TACGTAGGGGGCAAGCGTTATCCGGATTTACTGGGTGTAAAGGGAGCGTAGACGGTTAAGCAAGTCAGAAGTGAAAGGCTGGGGCTCAACCCCGGGACTGCTTTTGAAACTGTTTAACTAGAGTGCTGGAGAGGTAAGCGGAATTCCTAG
a8d23fd98a311df2db65e5842634aba3	-7.702355765000001	0.219941489105	0.1561144957629329	0.0744001494614138	(-8.01493, -7.41342)	(0.0653733, 0.350127)	0.154568189105	0.130185510895	yes	d__Bacteria; p__Bacillota_A_368345; c__Clostridia_258483; o__Lachnospirales; f__Lachnospiraceae; g__Anaerobutyricum; s__Anaerobutyricum hallii	numerator	potassium_eaten	ACGTATGGAGCAAGCGTTATCCGGATTTACTGGGTGTAAAGGGTGCGTAGGTGGCAGTGCAAGTCAGATGTGAAAGGCCGGGGCTCAACCCCGGAGCTGCATTTGAAACTGCTCGGCTAGAGTACAGGAGAGGCAGGCGGAATTCCTAGT
1fa555f9a74d47a6ca7a65a347bc885f	-6.413129910000003	0.2308474966006	0.1783598329290871	0.0846199695040757	(-6.75002, -6.10064)	(0.0791746, 0.389959)	0.1516728966006	0.1591115033994	yes	d__Bacteria; p__Bacillota_A_368345; c__Clostridia_258483; o__Oscillospirales; f__Oscillospiraceae_88309; g__Dysosmobacter; s__Dysosmobacter sp000403435	numerator	potassium_eaten	TACGTAGGTGGCAAGCGTTGTCCGGATTTACTGGGTGTAAAGGGCGTGCAGCCGGGCATGCAAGTCAGATGTGAAATCTCAGGGCTTAACCCTGAAACTGCATTTGAAACTGTATGTCTTGAGTGCCGGAGAGGTAATCGGAATTCCTTG
be7fc30c58dc772f88007fdefcf21a96	-8.400251710000006	0.2309264821647494	0.1992863565161348	0.0938907069363876	(-8.76864, -8.03332)	(0.0657442, 0.414283)	0.1651822821647494	0.1833565178352506	yes	d__Bacteria; p__Bacillota_A_368345; c__Clostridia_258483; o__Oscillospirales; f__Oscillospiraceae_88309; g__Hominicoprocola; s__Hominicoprocola fusiformis	numerator	potassium_eaten	ACGTAGGTGGCAAGCGTTGTCCGGATTTACTGGGTGTAAAGGGCGTGCAGCCGGGTCTGCAAGTCAGATGTGAAATCCATGGGCTCAACCCATGAACTGCATTTGAAACTGTAGATCTTGAGTGTCGGAGGGGCAATCGGAATTCCTAGT
e39b1ae9776ee98190c8cb02bc9de792	-9.676997279999982	0.2337271143549999	0.2584337489671223	0.1224473682538839	(-10.1538, -9.16688)	(0.0135984, 0.476177)	0.2201287143549999	0.2424498856450001	yes	d__Bacteria; p__Bacillota_A_368345; c__Clostridia_258483; o__Lachnospirales; f__Lachnospiraceae; g__Anaerobutyricum; s__Anaerobutyricum hallii	numerator	potassium_eaten	ACGTATGGAGCAAGCGTTATCCGGATTTACTGGGTGTAAAGGGTGCGTAGGTGGCAGTGCAAGTCAGATGTGAAAGGCCGGGGCTCAACCCCGGAGCTGCATTTGAAACTGCATAGCTGGAGTACAGGAGAGGCAGGCGGAATTCCTAGT
e0b7bd623a1b4cd1640883066e8d96bd	-10.031173350000012	0.2384594111799999	0.268300316626495	0.1268739839517842	(-10.5108, -9.54565)	(0.0219179, 0.485213)	0.2165415111799999	0.2467535888200001	yes	d__Bacteria; p__Bacillota_A_368345; c__Clostridia_258483; o__Lachnospirales; f__Lachnospiraceae; g__UBA3402; s__UBA3402 sp003478355	numerator	potassium_eaten	TACGTAGGGGGCAAGCGTTATCCGGATTTACTGGGTGTAAAGGGAGCGTAGACGGCAGCGCAAGTCTGAAGTGAAAGCCCGGGGCTCAACCCCGGAATGGCTTTGGAAACTGTGCGGCTAGAGTACCGGAGGGGTAAGCGGAATTCCTAG
8f5959f21dc9ce9a281656f8d699ec07	-7.353203735000013	0.2395573620090001	0.2579649301294651	0.1231161547376775	(-7.85525, -6.89863)	(0.0167039, 0.472978)	0.2228534620090001	0.2334206379909999	yes	d__Bacteria; p__Bacillota_A_368345; c__Clostridia_258483; o__Lachnospirales; f__Lachnospiraceae; g__Blautia_A_141781; s__	numerator	potassium_eaten	TACGTAGGGGGCAAGCGTTATCCGGATTTACTGGGTGTAAAGGGAGCGTAGACGGCAAGGCAAGTCTGATGTGAAAGGCTGGGGCTCAACCCCGGGACTGCATTGGAAACTGTCCTGCTGGAGTGCCGGAGAGGTAAGCGGAATTCCTAG
96169c3701e79f42346c41eb7b5bf2af	-10.213525814999995	0.360352618040001	0.2789563246905074	0.1318127926980646	(-10.754, -9.72221)	(0.133556, 0.610347)	0.226796618040001	0.2499943819599989	yes	d__Bacteria; p__Bacillota_A_368345; c__Clostridia_258483; o__Lachnospirales; f__Lachnospiraceae; g__Blautia_A_141781; s__	numerator	potassium_eaten	ACGTAGGGGGCAAGCGTTATCCGGATTTACTGGGTGTAAAGGGAGCGTAGACGGCAAGGCAAGTCTGATGTGAAAGGCTGGGGCTCAACCCCGGGACTGCATTGGAAACTGTCCTGCTGGAGTGCCGGAGAGGTAAGCGGAATTCCTAGT
77f4d90aa6eb8080927f59ee8bbac375	-9.934970945000009	0.3651673079999993	0.1873257888963957	0.0868763556728936	(-10.2552, -9.56738)	(0.209393, 0.526562)	0.1557743079999993	0.1613946920000006	yes	d__Bacteria; p__Bacillota_A_368345; c__Clostridia_258483; o__Lachnospirales; f__Lachnospiraceae; g__Brotaphodocola; s__Brotaphodocola sp003481825	numerator	potassium_eaten	ACGTAGGGGGCAAGCGTTATCCGGATTTACTGGGTGTAAAGGGAGCGTAGACGGCGAGACAAGTCTGAAGTGAAAGCCCGGGGCTCAACCCCGGGACTGCTTTGGAAACTGCCTTGCTAGAGTGCTGGAGAGGTAAGTGGAATTCCTAGT
68ee181a51a55ca3814763c9214cfd8a	-9.436324469999995	0.3669591251200002	0.2434833194075501	0.1148362318785981	(-9.86277, -8.9616)	(0.162134, 0.580489)	0.2048251251200001	0.2135298748799998	yes	d__Bacteria; p__Bacillota_A_368345; c__Clostridia_258483; o__Oscillospirales; f__Ruminococcaceae; g__Faecalibacterium; s__Faecalibacterium duncaniae	numerator	potassium_eaten	ACGTAGGTCACAAGCGTTGTCCGGAATTACTGGGTGTAAAGGGAGCGCAGGCGGGCGATCAAGTTGGAAGTGAAATCCATGGGCTCAACCCATGAACTGCTTTCAAAACTGGTCGTCTTGAGTAGTGCAGAGGTAGGCGGAATTCCCGGT
979578981da3916b394bf24c32bace21	-7.561166805000009	0.3699235970528495	0.366224210429133	0.1764614960067124	(-8.20931, -6.81364)	(0.0465094, 0.72455)	0.3234141970528495	0.3546264029471505	yes	d__Bacteria; p__Bacillota_A_368345; c__Clostridia_258483; o__Oscillospirales; f__Ruminococcaceae; g__Ruminiclostridium_E; s__Ruminiclostridium_E siraeum	numerator	potassium_eaten	TACGTAGGTGGCGAGCGTTGTCCGGAATTACTGGGTGTAAAGGGAGTGTAGGCGGGAAGGCAAGTCAGAAGTGAAAATTATGGGCTTAACCCATAACCTGCTTTTGAAACTGTTTTTCTTGAGTGAGGCAGAGGCAAGCGGAATTCCTAG
138eb7703e1255cf29760a4440de2a47	-9.381110710000012	0.3705282401999997	0.2667933993928558	0.1253153029110834	(-9.91538, -8.89633)	(0.123406, 0.598066)	0.2471222401999996	0.2275377598000003	yes	d__Bacteria; p__Bacillota_A_368345; c__Clostridia_258483; o__Oscillospirales; f__Oscillospiraceae_88309; g__Faecousia; s__Faecousia sp000434635	numerator	potassium_eaten	ACGTAGGTGGCAAGCGTTGTCCGGATTTACTGGGTGTAAAGGGCGTGTAGGCGGAGAAGCAAGTCAGAAGTGAAATCCATGGGCTTAACCCATGAACTGCTTTTGAAACTGTTTCCCTTGAGTATCGGAGAGGCAGGCGGAATTCCTAGT
8507091bac6b1be88f3d360d6d535d0e	-8.847662029999999	0.3750067924999995	0.1739768939183567	0.0825165932174459	(-9.13668, -8.49307)	(0.224818, 0.530023)	0.1501887924999995	0.1550162075000005	yes	d__Bacteria; p__Bacillota_A_368345; c__Clostridia_258483; o__Lachnospirales; f__Lachnospiraceae; g__UBA3402; s__UBA3402 sp003478355	numerator	potassium_eaten	TACGTAGGGGGCAAGCGTTATCCGGATTTACTGGGTGTAAAGGGAGCGTAGACGGCAGCGCAAGTCTGAAGTGAAAGCCCGGGGCTCAACCCCGGAATGGCTTTGGAAACTGTGCAGCTAGAGTACCGGAGGGGTAAGCGGAATTCCTAG
d6c46ad81c01997055a3b713c0d5ee1b	-7.198173905000004	0.3783802197749999	0.3667298517909347	0.1743678395930467	(-7.87841, -6.53597)	(0.0645803, 0.696788)	0.3137999197749999	0.318407780225	yes	d__Bacteria; p__Actinomycetota; c__Coriobacteriia; o__Coriobacteriales; f__Eggerthellaceae; g__Anaerotardibacter; s__	numerator	potassium_eaten	TACGTAGGGAGCGAGCGTTATCCGGATTCATTGGGCGTAAAGCGCGCGTAGGCGGCCCGTCAAGCGGGGTTTCAAATCCAGGGGCTCAACCTCTGGCCGGACCCCGAACTGGCGGGCTCGAGTGCGGTAGAGGAAGGTGGAATTCCCAGT
3e15d94435169ddada1e508dd8b83a55	-8.860245375000012	0.3794391377249992	0.2761037829685777	0.1316167620073363	(-9.38372, -8.34478)	(0.148748, 0.645421)	0.2306911377249992	0.2659818622750008	yes	d__Bacteria; p__Bacillota_A_368345; c__Clostridia_258483; o__Lachnospirales; f__Lachnospiraceae; g__Acetatifactor; s__Acetatifactor acetigignens	numerator	potassium_eaten	ACGTAGGGGGCAAGCGTTATCCGGATTTACTGGGTGTAAAGGGAGCGTAGACGGTTTTGCAAGTCTGAAGTGAAAGCCCGGGGCTTAACCCCGGGACTGCTTTGGAAACTGTAGGACTAGAGTGCAGGAGAGGTAAGTGGAATTCCTAGT
09a55cd0bdf9fa4929eab3f0ed841bf5	-9.765824014999977	0.3839593914899992	0.2928641545657813	0.1385405712347233	(-10.2916, -9.17171)	(0.127785, 0.647562)	0.2561743914899992	0.2636026085100008	yes	d__Bacteria; p__Bacillota_A_368345; c__Clostridia_258483; o__Oscillospirales; f__Oscillospiraceae_88309; g__Hominicoprocola; s__Hominicoprocola sp900317525	numerator	potassium_eaten	ACGTAGGTGGCAAGCGTTGTCCGGATTTACTGGGTGTAAAGGGCGTGCAGCCGGGAATGCAAGTCAGATGTGAAATCCATGGGCTTAACCCATGAACTGCATTTGAAACTGTATTTCTTGAGTACTGGAGAGGCAATCGGAATTCCTAGT
686d42b9552375c3b61301ae5605e3a2	-7.311737300000013	0.3911214381597999	0.4228726211883549	0.2017125170961819	(-8.12464, -6.52428)	(0.0173533, 0.780947)	0.3737681381597998	0.3898255618402	yes	d__Bacteria; p__Bacillota_A_368345; c__Clostridia_258483; o__Lachnospirales; f__Lachnospiraceae; g__Roseburia_A_166204; s__Roseburia_A_166204 hominis	numerator	potassium_eaten	TACGTATGGTGCAAGCGTTATCCGGATTTACTGGGTGTAAAGGGAGCGCAGGCGGTACGGCAAGTCTGATGTGAAATCCCGGGGCTCAACCCCGGTACTGCATTGGAAACTGTCGGACTAGAGTGTCGGAGGGGTAAGTGGAATTCCTAG
1fb601d8edb6994ffb112ad1a34828d5	-9.985034035000025	0.3949209999499997	0.289498904525162	0.1362340727559544	(-10.5774, -9.49651)	(0.144946, 0.647099)	0.2499749999499997	0.2521780000500003	yes	d__Bacteria; p__Bacillota_A_368345; c__Clostridia_258483; o__Oscillospirales; f__Ruminococcaceae; g__Gemmiger_A_73129; s__	numerator	potassium_eaten	ACGTAGGGTGCAAGCGTTGTCCGGAATTACTGGGTGTAAAGGGAGCGCAGGCGGACCGGCAAGTTGGAAGTGAAATCCATGGGCTCAACCCGTGAATTGCTTTCAAAACTGCTGGCCTTGAGTAGTGCAGAGGTAGGTGGAATTCCCGGT
810926a593979f3574e3bbe7defd3559	-10.274146565000027	0.4057654773949999	0.3416135290917948	0.1619692110721882	(-10.9253, -9.63507)	(0.0903859, 0.702519)	0.3153795773949999	0.2967535226050001	yes	d__Bacteria; p__Bacillota_A_368345; c__Clostridia_258483; o__Christensenellales; f__Borkfalkiaceae; g__Borkfalkia; s__	numerator	potassium_eaten	TACGTAGGATGCAAGCGTTATCCGGAATGACTGGGCGTAAAGGGTGCGTAGGTGGTTTGTCAAGTTGGCAGCGTAATTCCGTGGCTTAACCGCGGAACTACTGCCAAAACTGATAGGCTTGAGTGCGGCAGGGGTATGTGGAATTCCTAG
f655279fdb3e9fe733677c83df662486	-9.470556745	0.4066569761499993	0.2199072067512907	0.1039636516753439	(-9.87971, -9.05134)	(0.218921, 0.613654)	0.1877359761499993	0.2069970238500007	yes	d__Bacteria; p__Bacillota_A_368345; c__Clostridia_258483; o__Oscillospirales; f__Oscillospiraceae_88309; g__Dysosmobacter; s__Dysosmobacter sp000403435	numerator	potassium_eaten	ACGTAGGTGGCAAGCGTTGTCCGGATTTACTGGGTGTAAAGGGCGTGCAGCCGGGCATGCAAGTCAGATGTGAAATCTCAGGGCTTAACCCTGAAACTGCATTTGAAACTGTATGTCTTGAGTGCCGGAGAGGTAATCGGAATTCCTTGT
96936173022b85940115c9ea103505bd	-8.990729540000002	0.4093997909999997	0.2332659548296499	0.1101011141979422	(-9.4137, -8.56409)	(0.198695, 0.604986)	0.2107047909999996	0.1955862090000003	yes	d__Bacteria; p__Bacillota_A_368345; c__Clostridia_258483; o__Lachnospirales; f__Lachnospiraceae; g__Lachnospira; s__Lachnospira eligens	numerator	potassium_eaten	ACGTATGGAGCAAGCGTTATCCGGATTTACTGGGTGTAAAGGGAGTGTAGGTGGCCATGCAAGTCAGAAGTGAAAATCCGGGGCTCAACCCCGGAACTGCTTTTGAAACTGTAAGGCTAGAGTGCAGGAGGGGTGAGTGGAATTCCTAGT
9c25197937d1f54e2634026fbca6b55f	-7.899774855000007	0.4116752603408004	0.4644995409537876	0.2185916525725589	(-8.78555, -7.06047)	(0.0454582, 0.869133)	0.3662170603408003	0.4574577396591996	yes	d__Bacteria; p__Bacillota_A_368345; c__Clostridia_258483; o__Lachnospirales; f__Lachnospiraceae; g__Jutongia; s__	numerator	potassium_eaten	TACGTAGGGGGCAAGCGTTATCCGGATTTACTGGGTGTAAAGGGAGCGCAGGCGGTCTGGCAAGTCTGATGTGAAATCCCGGGGCTCAACTCCGGAATTGCATTGGAAACTGTCAGACTAGAGTGCCGGAGAGGTAAGTGGAATTCCTAG
bb769f42c78f86faa2801cb2c2abb8dc	-9.509949830000007	0.4274919790850002	0.3166561003858462	0.148904145590181	(-10.1437, -8.95002)	(0.124989, 0.685)	0.3025029790850002	0.2575080209149998	yes	d__Bacteria; p__Bacillota_A_368345; c__Clostridia_258483; o__Christensenellales; f__Aristaeellaceae; g__; s__	numerator	potassium_eaten	TACGTAGGGGGCGAGCGTTGTCCGGAATGACTGGGCGTAAAGGGCGTGTAGGCGGCCGATTAAGTGTGGAGTGAAAGTCCTGCTTTTAAGGTGGGAATTGCTTTGCAGACTGGTTGGCTTGAGTGCGGAAGAGGTAAGTGGAATTCCCAG
66047b69a772cae3e37186eb74254da7	-9.748059419999992	0.4324321071549998	0.380157696542058	0.1794322400663119	(-10.4632, -9.01615)	(0.102097, 0.768912)	0.3303351071549998	0.3364798928450002	yes	d__Bacteria; p__Actinomycetota; c__Coriobacteriia; o__Coriobacteriales; f__Eggerthellaceae; g__Senegalimassilia; s__Senegalimassilia faecalis	numerator	potassium_eaten	ACGTATGGGGCGAGCGTTATCCGGATTCATTGGGCGTAAAGCGCGCGTAGGCGGAGCGCTAAGCGGGACCTCTAACCCGAGGGCTCAACCCCCGGCCGGGTCCCGAACTGGCGCTCTCGAGTGCGGTAGGGGAGAGCGGAATTCCCGGTG
b10627ff6db16c65eed2f21380dd700f	-7.048398254999992	0.4447477846412997	0.4543138742322372	0.215391714422506	(-7.88335, -6.13805)	(0.0412946, 0.851868)	0.4034531846412997	0.4071202153587002	yes	d__Bacteria; p__Bacillota_A_368345; c__Clostridia_258483; o__Oscillospirales; f__Oscillospiraceae_88309; g__Limivicinus; s__Limivicinus sp002320035	numerator	potassium_eaten	TACGTAGGTGGCAAGCGTTATCCGGATTTACTGGGTGTAAAGGGCGCGTAGGCGGGGATACAAGTCAGATGTGAAATCTATGGGCTTAACCCATAAACTGCATTTGAAACTGTATCTCTTGAGTGTCGGAGAGGTAGACGGAATTCCTAG
e91f1c5b67ffecb5ca3ca3b393a50f00	-5.577406445000016	0.4525782436999991	0.2861309366715034	0.1358396615521186	(-6.11057, -5.03035)	(0.195165, 0.708788)	0.2574132436999991	0.2562097563000008	yes	d__Bacteria; p__Bacillota_A_368345; c__Clostridia_258483; o__Christensenellales; f__Aristaeellaceae; g__SFMI01; s__	numerator	potassium_eaten	TACGTAGGGGGCAAGCGTTGTCCGGAATAATTGGGCGTAAAGGGCGCGTAGGCGGCTCGGTAAGTCTGGAGTGAAAGTCCTGCTTTTAAGGTGGGAATTGCTTTGGATACTGTCGGGCTTGAGTGCAGGAGAGGTTAGTGGAATTCCCAG
55d4d3011e1f3bb8e4e5089b801b61a4	-10.379193980000018	0.4555714090749997	0.3132651123124944	0.147012515566681	(-10.9649, -9.79624)	(0.173859, 0.725479)	0.2817124090749997	0.2699075909250003	yes	d__Bacteria; p__Bacillota_A_368345; c__Clostridia_258483; o__Lachnospirales; f__Lachnospiraceae; g__UBA3402; s__UBA3402 sp003478355	numerator	potassium_eaten	TACGTAGGGGGCAAGCGTTATCCGGATTTACTGGGTGTAAAGGGAGCGTAGACGGCAGCGCAAGTCTGAAGTGAAAGCCCGGGGCTCAACCCCGGAATGGCTTTGGAAACTGCGCGGCTAGAGTACCGGAGGGGTAAGCGGAATTCCTAG
362b97b08074732371b6e76cd1a894e1	-8.057397539999988	0.4575898223299998	0.5011349318520393	0.2358419734840805	(-8.9612, -7.05852)	(0.0134572, 0.914308)	0.4441326223299998	0.4567181776700002	yes	d__Bacteria; p__Bacillota_A_368345; c__Clostridia_258483; o__Oscillospirales; f__Oscillospiraceae_88309; g__Limivicinus; s__Limivicinus sp002320035	numerator	potassium_eaten	TACGTAGGTGGCGAGCGTTATCCGGATTTACTGGGTGTAAAGGGCGCGTAGGCGGGAATGCAAGTCAGATGTGAAATCCAGGGGCTTAACCCTTGAACTGCATTTGAAACTGTATTTCTTGAGTGTCGGAGAGGTTGACGGAATTCCTAG
ebab7cfc7858bfb00c486bba21d6ca6d	-6.6124953649999965	0.46263525025	0.2798830150714162	0.1329527578812971	(-7.13892, -6.10333)	(0.227599, 0.727847)	0.23503625025	0.26521174975	yes	d__Bacteria; p__Bacillota_A_368345; c__Clostridia_258483; o__Clostridiales; f__Clostridiaceae_222000; g__Clostridium_T; s__	numerator	potassium_eaten	TACGTAGGTGGCGAGCGTTGTCCGGATTTACTGGGCGTAAAGGGAGCGTAGGCGGATTTTTAAGTGAGATGTGAAATACTCGGGCTTAACCTGAGTGCTGCATTTCAAACTGGAAGTCTAGAGTGCAGGAGAGGAGAAGGGAATTCCTAG
6fc765c81c8b663cedcd799094894748	-9.684456840000026	0.4628157057800003	0.3998471346703817	0.1890653218910595	(-10.4313, -8.96399)	(0.0980434, 0.803286)	0.3647723057800003	0.3404702942199996	yes	d__Bacteria; p__Bacillota_A_368345; c__Clostridia_258483; o__Christensenellales; f__Aristaeellaceae; g__SFMI01; s__	numerator	potassium_eaten	TACGTAGGGGGCAAGCGTTGTCCGGAATGATTGGGCGTAAAGGGCGTGTAGGCGGCTAAGTAAGTCTGGAGTGAAAGTCCTGCTTTTAAGGTGGGAATTGCTTTGGATACTGCATAGCTAGAGTGCAGGAGAGGTAAGTGGAATTCCCAG
266c2a374ca451985731e1e1b5961bd2	-9.367366024999985	0.4688229287999993	0.2738307293193175	0.129014142174015	(-9.85755, -8.86764)	(0.223517, 0.690026)	0.2453059287999993	0.2212030712000007	yes	d__Bacteria; p__Bacillota_A_368345; c__Clostridia_258483; o__Lachnospirales; f__Lachnospiraceae; g__Eubacterium_J; s__Eubacterium_J plexicaudatum	numerator	potassium_eaten	ACGTAGGGGGCAAGCGTTATCCGGATTTACTGGGTGTAAAGGGAGCGCAGGCGGCATGATAAGTCTGATGTGAAAACCCAAGGCTCAACCATGGGACTGCATTGGAAACTGTCGTGCTGGAGTGTCGGAGAGGTAAGCGGAATTCCTAGT
b47757a69204f053308f7f5f0022edab	-8.696272789999991	0.4717866282999995	0.318850271503908	0.1519579726123526	(-9.26715, -8.07396)	(0.203261, 0.765671)	0.2685256282999995	0.2938843717000005	yes	d__Bacteria; p__Bacillota_A_368345; c__Clostridia_258483; o__Oscillospirales; f__Oscillospiraceae_88309; g__Vescimonas; s__Vescimonas sp900545585	numerator	potassium_eaten	ACGTAGGTGGCAAGCGTTGTCCGGATTTACTGGGTGTAAAGGGCGTGTAGCCGGGAGGGCAAGTCAGATGTGAAATCCACGGGCTCAACTCGTGAACTGCATTTGAAACTACTCTTCTTGAGTATCGGAGAGGCAATCGGAATTCCTAGT
cebcb0fe524fb1cf0bfb5463ae228bed	-9.800310630000013	0.4718325290500007	0.3144944267221651	0.1490849643769837	(-10.4222, -9.22868)	(0.202395, 0.763213)	0.2694375290500007	0.2913804709499993	yes	d__Bacteria; p__Bacillota_A_368345; c__Clostridia_258483; o__Lachnospirales; f__Lachnospiraceae; g__Lachnospira; s__Lachnospira sp000437735	numerator	potassium_eaten	ACGTATGGAGCAAGCGTTATCCGGATTTACTGGGTGTAAAGGGAGTGTAGGTGGTATCACAAGTCAGAAGTGAAAGCCCGGGGCTCAACCCCGGGACTGCTTTTGAAACTGTGGAACTGGAGTGCAGGAGAGGTAAGTGGAATTCCTAGT
1243750138937650754b619370565800	-7.11171206000002	0.4730483862500002	0.2938431276760723	0.1403205478745163	(-7.63224, -6.5461)	(0.225557, 0.744162)	0.2474913862500001	0.2711136137499998	yes	d__Bacteria; p__Bacillota_A_368345; c__Clostridia_258483; o__Lachnospirales; f__Lachnospiraceae; g__Lachnospira; s__Lachnospira sp000437735	numerator	potassium_eaten	TACGTATGGAGCAAGCGTTATCCGGATTTACTGGGTGTAAAGGGAGTGTAGGTGGTATCACAAGTCAGAAGTGAAAGCCCGGGGCTCAACCCCGGGACTGCTTTTGAAACTGTGGAACTGGAGTGCAGGAGAGGTAAGTGGAATTCCTAG
5f9d6c173705f19cd3a1e5145c52789a	-9.893922755000016	0.4738380803699993	0.3980935031654748	0.1886065013532014	(-10.6682, -9.1329)	(0.117411, 0.830385)	0.3564270803699993	0.3565469196300007	yes	d__Bacteria; p__Bacillota_A_368345; c__Clostridia_258483; o__Oscillospirales; f__Oscillospiraceae_88309; g__Faecousia; s__Faecousia sp000434635	numerator	potassium_eaten	ACGTAGGTTGCAAGCGTTGTCCGGATTTACTGGGTGTAAAGGGCGTGTAGGCGGAGATGCAAGTTGGGAGTGAAATCCATGGGCTCAACCCATGAACTGCTCTCAAAACTGTATCCCTTGAGTATCGGAGAGGCAAGCGGAATTCCTAGT
208c8722c4dd18b60b2b2684272ff26c	-9.399247385000011	0.4805752926599991	0.4496005616549114	0.2146148239657169	(-10.3417, -8.65018)	(0.106328, 0.899143)	0.3742472926599991	0.4185677073400009	yes	d__Bacteria; p__Bacillota_A_368345; c__Clostridia_258483; o__Oscillospirales; f__Ruminococcaceae; g__Ruminiclostridium_E; s__Ruminiclostridium_E siraeum	numerator	potassium_eaten	ACGTAGGTGGCAAGCGTTGTCCGGAATTACTGGGTGTAAAGGGAGTGTAGGCGGGATATCAAGTCAGAAGTGAAAATTACGGGCTCAACTCGTAACCTGCTTTTGAAACTGACATTCTTGAGTGAAGTAGAGGCAAGCGGAATTCCTAGT
f10155af1849a17996f302d71b32398c	-9.17253350999999	0.4826558910600003	0.4841914219189351	0.229874534284247	(-10.1172, -8.29232)	(0.086381, 0.94682)	0.3962748910600003	0.4641641089399997	yes	d__Bacteria; p__Bacillota_A_368345; c__Clostridia_258483; o__Lachnospirales; f__Lachnospiraceae; g__Suilimivivens; s__Suilimivivens aceti	numerator	potassium_eaten	TACGTAGGGGGCAAGCGTTATCCGGATTTACTGGGTGTAAAGGGAGCGTAGACGGTGAAGCAAGTCTGAAGTGAAAGGTTGGGGCTCAACCCCGAAACTGCTTTGGAAACTGTTTAACTGGAGTACAGGAGAGGTAAGTGGAATTCCTAG
9f74473636e6874853d88dfcbcecff49	-7.654046355000001	0.4882606065499998	0.2841263585448627	0.1344962399540675	(-8.18548, -7.12129)	(0.259867, 0.756844)	0.2283936065499998	0.2685833934500001	yes	d__Bacteria; p__Bacillota_I; c__Bacilli_A; o__Lactobacillales; f__Streptococcaceae; g__Lactococcus_A_346120; s__	numerator	potassium_eaten	TACGTAGGTCCCGAGCGTTGTCCGGATTTATTGGGCGTAAAGCGAGCGCAGGTGGTTTATTAAGTCTGGTGTAAAAGGCAGTGGCTCAACCATTGTATGCATTGGAAACTGGTAGACTTGAGTGCAGGAGAGGAGAGTGGAATTCCATGT
30c16856bd5bae4cd2f1182341b30ffc	-10.091228760000003	0.4898677608999995	0.3669772612670464	0.1720482308601561	(-10.7718, -9.40893)	(0.166446, 0.800764)	0.3234217608999995	0.3108962391000005	yes	d__Bacteria; p__Bacillota_A_368345; c__Clostridia_258483; o__Lachnospirales; f__Lachnospiraceae; g__Roseburia_A_166204; s__Roseburia_A_166204 hominis	numerator	potassium_eaten	ACGTATGGTGCAAGCGTTATCCGGATTTACTGGGTGTAAAGGGAGCGCAGGCGGTACGGCAAGTCTGATGTGAAATCCCGGGGCTCAACCCCGGTACTGCATTGGAAACTGTCGGACTAGAGTGTCGGAGGGGTAAGTGGAATTCCTAGT
4973330392dab23937c67af9843e5359	-9.051513265000018	0.491366934	0.2669760298243828	0.1258817757773996	(-9.53898, -8.5488)	(0.24525, 0.710493)	0.2461169339999999	0.219126066	yes	d__Bacteria; p__Bacillota_A_368345; c__Clostridia_258483; o__Lachnospirales; f__Lachnospiraceae; g__Lachnospira; s__Lachnospira eligens	numerator	potassium_eaten	ACGTATGGAGCAAGCGTTATCCGGATTTACTGGGTGTAAAGGGAGTGTAGGTGGCCATGCAAGTCAGAAGTGAAAATCCGGGGCTCAACCCCGGAACTGCTTTTGAAACTGTAAGGCTGGAGTGCAGGAGGGGTGAGTGGAATTCCTAGT
c8fce068920feb387167d44c01689295	-7.3881229749999955	0.496012552135	0.3503421874487847	0.1662411037464927	(-8.03422, -6.7383)	(0.20749, 0.827426)	0.288522552135	0.331413447865	yes	d__Bacteria; p__Bacillota_A_368345; c__Clostridia_258483; o__Oscillospirales; f__Butyricicoccaceae; g__Agathobaculum; s__Agathobaculum butyriciproducens	numerator	potassium_eaten	TACGTAGGGAGCAAGCGTTATCCGGATTTACTGGGTGTAAAGGGCGCGCAGGCGGGCCGGCAAGTTGGAAGTGAAATCCGGGGGCTTAACCCCCGAACTGCTTTCAAAACTGCTGGTCTTGAGTGATGGAGAGGCAGGCGGAATTCCGTG
913d55d109820d0f3fad120be103c64f	-9.437080154999988	0.5034653430000008	0.346797303384017	0.1653340798703886	(-10.0689, -8.79546)	(0.163413, 0.768795)	0.3400523430000007	0.2653296569999992	yes	d__Bacteria; p__Bacillota_A_368345; c__Clostridia_258483; o__Clostridiales; f__Clostridiaceae_222000; g__Clostridium_T; s__	numerator	potassium_eaten	ACGTAGGTGGCGAGCGTTGTCCGGATTTACTGGGCGTAAAGGGAGCGTAGGCGGATTTTTAAGTGAGATGTGAAATACTCGGGCTTAACCTGAGTGCTGCATTTCAAACTGGAAGTCTAGAGTGCAGGAGAGGAGAAGGGAATTCCTAGT
79d5bee84cddbb27acb4dd7df378c789	-8.357588410000007	0.5048797124199998	0.3371243029887819	0.160776444891359	(-9.0261, -7.75984)	(0.205675, 0.81562)	0.2992047124199998	0.3107402875800001	yes	d__Bacteria; p__Bacillota_A_368345; c__Clostridia_258483; o__Christensenellales; f__Aristaeellaceae; g__SFMI01; s__	numerator	potassium_eaten	ACGTAGGGGGCAAGCGTTGTCCGGAATAATTGGGCGTAAAGGGCGCGTAGGCGGCTCGGTAAGTCTGGAGTGAAAGTCCTGCTTTTAAGGTGGGAATTGCTTTGGATACTGTCGGGCTTGAGTGCAGGAGAGGTTAGTGGAATTCCCAGT
3bff9ab82e7f2a76cc22e687ac7b72fd	-7.7964720550000015	0.5139706862054999	0.4436499430483754	0.2126532932919722	(-8.58505, -6.96288)	(0.126733, 0.916397)	0.3872376862054999	0.4024263137945001	yes	d__Bacteria; p__Bacillota_A_368345; c__Clostridia_258483; o__Lachnospirales; f__Lachnospiraceae; g__Butyribacter; s__Butyribacter intestini	numerator	potassium_eaten	TACGTATGGTGCAAGCGTTATCCGGATTTACTGGGTGTAAAGGGAGCGCAGGCGGTCTGGCAAGTCTGATGTGAAAATCCGGGGCTCAACTCCGGAACTGCATTGGAAACTGTCAGACTAGAGTGTCGGAGAGGTAAGTGGAATTCCTAG
4ed55370307d6700d110b6d3f1196136	-8.743198550000002	0.5170034915689988	0.5243705002374726	0.2512961357665668	(-9.73083, -7.72476)	(0.0668267, 1.00242)	0.4501767915689988	0.4854165084310012	yes	d__Bacteria; p__Bacillota_A_368345; c__Clostridia_258483; o__Lachnospirales; f__Lachnospiraceae; g__Coprococcus_A_121497; s__Coprococcus_A_121497 sp000154245	numerator	potassium_eaten	ACGTATGGTGCAAGCGTTATCCGGATTTACTGGGTGTAAAGGGTGCGTAGGTGGTGAGACAAGTCTGAAGTGAAAATCCGGGGCTTAACCCCGGAACTGCTTTGGAAACTGCCTGACTAGAGTACAGGAGAGGTAAGTGGAATTCCTAGT
8aff935557eab67b0baa4553b8518105	-9.878381929999998	0.5215902550999997	0.38170723632802	0.181600628129685	(-10.6363, -9.1956)	(0.17675, 0.853453)	0.3448402550999997	0.3318627449000003	yes	d__Bacteria; p__Bacillota_A_368345; c__Clostridia_258483; o__Lachnospirales; f__Lachnospiraceae; g__Coprococcus_A_187866; s__Coprococcus_A_187866 catus_A	numerator	potassium_eaten	TACGTAGGGGGCAAGCGTTATCCGGATTTACTGGGTGTAAAGGGAGCGTAGGCGGCGAGGCAAGTCAGAAGTGAAAACCCAGGGCTCAACTCTGGGATTGCTTTTGAAACTGCTTTGCTTGATTTCAGGAGAGGTAAGCGGAATTCCTAG
1986030e3c5cd5df6d869054bc96e536	-8.893007494999994	0.5334643681999991	0.2982620212690093	0.1418898376840603	(-9.47745, -8.36428)	(0.266643, 0.784958)	0.2668213681999991	0.2514936318000009	yes	d__Bacteria; p__Pseudomonadota; c__Gammaproteobacteria; o__Enterobacterales_737866; f__Pasteurellaceae; g__Haemophilus_D_735815; s__Haemophilus_D_735815 parainfluenzae_P	numerator	potassium_eaten	TACGGAGGGTGCGAGCGTTAATCGGAATAACTGGGCGTAAAGGGCACGCAGGCGGTGACTTAAGTGAGGTGTGAAAGCCCCGGGCTTAACCTGGGAATTGCATTTCATACTGGGTCGCTAGAGTACTTTAGGGAGGGGTAGAATTCCACG
aa3e2d76e864d7909b51110e211ef36c	-9.926051749999989	0.53354919045	0.3757254046119819	0.1807003344045232	(-10.6523, -9.22933)	(0.170549, 0.853337)	0.36300019045	0.3197878095499999	yes	d__Bacteria; p__Bacillota_A_368345; c__Clostridia_258483; o__Oscillospirales; f__Acutalibacteraceae; g__UBA737; s__UBA737 sp900547445	numerator	potassium_eaten	TACGTAGGTGGCAAGCGTTGTCCGGAATTACTGGGTGTAAAGGGTGCGCAGGCGGGATTGCAAGTTGGATGTGAAATACCGGGGCTTAACCCCGGAGCTGCATCCAAAACTGTAGTTCTTGAGTGGAGTAGAGGTAAGCGGAATTCCGAG
69d052e452e79d571cba042af265d50c	-6.306061635000003	0.5687546775730002	0.3937445305974125	0.1886034082740703	(-7.00753, -5.53311)	(0.226811, 0.935064)	0.3419436775730002	0.3663093224269997	yes	d__Bacteria; p__Bacillota_A_368345; c__Clostridia_258483; o__Lachnospirales; f__Lachnospiraceae; g__Coprococcus_A_121497; s__Coprococcus_A_121497 eutactus	numerator	potassium_eaten	TACGTATGGTGCAAGCGTTATCCGGATTTACTGGGTGTAAAGGGTGCGTAGGTGGCAAGGCAAGTCTGAAGTGAAAATCCGGGGCTCAACCCCGGAACTGCTTTGGAAACTGTTTAGCTAGAGTACAGGAGAGGTAAGTGGAATTCCTAG
a4e2a4e1321a599651edf92f6999e78e	-8.771313459999996	0.5793086304479992	0.4464042849967149	0.2096238360292769	(-9.55704, -7.93916)	(0.170942, 0.934047)	0.4083666304479991	0.3547383695520008	yes	d__Bacteria; p__Bacillota_I; c__Bacilli_A; o__MOL361; f__Turicibacteraceae; g__Turicibacter; s__Turicibacter bilis	numerator	potassium_eaten	TACGTAGGTGGCGAGCGTTATCCGGAATTATTGGGCGTAAAGAGCGCGCAGGTGGTTGATTAAGTCTGATGTGAAAGCCCACGGCTTAACCGTGGAGGGTCATTGGAAACTGGTCAACTTGAGTGCAGAAGAGGGAAGTGGAATTCCATG
28bb502265419a0e86626d75a1183ce7	-9.58126234	0.6062412446999987	0.4002305508728995	0.1905922180787563	(-10.2984, -8.81072)	(0.265023, 0.973261)	0.3412182446999987	0.3670197553000013	yes	d__Bacteria; p__Bacillota_A_368345; c__Clostridia_258483; o__Christensenellales; f__Aristaeellaceae; g__; s__	numerator	potassium_eaten	TACGTAGGGGGCGAGCGTTGTCCGGAATGACTGGGCGTAAAGGGCGTGTAGGCGGCCGATTAAGTATGGAGTGAAAGTCCTGCTTTCAAGGTGGGAATTGCTTTGTAGACTGGTTGGCTTGAGTGCGGAAGAGGTAAGTGGAATTCCCAG
f45b62ab6ec22fb20364a7e05088158f	-8.541411399999994	0.6082889921500008	0.3554119146657014	0.1677584148280201	(-9.17906, -7.86821)	(0.308338, 0.924028)	0.2999509921500007	0.3157390078499992	yes	d__Bacteria; p__Bacillota_A_368345; c__Clostridia_258483; o__Lachnospirales; f__Lachnospiraceae; g__Muricoprocola; s__Muricoprocola aceti	numerator	potassium_eaten	TACGTAGGGGGCAAGCGTTATCCGGATTTACTGGGTGTAAAGGGAGCGTAGACGGCCGTGCAAGTCTGATGTGAAAGGCTGGGGCTCAACCCCGGGACTGCATTGGAAACTGTATGGCTGGAGTGCCGGAGAGGTAAGCGGAATTCCTAG
f4dfb45b33372cdc0dc2fd20c0d0b448	-9.50986825500002	0.6160422133650013	0.5170829992980864	0.2463976279092296	(-10.5165, -8.53647)	(0.118906, 1.05853)	0.4971362133650013	0.4424877866349986	yes	d__Bacteria; p__Bacillota_A_368345; c__Clostridia_258483; o__Oscillospirales; f__CAG-272; g__Avispirillum; s__Avispirillum sp011957885	numerator	potassium_eaten	TACGTAGGTGGCAAGCGTTATCCGGATTTATTGGGTGTAAAGGGTGTGTAGGCGGGACTGCAAGTCAGACGTGAAAATCATGGGCTCAACCCATGACTTGCGTTTGAAACTGCGGTTCTTGAGAGTGGGAGAGGTAAACGGAATTCCTGG
f8529e2e737999b4a7d06420482d4af3	-9.824161030000004	0.6276773703699993	0.4152164054365374	0.1972181756232883	(-10.6125, -9.07506)	(0.252264, 0.982954)	0.3754133703699993	0.3552766296300007	yes	d__Bacteria; p__Bacillota_A_368345; c__Clostridia_258483; o__Lachnospirales; f__Lachnospiraceae; g__; s__	numerator	potassium_eaten	TACGTATGGAGCAAGCGTTATCCGGATTTACTGGGTGTAAAGGGAGCGTAGGCGGTATGGCAAGTCTGATGTGAAAGGCCGGGGCTCAACCCCGGGACTGCATTGGAAACTGTCACACTTGAGTGTCGGAGAGGTAAGTGGAATTCCTAG
25e04b2be57def00437d44ab461e8773	-9.222722735000008	0.6446592044000015	0.44205556525619	0.2112859323341774	(-10.048, -8.37134)	(0.23709, 1.03844)	0.4075692044000014	0.3937807955999985	yes	d__Bacteria; p__Bacillota_A_368345; c__Clostridia_258483; o__Lachnospirales; f__Lachnospiraceae; g__Coprococcus_A_121497; s__Coprococcus_A_121497 eutactus	numerator	potassium_eaten	ACGTATGGTGCAAGCGTTATCCGGATTTACTGGGTGTAAAGGGTGCGTAGGTGGCAAGGCAAGTCTGAAGTGAAAATCCGGGGCTCAACCCCGGAACTGCTTTGGAAACTGTTTAGCTAGAGTACAGGAGAGGTAAGTGGAATTCCTAGT
e82ab12c51a893c6d7938a16632199a8	-9.280879615000002	0.8219730226499989	0.5400745221840233	0.2600830384219622	(-10.1941, -8.25731)	(0.357, 1.29491)	0.4649730226499989	0.472936977350001	yes	d__Bacteria; p__Bacillota_A_368345; c__Clostridia_258483; o__Lachnospirales; f__Lachnospiraceae; g__Acetatifactor; s__Acetatifactor acetigignens	numerator	potassium_eaten	TACGTAGGGGGCAAGCGTTATCCGGATTTACTGGGTGTAAAGGGAGCGTAGACGGCATGGCAAGTCTGAAGTGAAATGCGGGGGCTCAACCCCTGAACTGCTTTGGAAACTGTCAGGCTGGAGTGCAGGAGAGGTAAGTGGAATTCCTAG
b423592b0ae631882095792b27729b9c	-10.808418544999991	0.9566992944999992	0.4615922060819846	0.219221183461596	(-11.7429, -10.0384)	(0.560405, 1.37617)	0.3962942944999992	0.4194707055000006	yes	d__Bacteria; p__Bacillota_A_368345; c__Clostridia_258483; o__Oscillospirales; f__Oscillospiraceae_88309; g__Dysosmobacter; s__Dysosmobacter sp000403435	numerator	potassium_eaten	TACGTAGGTGGCAAGCGTTGTCCGGATTTACTGGGTGTAAAGGGCGTGCAGCCGGGCCGACAAGTCAGATGTGAAATCCCGAGGCTTAACCTCGGAACTGCATTTGAAACTGTTGGTCTTGAGTATCGGAGAGGTCATCGGAATTCCTTG
74923f4bbde849e27fc4eda25d757e2a	-2.63708214885	-0.1040728065499998	1.0313140249258197	0.0178930583935469	(-4.43549, -0.701688)	(-0.1362, -0.0716307)	0.0321271934500001	0.0324421065499997	yes	d__Bacteria; p__Bacillota_I; c__Bacilli_A; o__Erysipelotrichales; f__Erysipelotrichaceae; g__Clostridium_AQ; s__Clostridium_AQ innocuum	denominator	daily_HEI	TACGTAGGTGGCAAGCGTTATCCGGAATCATTGGGCGTAAAGGGTGCGTAGGTGGCGTACTAAGTCTGTAGTAAAAGGCAATGGCTCAACCATTGTAAGCTATGGAAACTGGTATGCTGGAGTGCAGAAGAGGGCGATGGAATTCCATGT
fea3411c847e6627afb5e78b88e2e9af	-1.305601256624997	-0.0774775521499999	0.6629530352656783	0.0115910282023781	(-2.55705, -0.0518141)	(-0.0976394, -0.053765)	0.02016184785	0.0237125521499999	yes	d__Bacteria; p__Bacillota_A_368345; c__Clostridia_258483; o__Lachnospirales; f__Lachnospiraceae; g__Mediterraneibacter_A_155507; s__Mediterraneibacter_A_155507 torques	denominator	daily_HEI	TACGTATGGTGCAAGCGTTATCCGGATTTACTGGGTGTAAAGGGAGCGTAGACGGATGGGCAAGTCTGATGTGAAAACCCGGGGCTCAACCCCGGGACTGCATTGGAAACTGTTCATCTAGAGTGCTGGAGAGGTAAGTGGAATTCCTAG
ad7bc2bb6e1ec90a9bc3c8949bce80d6	-2.4986875869599965	-0.0686378086	1.037414957139705	0.017995324372981	(-4.40377, -0.642063)	(-0.103254, -0.0361395)	0.0346161913999999	0.0324983086	yes	d__Bacteria; p__Bacillota_A_368345; c__Clostridia_258483; o__Lachnospirales; f__Lachnospiraceae; g__Ruminococcus_B; s__Ruminococcus_B gnavus	denominator	daily_HEI	TACGTAGGGGGCAAGCGTTATCCGGATTTACTGGGTGTAAAGGGAGCGTAGACGGCATGGCAAGCCAGATGTGAAAGCCCGGGGCTCAACCCCGGGACTGCATTTGGAACTGTCAGGCTAGAGTGTCGGAGAGGAAAGCGGAATTCCTAG
b6d740387526e21887b761f90fbc914a	-4.817792594999994	-0.0647909488499999	0.7251404492733228	0.0126736560854801	(-6.15625, -3.46001)	(-0.088074, -0.0410138)	0.02328305115	0.0237771488499999	yes	d__Bacteria; p__Bacillota_A_368345; c__Clostridia_258483; o__Lachnospirales; f__Lachnospiraceae; g__Mediterraneibacter_A_155507; s__Mediterraneibacter_A_155507 torques	denominator	daily_HEI	ACGTATGGTGCAAGCGTTATCCGGATTTACTGGGTGTAAAGGGAGCGTAGACGGATGGGCAAGTCTGATGTGAAAACCCGGGGCTCAACCCCGGGACTGCATTGGAAACTGTTCATCTAGAGTGCTGGAGAGGTAAGTGGAATTCCTAGT
c5e3c5422835403541b0af331a2cc649	-5.047322295	-0.062146926025	1.0444994886333756	0.0182111340144944	(-7.06311, -3.16101)	(-0.0959161, -0.0273071)	0.033769173975	0.034839826025	yes	d__Bacteria; p__Bacillota_A_368345; c__Clostridia_258483; o__Oscillospirales; f__Acutalibacteraceae; g__Acutalibacter; s__	denominator	daily_HEI	TACGTAGGGAGCAAGCGTTGTCCGGATTTACTGGGTGTAAAGGGTGCGTAGGCGGTTTGGTAAGTCAGAAGTGAAATCCATGGGCTTAACCCATGAACTGCTTTTGAAACTATCGAACTTGAGTGAAGTAGAGGTAGGCGGAATTCCCGG
9d4e16844252e2dfbaf80a4a6fc4d55d	-6.036580620000013	-0.06136219255	0.8318914523840331	0.0144859674188871	(-7.58434, -4.48)	(-0.0900158, -0.0351944)	0.02865360745	0.02616779255	yes	d__Bacteria; p__Bacillota_I; c__Bacilli_A; o__Staphylococcales; f__Gemellaceae; g__Gemella; s__Gemella taiwanensis	denominator	daily_HEI	TACGTAGGTGGCAAGCGTTGTCCGGAATTATTGGGCGTAAAGCGCGCGCAGGTGGTTTAATAAGTCTGATGTGAAAGCCCACGGCTCAACCGTGGAGGGTCATTGGAAACTGTTAAACTTGAGTGCAGGAGAGAAAAGTGGAATTCCTAG
f7ef98bb6d0061b9368a72b1ff40aad0	-5.742280244999993	-0.055726648515	0.8584301164334759	0.0149061247580646	(-7.36711, -4.17355)	(-0.0827204, -0.0271813)	0.026993751485	0.028545348515	yes	d__Bacteria; p__Bacillota_A_368345; c__Clostridia_258483; o__Oscillospirales; f__Oscillospiraceae_88309; g__Lawsonibacter; s__Lawsonibacter sp000177015	denominator	daily_HEI	TACGTAGGTGGCAAGCGTTATCCGGATTTACTGGGTGTAAAGGGCGTGTAGGCGGGATTGCAAGTCAGATGTGAAAACCACGGGCTCAACCTGTGGCCTGCATTTGAAACTGTAGTTCTTGAGTACTGGAGAGGCAGACGGAATTCCTAG
370829fece3190f1a8efccf50b7d0921	-4.817743565000002	-0.05058317915	0.4943463224700279	0.0085798549595596	(-5.70326, -3.90572)	(-0.0656313, -0.0341106)	0.01504812085	0.01647257915	yes	d__Bacteria; p__Bacillota_A_368345; c__Clostridia_258483; o__Oscillospirales; f__Oscillospiraceae_88309; g__Lawsonibacter; s__	denominator	daily_HEI	TACGTAGGTGGCAAGCGTTATCCGGATTTACTGGGTGTAAAGGGCGTGTAGGCGGGATTGCAAGTCAGATGTGAAAACTGGGGGCTCAACCTCCAGCCTGCATTTGAAACTGTAGTTCTTGAGTGCTGGAGAGGCAATCGGAATTCCGTG
7efeb75fc542932a033b37b887994dc8	-5.494099700000005	-0.0491767251679999	0.9097909427846106	0.0157771605717373	(-7.30354, -3.82658)	(-0.0773469, -0.0180179)	0.028170174832	0.0311588251679999	yes	d__Bacteria; p__Bacillota_A_368345; c__Clostridia_258483; o__Christensenellales; f__Aristaeellaceae; g__SFMI01; s__	denominator	daily_HEI	TACGTAGGGGGCAAGCGTTGTCCGGAATGATTGGGCGTAAAGGGCGTGTAGGCGGCGATTTAAGTCTGGAGTGAAAGTCCTGCTTTTAAGGTGGGAATTGCTTTGGATACTGGATGGCTAGAGTGCAGGAGAGGTTAGTGGAATTCCCAG
3f38509af22157cdcb4006457529d25e	-6.687219680000006	-0.038613320487925	0.7319232362891599	0.012744614499298	(-7.96701, -5.23876)	(-0.0637685, -0.0160235)	0.025155179512075	0.022589820487925	yes	d__Bacteria; p__Bacillota_A_368345; c__Clostridia_258483; o__Christensenellales; f__Aristaeellaceae; g__; s__	denominator	daily_HEI	TACGTAGGGGGCGAGCGTTGTCCGGAATGACTGGGCGTAAAGGGCGTGTAGGCGGCTTTTTAAGTCTGGAGTGAAAGCCCCTTTTTCAAGGAGGGGAGTGCTTTGGAGACTGGAGAGCTTGAGTGCGGAAGAGGTAAGTGGAATTCCCAG
04195686f2b70585790ec75320de0d6f	-3.711846039999999	-0.0380306807324001	0.8499968955906951	0.0147641724960231	(-5.26444, -2.12754)	(-0.0661879, -0.0120303)	0.0281572192675998	0.0260003807324001	yes	d__Bacteria; p__Pseudomonadota; c__Gammaproteobacteria; o__Enterobacterales_737866; f__Enterobacteriaceae_A_725029; g__Escherichia; s__Escherichia fergusonii	denominator	daily_HEI	TACGGAGGGTGCAAGCGTTAATCGGAATTACTGGGCGTAAAGCGCACGCAGGCGGTTTGTTAAGTCAGATGTGAAATCCCCGGGCTCAACCTGGGAACTGCATCTGATACTGGCAAGCTTGAGTCTCGTAGAGGGGGGTAGAATTCCAGG
c942f59feffce9c3ab527135de234101	-3.151742930000004	-0.0367479933499999	0.4327882817212304	0.007493670166686	(-3.90295, -2.25301)	(-0.0515668, -0.0231219)	0.0148188066500001	0.0136260933499998	yes	d__Bacteria; p__Bacillota_A_368345; c__Clostridia_258483; o__Lachnospirales; f__Lachnospiraceae; g__Roseburia_A_166204; s__Roseburia_A_166204 inulinivorans	denominator	daily_HEI	TACGTATGGTGCAAGCGTTATCCGGATTTACTGGGTGTAAAGGGAGCGCAGGCGGAAGGCTAAGTCTGATGTGAAAGCCCGGGGCTCAACCCCGGTACTGCATTGGAAACTGGTCATCTAGAGTGTCGGAGGGGTAAGTGGAATTCCTAG
c4e57b91cc2be5a2232b3612abdf4c0c	-6.082278875000004	-0.0355463814084	0.9069865103452672	0.0156674113762427	(-7.74429, -4.32654)	(-0.0657044, -0.00633153)	0.0301580185915999	0.0292148514084	yes	d__Bacteria; p__Bacillota_I; c__Bacilli_A; o__Erysipelotrichales; f__Erysipelotrichaceae; g__Merdibacter; s__Merdibacter massiliensis	denominator	daily_HEI	TACGTAGGTGGCGAGCGTTATCCGGAATCATTGGGCGTAAAGGGTGCGTAGGTGGCACGATAAGTCTGTAGTAAAAGGCAGCGGCTCAACCGCTGTTGGCTATGGAAACTGTCGAGCTGGAGTGCAGAAGAGGGCGATGGAATTCCATGT
2a7f11895ae7fe9fdffa52016207c561	-4.117784425000005	-0.03326588275	0.454764225662342	0.0078751114180129	(-4.96722, -3.2531)	(-0.0483079, -0.0189783)	0.0150420172499999	0.01428758275	yes	d__Bacteria; p__Actinomycetota; c__Actinomycetes; o__Actinomycetales; f__Bifidobacteriaceae; g__Bifidobacterium_388775; s__Bifidobacterium breve	denominator	daily_HEI	ACGTAGGGTGCAAGCGTTATCCGGAATTATTGGGCGTAAAGGGCTCGTAGGCGGTTCGTCGCGTCCGGTGTGAAAGTCCATCGCTTAACGGTGGATCCGCGCCGGGTACGGGCGGGCTTGAGTGCGGTAGGGGAGACTGGAATTCCCGGT
75878b49cacdd2ffdcea1186a43be92d	-6.178117265000001	-0.0328995128999999	0.4816396605481839	0.0083804567977074	(-7.07194, -5.22836)	(-0.0486904, -0.0168995)	0.0157908871000001	0.0160000128999999	yes	d__Bacteria; p__Bacillota_A_368345; c__Clostridia_258483; o__Lachnospirales; f__Lachnospiraceae; g__Roseburia_A_166204; s__Roseburia_A_166204 inulinivorans	denominator	daily_HEI	ACGTATGGTGCAAGCGTTATCCGGATTTACTGGGTGTAAAGGGAGCGCAGGCGGAAGGCTAAGTCTGATGTGAAAGCCCGGGGCTCAACCCCGGTACTGCATTGGAAACTGGTCATCTAGAGTGTCGGAGGGGTAAGTGGAATTCCTAGT
e2c3ff4f647112723741aa72087f1bfa	-1.5532227160000005	-0.03089763805	0.3739842283060387	0.00647628615833	(-2.22874, -0.873954)	(-0.042209, -0.0186932)	0.01131136195	0.0122044380499999	yes	d__Bacteria; p__Actinomycetota; c__Actinomycetes; o__Actinomycetales; f__Bifidobacteriaceae; g__Bifidobacterium_388775; s__Bifidobacterium breve	denominator	daily_HEI	TACGTAGGGTGCAAGCGTTATCCGGAATTATTGGGCGTAAAGGGCTCGTAGGCGGTTCGTCGCGTCCGGTGTGAAAGTCCATCGCTTAACGGTGGATCCGCGCCGGGTACGGGCGGGCTTGAGTGCGGTAGGGGAGACTGGAATTCCCGG
457d3865cf0a4bc602a07d8d5324388f	-6.937655575	-0.0300495429175	0.8245129174988521	0.014308066321798	(-8.39525, -5.37161)	(-0.0574793, -0.00460315)	0.0274297570824999	0.0254463929175	yes	d__Bacteria; p__Bacillota_A_368345; c__Clostridia_258483; o__Lachnospirales; f__Lachnospiraceae; g__Alitiscatomonas; s__Alitiscatomonas aceti	denominator	daily_HEI	TACGTAGGGGGCAAGCGTTATCCGGATTTACTGGGTGTAAAGGGAGCGTAGACGGCACAGCAAGTCTGAAGTGAAATCCCCGGGCTCAACCCGGGAACTGCTTTGGAAACTGTTGGGCTAGAGTGCTGGAGAGGCAAGCGGAATTCCTAG
c82032c40c98975f71892e4be561c87a	-5.375028269999996	-0.029405071	0.3275634095945501	0.0056899491997125	(-6.03857, -4.81745)	(-0.0391052, -0.0178083)	0.0097001289999999	0.011596771	yes	d__Bacteria; p__Bacillota_A_368345; c__Clostridia_258483; o__Oscillospirales; f__Oscillospiraceae_88309; g__Dysosmobacter; s__Dysosmobacter welbionis	denominator	daily_HEI	TACGTAGGTGGCAAGCGTTGTCCGGATTTACTGGGTGTAAAGGGCGTGCAGCCGGGCCGGCAAGTCAGATGTGAAATCTGGAGGCTTAACCTCCAAACTGCATTTGAAACTGTAGGTCTTGAGTACCGGAGAGGTTATCGGAATTCCTTG
9099a7f671b923c7b07c12508f17270a	-6.441330905000001	-0.0292187360104999	0.565192247403687	0.009787379315781	(-7.48468, -5.36302)	(-0.0475723, -0.011)	0.0183535639895	0.0182187360104999	yes	d__Bacteria; p__Bacillota_A_368345; c__Clostridia_258483; o__Oscillospirales; f__Acutalibacteraceae; g__Clostridium_A_51961; s__Clostridium_A_51961 leptum	denominator	daily_HEI	TACGTAGGGAGCGAGCGTTGTCCGGATTTACTGGGTGTAAAGGGTGCGTAGGCGGCGAGGCAAGTCAGGCGTGAAATCTATGGGCTTAACCCATAAACTGCGCTTGAAACTGTCTTGCTTGAGTGAAGTAGAGGTAGGCGGAATTCCCGG
4c855814a58f4f324e8f0cfaab222e1f	-7.166852150000003	-0.028999110673555	0.8027800299824833	0.0139044726704708	(-8.6859, -5.78065)	(-0.0529297, -0.00240801)	0.023930589326445	0.026591100673555	yes	d__Bacteria; p__Bacillota_A_368345; c__Clostridia_258483; o__Oscillospirales; f__Ruminococcaceae; g__Negativibacillus; s__Negativibacillus massiliensis	denominator	daily_HEI	TACGTAGGTGGCAAGCGTTGTCCGGAATTACTGGGTGTAAAGGGAGCGTAGGCGGGGAGACAAGTTGAATGTTTAAACTATCGGCTCAACTGATAGTCGCGTTCAAAACTATCACTCTTGAGTGCAGTAGAGGTAGGCGGAATTCCTAGT
ccee9fc92f4182805278384a02a4d7d3	-8.103606920000006	-0.0286684942024999	0.534232591373658	0.0093363185604293	(-9.16337, -7.13381)	(-0.0455413, -0.0101892)	0.0168728057975001	0.0184792942024999	yes	d__Bacteria; p__Bacillota_A_368345; c__Clostridia_258483; o__Oscillospirales; f__Oscillospiraceae_88309; g__Dysosmobacter; s__Dysosmobacter welbionis	denominator	daily_HEI	ACGTAGGTGGCAAGCGTTGTCCGGATTTACTGGGTGTAAAGGGCGTGCAGCCGGGCCGGCAAGTCAGATGTGAAATCTGGAGGCTTAACCTCCAAACTGCATTTGAAACTGTAGGTCTTGAGTACCGGAGAGGTTATCGGAATTCCTTGT
b1f2146bef78066448576fceeb6b644b	-3.0357503449999994	-0.0283657045849999	0.3645159675715608	0.0062863992798024	(-3.69677, -2.35433)	(-0.0396005, -0.0165397)	0.011234795415	0.0118260045849999	yes	d__Bacteria; p__Bacillota_A_368345; c__Clostridia_258483; o__Lachnospirales; f__Lachnospiraceae; g__Mediterraneibacter_A_155507; s__Mediterraneibacter_A_155507 faecis	denominator	daily_HEI	TACGTATGGTGCAAGCGTTATCCGGATTTACTGGGTGTAAAGGGAGCGTAGACGGAGTGGCAAGTCTGATGTGAAAACCCGGGGCTCAACCCCGGGACTGCATTGGAAACTGTCAATCTAGAGTACCGGAGAGGTAAGCGGAATTCCTAG
bfb7bb16ab570748b3a5d099e9426af1	-6.786535885000011	-0.0281097605	0.3887248854420269	0.0067783231034655	(-7.57358, -6.07887)	(-0.0418466, -0.0160532)	0.0137368394999999	0.0120565605	yes	d__Bacteria; p__Bacillota_A_368345; c__Clostridia_258483; o__Oscillospirales; f__Ruminococcaceae; g__Merdimmobilis; s__	denominator	daily_HEI	TACGTAGGGAGCGAGCGTTGTCCGGAATTACTGGGTGTAAAGGGAGCGTAGGCGGGAAAGCAAGTTGGAAGTGAAATGCATGGGCTTAACCCATGAGCTGCTTTCAAAACTGTTTTTCTTGAGTGAAGTAGAGGCAGGCGGAATTCCTAG
2a13ecb6c618ddf8154298c69336dd8e	-6.974715394999998	-0.027653961534	0.8039853195006388	0.0139962503887431	(-8.51983, -5.44613)	(-0.054625, -0.000498617)	0.026971038466	0.027155344534	yes	d__Bacteria; p__Bacillota_I; c__Bacilli_A; o__Erysipelotrichales; f__Coprobacillaceae; g__Thomasclavelia; s__Thomasclavelia spiroformis	denominator	daily_HEI	TACGTAGGTGGCGAGCGTTATCCGGAATTATTGGGCGTAAAGAGGGAGCAGGCGGCGGCAGAGGTCTGTGGTGAAAGACTGAAGCTTAACTTCAGTAAGCCATAGAAACCGGGCTGCTAGAGTGCAGGAGAGGATCGTGGAATTCCATGT
d9b76ee51ff2b6961430bf352cc578f2	-7.926749029999998	-0.0275561828004999	0.6129646865187733	0.0107191576564663	(-9.12446, -6.82677)	(-0.0482767, -0.00796122)	0.0207205171995	0.0195949628004999	yes	d__Bacteria; p__Bacillota_I; c__Bacilli_A; o__Lactobacillales; f__Streptococcaceae; g__Streptococcus; s__Streptococcus infantis	denominator	daily_HEI	TACGTAGGTCCCGAGCGTTGTCCGGATTTATTGGGCGTAAAGCGAGCGCAGGCGGTTAGATAAGTCTGAAGTTAAAGGCTGTGGCTTAACCATAGTACGCTTTGGAAACTGTTTAACTTGAGTGCAAGAGGGGAGAGTGGAATTCCATGT
64d05989cb6f8053633b2127793200b3	-5.948409055000005	-0.0262731616999999	0.3974144407346777	0.0068950415725691	(-6.67133, -5.22717)	(-0.0392843, -0.0141568)	0.0130111383000001	0.0121163616999999	yes	d__Bacteria; p__Bacillota_A_368345; c__Clostridia_258483; o__Lachnospirales; f__Lachnospiraceae; g__Mediterraneibacter_A_155507; s__Mediterraneibacter_A_155507 faecis	denominator	daily_HEI	ACGTATGGTGCAAGCGTTATCCGGATTTACTGGGTGTAAAGGGAGCGTAGACGGAGTGGCAAGTCTGATGTGAAAACCCGGGGCTCAACCCCGGGACTGCATTGGAAACTGTCAATCTAGAGTACCGGAGAGGTAAGCGGAATTCCTAGT
8720f9ecd2331ce68e2896df1bf2d977	-2.2063318994999976	-0.0258146312894999	0.4281632180760584	0.0074160443252062	(-2.98793, -1.39981)	(-0.0392395, -0.0114122)	0.0134248687105	0.0144024312894999	yes	d__Bacteria; p__Actinomycetota; c__Coriobacteriia; o__Coriobacteriales; f__Coriobacteriaceae; g__Collinsella; s__Collinsella aerofaciens_F	denominator	daily_HEI	TACGTAGGGGGCGAGCGTTATCCGGATTCATTGGGCGTAAAGCGCGCGTAGGCGGCCCGGCAGGCCGGGGGTCGAAGCGGGGGGCTCAACCCCCCGAAGCCCCCGGAACCTCCGCGGCTTGGGTCCGGTAGGGGAGGGTGGAACACCCGG
e3ab3e4772986724760dbd52b7af55f7	-6.712087029999998	-0.0257852151775	0.5199773237142938	0.0090268533819711	(-7.73085, -5.78566)	(-0.0411063, -0.00713579)	0.0153210848224999	0.0186494251775	yes	d__Bacteria; p__Bacillota_A_368345; c__Clostridia_258483; o__Lachnospirales; f__Lachnospiraceae; g__Oliverpabstia; s__Oliverpabstia tarda	denominator	daily_HEI	ACGTAGGGGGCAAGCGTTATCCGGATTTACTGGGTGTAAAGGGAGCGTAGACGGAATGGCAAGTCTGATGTGAAAGGCCGGGGCTCAACCCCGGGACTGCATTGGAAACTGTCAATCTAGAGTACCGGAGGGGTAAGTGGAATTCCTAGT
39bb3fb5b2257fd2eacca408dc42c5d1	-3.961239630000005	-0.0250333883258499	0.5345730153958984	0.0092580913153095	(-4.96965, -2.98982)	(-0.0417126, -0.00709251)	0.0166792116741501	0.0179408783258499	yes	d__Bacteria; p__Bacillota_A_368345; c__Clostridia_258483; o__Lachnospirales; f__Lachnospiraceae; g__Oliverpabstia; s__Oliverpabstia tarda	denominator	daily_HEI	TACGTAGGGGGCAAGCGTTATCCGGATTTACTGGGTGTAAAGGGAGCGTAGACGGAATGGCAAGTCTGATGTGAAAGGCCGGGGCTCAACCCCGGGACTGCATTGGAAACTGTCAATCTAGAGTACCGGAGGGGTAAGTGGAATTCCTAG
40c85a458df8d5a935122ba778d4f334	-4.023384830000004	-0.02495037839355	0.7171554052752245	0.0124184253922929	(-5.37086, -2.82356)	(-0.0455228, -0.00094073)	0.02057242160645	0.02400964839355	yes	d__Bacteria; p__Bacteroidota; c__Bacteroidia; o__Bacteroidales; f__Bacteroidaceae; g__Bacteroides_H_857956; s__Bacteroides_H_857956 stercoris	denominator	daily_HEI	TACGGAGGATCCGAGCGTTATCCGGATTTATTGGGTTTAAAGGGAGCGTAGGCGGGTTGTTAAGTCAGTTGTGAAAGTTTGCGGCTCAACCGTAAAATTGCAGTTGATACTGGCGACCTTGAGTGCAACAGAGGTAGGCGGAATTCGTGG
b3d06445a910a9a444919e41f5da39c3	-8.595828400000016	-0.024082953925	0.5856328620752417	0.0102341196428528	(-9.57454, -7.35175)	(-0.0437974, -0.00515629)	0.019714446075	0.018926663925	yes	d__Bacteria; p__Bacillota_I; c__Bacilli_A; o__Lactobacillales; f__Aerococcaceae; g__Granulicatella; s__Granulicatella adiacens	denominator	daily_HEI	TACGTAGGTGGCAAGCGTTGTCCGGATTTATTGGGCGTAAAGCGAGCGCAGGCGGTTCCTTAAGTCTGATGTGAAAGCCCCCGGCTCAACCGGGGAGGGTCATTGGAAACTGGGGAACTTGAGTGCAGAAGAGGAGAGTGGAATTCCATG
ef6752ce31dcb9e16b1155bbaa1a268d	-7.429649179999997	-0.023759850943	0.7264979568827616	0.0125743437683589	(-8.80462, -6.05152)	(-0.0469031, -0.000533208)	0.023143249057	0.023226642943	yes	d__Bacteria; p__Bacillota_A_368345; c__Clostridia_258483; o__Lachnospirales; f__Lachnospiraceae; g__Mediterraneibacter_A_155507; s__Mediterraneibacter_A_155507 faecis	denominator	daily_HEI	ACGTATGGTGCAAGCGTTATCCGGATTTACTGGGTGTAAAGGGAGCGTAGACGGAGTGGCAAGTCTGATGTGAAAACCCGGGGCTCAACCCCGGGACTGCATTGGAAACTGTCAATCTGGAGTACCGGAGAGGTAAGCGGAATTCCTAGT
de24ab68045830f7ea823f771a1f7dd3	-5.025679825000004	-0.023531172647	0.4969082043531973	0.0085883113300815	(-5.9115, -4.1196)	(-0.0384784, -0.00715997)	0.014947227353	0.016371202647	yes	d__Bacteria; p__Actinomycetota; c__Coriobacteriia; o__Coriobacteriales; f__Coriobacteriaceae; g__Collinsella; s__Collinsella aerofaciens_F	denominator	daily_HEI	ACGTAGGGGGCGAGCGTTATCCGGATTCATTGGGCGTAAAGCGCGCGTAGGCGGCCCGGCAGGCCGGGGGTCGAAGCGGGGGGCTCAACCCCCCGAAGCCCCCGGAACCTCCGCGGCTTGGGTCCGGTAGGGGAGGGTGGAACACCCGGT
481e48328fe7a9837c7233de8f60fc23	-7.887701604999996	-0.02269094494048	0.5624423191476386	0.0098449223894018	(-9.00743, -6.86144)	(-0.0397767, -0.00193676)	0.0170857550595199	0.02075418494048	yes	d__Bacteria; p__Bacillota_A_368345; c__Clostridia_258483; o__Peptostreptococcales; f__Anaerovoracaceae; g__Hominibacterium; s__Hominibacterium faecale	denominator	daily_HEI	TACGTAGGGGGCGAGCGTTATCCGGAATTATTGGGCGTAAAGAGTACGTAGGCGGTTTTTTAAGCGAGGGGTATAAGGCAGCGGCTTAACTGCTGTTGGCCCCTCGAACTGGAGGACTTGAGTGTCGGAGAGGAAAGCGGAATTCCTAGT
9ac5fec396208e598ab2e2d26985d0df	-6.876398945	-0.02207959566	0.3203209191082232	0.0055619790658401	(-7.44768, -6.25437)	(-0.0320905, -0.0114311)	0.01001090434	0.01064849566	yes	d__Bacteria; p__Actinomycetota; c__Actinomycetes; o__Actinomycetales; f__Actinomycetaceae; g__Pauljensenia; s__Pauljensenia odontolytica_A	denominator	daily_HEI	TACGTAGGGCGCGAGCGTTGTCCGGAATTATTGGGCGTAAAGGGCTTGTAGGCGGTTGGTCGCGTCTGCCGTGAAATCCTCTGGCTTAACTGGGGGCGTGCGGTGGGTACGGGCTGACTTGAGTGCGGTAGGGGAGACTGGAACTCCTGG
399bcf0feb12a20ca0731d8d65268dae	-5.0848446150000015	-0.0211851333037	0.5815257688152364	0.010076293653054	(-6.17614, -4.01163)	(-0.0405081, -0.00311641)	0.0193229666962999	0.0180687233037	yes	d__Bacteria; p__Bacillota_A_368345; c__Clostridia_258483; o__Oscillospirales; f__Oscillospiraceae_88309; g__Vescimonas; s__Vescimonas fastidiosa	denominator	daily_HEI	TACGTAGGTGGCAAGCGTTGTCCGGATTTACTGGGTGTAAAGGGCGTGTAGCCGGGAAGGCAAGTCAGATGTGAAATCCACGGGCTCAACTCGTGAACTGCATTTGAAACTGTTTTTCTTGAGTATCGGAGAGGCAATCGGAATTCCTAG
1527fd8b14037f53b8edb26b111e1f72	-4.629126560000002	-0.020772862395	0.3580551045245222	0.0062143557920943	(-5.29327, -3.94056)	(-0.0328186, -0.00946513)	0.012045737605	0.011307732395	yes	d__Bacteria; p__Bacillota_A_368345; c__Clostridia_258483; o__Lachnospirales; f__Lachnospiraceae; g__Enterocloster; s__Enterocloster sp000431375	denominator	daily_HEI	TACGTAGGGGGCAAGCGTTATCCGGATTTACTGGGTGTAAAGGGAGCGCAGACGGCACTGCAAGTCTGAAGTGAAAGCCCGGGGCTCAACCCCGGGACTGCTTTGGAAACTGTAGAGCTAGAGTGCTGGAGAGGCAAGCGGAATTCCTAG
4c731267e801c2afe253b5cbb58bdd24	-3.5123105200000024	-0.020312118185	0.2912030168577063	0.0050482613297579	(-4.07392, -3.00489)	(-0.0290476, -0.0104519)	0.008735481815	0.0098602181849999	yes	d__Bacteria; p__Bacillota_A_368345; c__Clostridia_258483; o__Lachnospirales; f__Lachnospiraceae; g__Bariatricus; s__Bariatricus comes	denominator	daily_HEI	TACGTATGGTGCAAGCGTTATCCGGATTTACTGGGTGTAAAGGGAGCGTAGACGGCTGTGTAAGTCTGAAGTGAAAGCCCGGGGCTCAACCCCGGGACTGCTTTGGAAACTATGCAGCTAGAGTGTCGGAGAGGTAAGTGGAATTCCCAG
a650f349bbdffb95b3624519d1ba72b8	-3.8659366949999927	-0.01938226776075	0.350257706779918	0.0060751093776168	(-4.48299, -3.18496)	(-0.0309285, -0.00846512)	0.01154623223925	0.01091714776075	yes	d__Bacteria; p__Bacillota_I; c__Bacilli_A; o__Lactobacillales; f__Streptococcaceae; g__Streptococcus; s__Streptococcus thermophilus	denominator	daily_HEI	TACGTAGGTCCCGAGCGTTGTCCGGATTTATTGGGCGTAAAGCGAGCGCAGGCGGTTTGATAAGTCTGAAGTTAAAGGCTGTGGCTCAACCATAGTTCGCTTTGGAAACTGTCAAACTTGAGTGCAGAAGGGGAGAGTGGAATTCCATGT
69536042153447ceb692aa53159ce0c2	-6.27425621499999	-0.018413302086	0.3287531066712885	0.0057014024745555	(-6.95815, -5.71981)	(-0.0277569, -0.00626888)	0.009343597914	0.012144422086	yes	d__Bacteria; p__Bacillota_A_368345; c__Clostridia_258483; o__Lachnospirales; f__Lachnospiraceae; g__Enterocloster; s__Enterocloster sp000431375	denominator	daily_HEI	TACGTAGGGGGCAAGCGTTATCCGGATTTACTGGGTGTAAAGGGAGCGCAGACGGCGATGCAAGTCTGGAGTGAAAGCCCGGGGCTCAACCCCGGGACTGCTTTGGAAACTGTATGGCTAGAGTGCTGGAGAGGCAAGCGGAATTCCTAG
0cfd41d10227f0de9092d5cda028c12d	-7.551728340000006	-0.0183818606037	0.473647594901995	0.0082020777369116	(-8.39327, -6.63706)	(-0.0344529, -0.00403135)	0.0160710393963	0.0143505106037	yes	d__Bacteria; p__Bacillota_A_368345; c__Clostridia_258483; o__Lachnospirales; f__Lachnospiraceae; g__Enterocloster; s__Enterocloster sp000431375	denominator	daily_HEI	ACGTAGGGGGCAAGCGTTATCCGGATTTACTGGGTGTAAAGGGAGCGCAGACGGCACTGCAAGTCTGAAGTGAAAGCCCGGGGCTCAACCCCGGGACTGCTTTGGAAACTGTAGAGCTAGAGTGCTGGAGAGGCAAGCGGAATTCCTAGT
0b05a2e48cdc5f9e766bb0f4c209d4b4	-7.7260139899999825	-0.01832000173245	0.4060188281060123	0.0070803018840477	(-8.51957, -7.01965)	(-0.031784, -0.00570946)	0.01346399826755	0.01261054173245	yes	d__Bacteria; p__Bacillota_A_368345; c__Clostridia_258483; o__Oscillospirales; f__Oscillospiraceae_88309; g__Dysosmobacter; s__Dysosmobacter welbionis	denominator	daily_HEI	TACGTAGGTGGCAAGCGTTGTCCGGATTTACTGGGTGTAAAGGGCGTGCAGCCGGGCTGGCAAGTCAGGCGTGAAATCCCAGGGCTCAACCCTGGAACTGCGTTTGAAACTGCTGGTCTTGAGTACCGGAGAGGTCATCGGAATTCCTTG
2371e52106292ac4c33aec6f57cace35	-6.641352214999998	-0.0182318918711499	0.4714484548775653	0.0081879047415495	(-7.52022, -5.75446)	(-0.0329896, -0.00191905)	0.0147577081288501	0.0163128418711499	yes	d__Bacteria; p__Bacillota_I; c__Bacilli_A; o__Lactobacillales; f__Streptococcaceae; g__Streptococcus; s__Streptococcus thermophilus	denominator	daily_HEI	ACGTAGGTCCCGAGCGTTGTCCGGATTTATTGGGCGTAAAGCGAGCGCAGGCGGTTTGATAAGTCTGAAGTTAAAGGCTGTGGCTCAACCATAGTTCGCTTTGGAAACTGTCAAACTTGAGTGCAGAAGGGGAGAGTGGAATTCCATGTG
ddd87ec4b9d332c2d8c02f5d1b08dbb4	-6.532578994999998	-0.01618860473635	0.3410725231918275	0.0059305148797696	(-7.13801, -5.87344)	(-0.0274986, -0.00565933)	0.01130999526365	0.01052927473635	yes	d__Bacteria; p__Bacillota_A_368345; c__Clostridia_258483; o__Lachnospirales; f__Lachnospiraceae; g__Bariatricus; s__Bariatricus comes	denominator	daily_HEI	ACGTATGGTGCAAGCGTTATCCGGATTTACTGGGTGTAAAGGGAGCGTAGACGGCTGTGTAAGTCTGAAGTGAAAGCCCGGGGCTCAACCCCGGGACTGCTTTGGAAACTATGCAGCTAGAGTGTCGGAGAGGTAAGTGGAATTCCCAGT
ac5402de1ddf427ab8d2b0a8a0a44f19	-2.769533564999997	-0.0151073691988	0.3807620093456549	0.0066072772993093	(-3.5149, -2.09803)	(-0.0264298, -0.00184236)	0.0113224308012	0.0132650091988	yes	d__Bacteria; p__Bacteroidota; c__Bacteroidia; o__Bacteroidales; f__Bacteroidaceae; g__Phocaeicola_A; s__Phocaeicola_A vulgatus	denominator	daily_HEI	TACGGAGGATCCGAGCGTTATCCGGATTTATTGGGTTTAAAGGGAGCGTAGATGGATGTTTAAGTCAGTTGTGAAAGTTTGCGGCTCAACCGTAAAATTGCAGTTGATACTGGATATCTTGAGTGCAGTTGAGGCAGGCGGAATTCGTGG
8f649d1053a0ead08b37f8e06fbb2818	-7.527939060000011	-0.0150149910411649	0.4415947370399881	0.0076409111136561	(-8.29555, -6.65928)	(-0.0291544, -0.000715426)	0.0141394089588351	0.0142995650411649	yes	d__Bacteria; p__Bacteroidota; c__Bacteroidia; o__Bacteroidales; f__Tannerellaceae; g__Parabacteroides_B_862066; s__Parabacteroides_B_862066 johnsonii	denominator	daily_HEI	ACGGAGGATGCGAGCGTTATCCGGATTTATTGGGTTTAAAGGGTGCGTAGGTGGTGATTTAAGTCAGCGGTGAAAGTTTGTGGCTCAACCATAAAATTGCCGTTGAAACTGGGTTACTTGAGTGTGTTTGAGGTAGGCGGAATGCGTGGT
2b982979f2401a8bc447d7141879e9b2	-3.019330224999997	-0.0149745934849999	0.2124911087542238	0.0036910461125795	(-3.39487, -2.61663)	(-0.022067, -0.00847395)	0.0070924065150001	0.0065006434849999	yes	d__Bacteria; p__Bacillota_A_368345; c__Clostridia_258483; o__Lachnospirales; f__Lachnospiraceae; g__Dorea_A; s__Dorea_A longicatena	denominator	daily_HEI	TACGTAGGGGGCAAGCGTTATCCGGATTTACTGGGTGTAAAGGGAGCGTAGACGGCACGGCAAGCCAGATGTGAAAGCCCGGGGCTCAACCCCGGGACTGCATTTGGAACTGCTGAGCTAGAGTGTCGGAGAGGCAAGTGGAATTCCTAG
3d766867c97f511431bf97e059d6498f	-4.964890479999986	-0.0135478023859	0.3850135099672084	0.0066929637662518	(-5.75851, -4.34975)	(-0.0256891, -0.00126542)	0.0121412976140999	0.0122823823859	yes	d__Bacteria; p__Bacteroidota; c__Bacteroidia; o__Bacteroidales; f__Tannerellaceae; g__Parabacteroides_B_862066; s__Parabacteroides_B_862066 johnsonii	denominator	daily_HEI	TACGGAGGATGCGAGCGTTATCCGGATTTATTGGGTTTAAAGGGTGCGTAGGTGGTGATTTAAGTCAGCGGTGAAAGTTTGTGGCTCAACCATAAAATTGCCGTTGAAACTGGGTTACTTGAGTGTGTTTGAGGTAGGCGGAATGCGTGG
bd0f4e14387ee1ac7e5fe586cadbbed4	-8.124351665000018	-0.0133831754354749	0.3500182590434073	0.006103891164596	(-8.74419, -7.44464)	(-0.0256655, -0.00279684)	0.0122823245645251	0.0105863354354749	yes	d__Bacteria; p__Bacillota_A_368345; c__Clostridia_258483; o__Christensenellales; f__; g__; s__	denominator	daily_HEI	TACGTAGGGAGCGAGCGTTGTCCGGAATTACTGGGCGTAAAGGGTGCGTAGGCGGTCTGAAAAGTCGGATGTGAAATCCCCGTGCTTAACATGGGAGCTGCATTCGAAACTTTCGGACTTGAGTGTCGGAGAGGTAAGCGGAATTCCCGG
6c7fa77831ae630967a6fbfc8ee47901	-2.7101798549999985	-0.0131244389514999	0.2310509876744286	0.0040081177679822	(-3.15695, -2.2909)	(-0.020457, -0.00530223)	0.0073325610485	0.0078222089514999	yes	d__Bacteria; p__Bacillota_A_368345; c__Clostridia_258483; o__Lachnospirales; f__Lachnospiraceae; g__Fusicatenibacter; s__Fusicatenibacter saccharivorans	denominator	daily_HEI	TACGTAGGGGGCAAGCGTTATCCGGATTTACTGGGTGTAAAGGGAGCGTAGACGGCAAGGCAAGTCTGATGTGAAAACCCAGGGCTTAACCCTGGGACTGCATTGGAAACTGTCTGGCTCGAGTGCCGGAGAGGTAAGCGGAATTCCTAG
bda6b6e7da7508c68057140e7bd6cd8d	-8.391257380000003	0.0373382718649999	0.5476449835542507	0.0094825175047436	(-9.42245, -7.33701)	(0.0195458, 0.0554763)	0.0177924718649999	0.0181380281350001	yes	d__Bacteria; p__Bacillota_A_368345; c__Clostridia_258483; o__Oscillospirales; f__Oscillospiraceae_88309; g__Hominicoprocola; s__Hominicoprocola sp900317525	numerator	daily_HEI	TACGTAGGTGGCAAGCGTTGTCCGGATTTACTGGGTGTAAAGGGCGTGCAGCCGGGAATGCAAGTCAGATGTGAAATCCATGGGCTTAACCCATGAACTGCATTTGAAACTGTATTTCTTGAGTACTGGAGAGGCAATCGGAATTCCTAG
913d55d109820d0f3fad120be103c64f	-10.560153099999988	0.0375655871815	0.6659216536581392	0.011528502882025	(-11.7138, -9.17088)	(0.0118332, 0.0562808)	0.0257323871814999	0.0187152128185	yes	d__Bacteria; p__Bacillota_A_368345; c__Clostridia_258483; o__Clostridiales; f__Clostridiaceae_222000; g__Clostridium_T; s__	numerator	daily_HEI	ACGTAGGTGGCGAGCGTTGTCCGGATTTACTGGGCGTAAAGGGAGCGTAGGCGGATTTTTAAGTGAGATGTGAAATACTCGGGCTTAACCTGAGTGCTGCATTTCAAACTGGAAGTCTAGAGTGCAGGAGAGGAGAAGGGAATTCCTAGT
a9387e76477da8688775569cf540191b	-8.242487564999998	0.03760811614	0.6564413336320472	0.0113685135433561	(-9.39053, -6.88615)	(0.0158503, 0.0590434)	0.02175781614	0.02143528386	yes	d__Bacteria; p__Bacillota_A_368345; c__Clostridia_258483; o__Peptostreptococcales; f__Peptostreptococcaceae_256921; g__Terrisporobacter; s__	numerator	daily_HEI	TACGTAGGGGGCTAGCGTTATCCGGATTTACTGGGCGTAAAGGGTGCGTAGGTGGTTTCTTAAGTCAGGAGTGAAAGGCTACGGCTCAACCGTAGTAAGCTCTTGAAACTGGGAAACTTGAGTGCAGGAGAGGAAAGTGGAATTCCTAGT
2ae945b550c248752a5b463c9aca1a6a	-11.693112330000003	0.0382424422975	0.8316587853830272	0.014396605903495	(-13.1619, -10.0727)	(0.00982024, 0.0631616)	0.0284222022974999	0.0249191577025	yes	d__Bacteria; p__Bacillota_A_368345; c__Clostridia_258483; o__Oscillospirales; f__Ruminococcaceae; g__Paludihabitans; s__Paludihabitans psychrotolerans	numerator	daily_HEI	TACGTAGGTGGCAAGCGTTGTCCGGAATTACTGGGTGTAAAGGGAGCGTAGGCGGGAAGACAAGTTGGGAGTGAAATGTATGGGCTTAACCCATAAACTGCTTTCAAAACTGTTTTTCTTGAGTGAAGTAGAGGCAGGCGGAATTCCTAG
25f9cac7332bfbe3973f03bae0ee15cc	-11.718434989999997	0.0383901517149999	0.592041923855144	0.0101910628418278	(-12.9801, -10.6932)	(0.0165556, 0.0558722)	0.0218345517149998	0.0174820482850001	yes	d__Bacteria; p__Bacillota_A_368345; c__Clostridia_258483; o__Oscillospirales; f__Butyricicoccaceae; g__Agathobaculum; s__Agathobaculum butyriciproducens	numerator	daily_HEI	ACGTAGGGAGCAAGCGTTATCCGGATTTACTGGGTGTAAAGGGCGCGCAGGCGGGCCGGCAAGTTGGAAGTGAAATCTATGGGCTTAACCCATAAACTGCTTTCAAAACTGCTGGTCTTGAGTGATGGAGAGGCAGGCGGAATTCCGTGT
55d4d3011e1f3bb8e4e5089b801b61a4	-11.653792304999993	0.0384745204975	0.7178306259109712	0.0123386590956292	(-12.9655, -10.2825)	(0.0152032, 0.0616015)	0.0232713204974999	0.0231269795025	yes	d__Bacteria; p__Bacillota_A_368345; c__Clostridia_258483; o__Lachnospirales; f__Lachnospiraceae; g__UBA3402; s__UBA3402 sp003478355	numerator	daily_HEI	TACGTAGGGGGCAAGCGTTATCCGGATTTACTGGGTGTAAAGGGAGCGTAGACGGCAGCGCAAGTCTGAAGTGAAAGCCCGGGGCTCAACCCCGGAATGGCTTTGGAAACTGCGCGGCTAGAGTACCGGAGGGGTAAGCGGAATTCCTAG
4d04d759f5a6615dac43060726239891	-7.545819734999994	0.0385505082	0.4989334532913981	0.0086518751685823	(-8.49362, -6.61221)	(0.0225993, 0.0549321)	0.0159512082	0.0163815917999999	yes	d__Bacteria; p__Bacillota_A_368345; c__Clostridia_258483; o__Lachnospirales; f__Lachnospiraceae; g__Lachnospira; s__Lachnospira eligens	numerator	daily_HEI	TACGTATGGAGCAAGCGTTATCCGGATTTACTGGGTGTAAAGGGAGTGTAGGTGGCCATGCAAGTCAGAAGTGAAAATCCGGGGCTCAACCCCGGAACTGCTTTTGAAACTGTAAGGCTGGAGTGCAGGAGGGGTGAGTGGAATTCCTAG
95fb1be2ae50b6d347649ea76c2a1874	-11.265493345	0.038602567975	0.5981840389162527	0.0103037461430361	(-12.39, -10.1395)	(0.0206917, 0.0593436)	0.017910867975	0.020741032025	yes	d__Bacteria; p__Bacillota_A_368345; c__Clostridia_258483; o__Lachnospirales; f__Lachnospiraceae; g__Mediterraneibacter_A_155590; s__Mediterraneibacter_A_155590 butyricigenes	numerator	daily_HEI	TACGTAGGGGGCAAGCGTTATCCGGATTTACTGGGTGTAAAGGGAGCGTAGACGGAACAGCAAGTCTGATGTGAAAACCCGGGGCTCAACCCCGGGACTGCATTGGAAACTGTTGATCTAGAGTGTCGGAGAGGTAAGTGGAATTCCTAG
09a55cd0bdf9fa4929eab3f0ed841bf5	-11.208327159999971	0.0386039307445	0.6326083850113231	0.010887922631634	(-12.3743, -9.9568)	(0.0174689, 0.0591407)	0.0211350307445	0.0205367692555	yes	d__Bacteria; p__Bacillota_A_368345; c__Clostridia_258483; o__Oscillospirales; f__Oscillospiraceae_88309; g__Hominicoprocola; s__Hominicoprocola sp900317525	numerator	daily_HEI	ACGTAGGTGGCAAGCGTTGTCCGGATTTACTGGGTGTAAAGGGCGTGCAGCCGGGAATGCAAGTCAGATGTGAAATCCATGGGCTTAACCCATGAACTGCATTTGAAACTGTATTTCTTGAGTACTGGAGAGGCAATCGGAATTCCTAGT
d05c86b5bfc092d8677507fb1eae8d66	-7.935570675000007	0.0390038892299999	0.6579447524078257	0.0113975270568375	(-9.18492, -6.72189)	(0.016103, 0.0586521)	0.0229008892299999	0.01964821077	yes	d__Bacteria; p__Bacillota_A_368345; c__Clostridia_258483; o__Oscillospirales; f__Ruminococcaceae; g__Ruminiclostridium_E; s__Ruminiclostridium_E siraeum	numerator	daily_HEI	TACGTAGGTGGCAAGCGTTGTCCGGAATTACTGGGTGTAAAGGGAGTGTAGGCGGGATATCAAGTCAGAAGTGAAAATTACGGGCTCAACTCGTAACCTGCTTTTGAAACTGACATTCTTGAGTGAAGTAGAGGCAAGCGGAATTCCTAG
979578981da3916b394bf24c32bace21	-9.06048091500002	0.0391422840494999	0.785747027141186	0.0136397346846467	(-10.4529, -7.62651)	(0.014536, 0.0633262)	0.0246062840494998	0.0241839159505001	yes	d__Bacteria; p__Bacillota_A_368345; c__Clostridia_258483; o__Oscillospirales; f__Ruminococcaceae; g__Ruminiclostridium_E; s__Ruminiclostridium_E siraeum	numerator	daily_HEI	TACGTAGGTGGCGAGCGTTGTCCGGAATTACTGGGTGTAAAGGGAGTGTAGGCGGGAAGGCAAGTCAGAAGTGAAAATTATGGGCTTAACCCATAACCTGCTTTTGAAACTGTTTTTCTTGAGTGAGGCAGAGGCAAGCGGAATTCCTAG
4ed55370307d6700d110b6d3f1196136	-9.983153224999992	0.03996912807035	0.8995751397876949	0.0155492344610667	(-11.6357, -8.30451)	(0.0123685, 0.070255)	0.02760062807035	0.0302858719296499	yes	d__Bacteria; p__Bacillota_A_368345; c__Clostridia_258483; o__Lachnospirales; f__Lachnospiraceae; g__Coprococcus_A_121497; s__Coprococcus_A_121497 sp000154245	numerator	daily_HEI	ACGTATGGTGCAAGCGTTATCCGGATTTACTGGGTGTAAAGGGTGCGTAGGTGGTGAGACAAGTCTGAAGTGAAAATCCGGGGCTTAACCCCGGAACTGCTTTGGAAACTGCCTGACTAGAGTACAGGAGAGGTAAGTGGAATTCCTAGT
a4e2a4e1321a599651edf92f6999e78e	-9.885937214999997	0.0401795270958	0.9345461837938748	0.0161292936243561	(-11.448, -7.95228)	(0.00663184, 0.0671361)	0.0335476870958	0.0269565729042	yes	d__Bacteria; p__Bacillota_I; c__Bacilli_A; o__MOL361; f__Turicibacteraceae; g__Turicibacter; s__Turicibacter bilis	numerator	daily_HEI	TACGTAGGTGGCGAGCGTTATCCGGAATTATTGGGCGTAAAGAGCGCGCAGGTGGTTGATTAAGTCTGATGTGAAAGCCCACGGCTTAACCGTGGAGGGTCATTGGAAACTGGTCAACTTGAGTGCAGAAGAGGGAAGTGGAATTCCATG
28bb502265419a0e86626d75a1183ce7	-10.698778640000016	0.0412122737699999	0.7950236221004064	0.0137784517740813	(-12.169, -9.26149)	(0.0178566, 0.0682131)	0.0233556737699998	0.0270008262300001	yes	d__Bacteria; p__Bacillota_A_368345; c__Clostridia_258483; o__Christensenellales; f__Aristaeellaceae; g__; s__	numerator	daily_HEI	TACGTAGGGGGCGAGCGTTGTCCGGAATGACTGGGCGTAAAGGGCGTGTAGGCGGCCGATTAAGTATGGAGTGAAAGTCCTGCTTTCAAGGTGGGAATTGCTTTGTAGACTGGTTGGCTTGAGTGCGGAAGAGGTAAGTGGAATTCCCAG
f655279fdb3e9fe733677c83df662486	-11.020938430000015	0.0412615422499999	0.4743999507824959	0.0081622161140813	(-11.8971, -10.1466)	(0.0261017, 0.056138)	0.0151598422499999	0.0148764577500001	yes	d__Bacteria; p__Bacillota_A_368345; c__Clostridia_258483; o__Oscillospirales; f__Oscillospiraceae_88309; g__Dysosmobacter; s__Dysosmobacter sp000403435	numerator	daily_HEI	ACGTAGGTGGCAAGCGTTGTCCGGATTTACTGGGTGTAAAGGGCGTGCAGCCGGGCATGCAAGTCAGATGTGAAATCTCAGGGCTTAACCCTGAAACTGCATTTGAAACTGTATGTCTTGAGTGCCGGAGAGGTAATCGGAATTCCTTGT
03fdbec0c9b63a05ae79f92c6d3a4cfc	-9.55728852500001	0.042000232794	0.8663568644108355	0.0149655855136397	(-11.0806, -7.84413)	(0.0131749, 0.0682843)	0.028825332794	0.026284067206	yes	d__Bacteria; p__Bacillota_A_368345; c__Clostridia_258483; o__Lachnospirales; f__Lachnospiraceae; g__COE1; s__	numerator	daily_HEI	TACGTAGGGGGCAAGCGTTATCCGGATTTACTGGGTGTAAAGGGAGCGTAGACGGCACAGCAAGTCTGATGTGAAAGCCCGGGGCCCAACCCCGGAACTGCATTGGAAACTGCTGGGCTTGAGTGCAGGAGAGGTAAGCGGAATTCCTAG
cebcb0fe524fb1cf0bfb5463ae228bed	-11.273937944999998	0.0422831386899999	0.67045390811899	0.011561745406904	(-12.5429, -10.0381)	(0.0201975, 0.0631764)	0.0220856386899999	0.02089326131	yes	d__Bacteria; p__Bacillota_A_368345; c__Clostridia_258483; o__Lachnospirales; f__Lachnospiraceae; g__Lachnospira; s__Lachnospira sp000437735	numerator	daily_HEI	ACGTATGGAGCAAGCGTTATCCGGATTTACTGGGTGTAAAGGGAGTGTAGGTGGTATCACAAGTCAGAAGTGAAAGCCCGGGGCTCAACCCCGGGACTGCTTTTGAAACTGTGGAACTGGAGTGCAGGAGAGGTAAGTGGAATTCCTAGT
1986030e3c5cd5df6d869054bc96e536	-10.26436542999998	0.0428850943949999	0.6228219905937127	0.0107478181951762	(-11.5218, -9.16862)	(0.0227139, 0.0637764)	0.0201711943949999	0.020891305605	yes	d__Bacteria; p__Pseudomonadota; c__Gammaproteobacteria; o__Enterobacterales_737866; f__Pasteurellaceae; g__Haemophilus_D_735815; s__Haemophilus_D_735815 parainfluenzae_P	numerator	daily_HEI	TACGGAGGGTGCGAGCGTTAATCGGAATAACTGGGCGTAAAGGGCACGCAGGCGGTGACTTAAGTGAGGTGTGAAAGCCCCGGGCTTAACCTGGGAATTGCATTTCATACTGGGTCGCTAGAGTACTTTAGGGAGGGGTAGAATTCCACG
208c8722c4dd18b60b2b2684272ff26c	-10.996474280000005	0.04462682746	0.8085002829721094	0.0139306815221462	(-12.597, -9.60047)	(0.0207965, 0.072471)	0.02383032746	0.0278441725399999	yes	d__Bacteria; p__Bacillota_A_368345; c__Clostridia_258483; o__Oscillospirales; f__Ruminococcaceae; g__Ruminiclostridium_E; s__Ruminiclostridium_E siraeum	numerator	daily_HEI	ACGTAGGTGGCAAGCGTTGTCCGGAATTACTGGGTGTAAAGGGAGTGTAGGCGGGATATCAAGTCAGAAGTGAAAATTACGGGCTCAACTCGTAACCTGCTTTTGAAACTGACATTCTTGAGTGAAGTAGAGGCAAGCGGAATTCCTAGT
cae14798faeabb8e1b8840e712839921	-9.806441734999996	0.044687301635	0.6780439471584713	0.0117890655409999	(-10.9452, -8.40707)	(0.0237567, 0.067927)	0.020930601635	0.023239698365	yes	d__Bacteria; p__Bacteroidota; c__Bacteroidia; o__Bacteroidales; f__Rikenellaceae; g__Alistipes_A_871400; s__Alistipes_A_871400 finegoldii	numerator	daily_HEI	TACGGAGGATCCAAGCGTTATCCGGATTTATTGGGTTTAAAGGGTGCGTAGGCGGTTTGATAAGTTAGAGGTGAAATACCGGGGCTCAACTCCGGAACTGCCTCTAATACTGTTGAACTAGAGAGTAGTTGCGGTAGGCGGAATGTATGG
362b97b08074732371b6e76cd1a894e1	-9.748171680000006	0.0456388310734999	1.250004496746983	0.0216526521834788	(-12.0194, -7.31897)	(0.00325204, 0.0846353)	0.0423867910734999	0.0389964689265001	yes	d__Bacteria; p__Bacillota_A_368345; c__Clostridia_258483; o__Oscillospirales; f__Oscillospiraceae_88309; g__Limivicinus; s__Limivicinus sp002320035	numerator	daily_HEI	TACGTAGGTGGCGAGCGTTATCCGGATTTACTGGGTGTAAAGGGCGCGTAGGCGGGAATGCAAGTCAGATGTGAAATCCAGGGGCTTAACCCTTGAACTGCATTTGAAACTGTATTTCTTGAGTGTCGGAGAGGTTGACGGAATTCCTAG
e82ab12c51a893c6d7938a16632199a8	-10.257551009999986	0.046547961815	0.9510908432956234	0.0164822700873287	(-12.0602, -8.51972)	(0.0150637, 0.076546)	0.031484261815	0.029998038185	yes	d__Bacteria; p__Bacillota_A_368345; c__Clostridia_258483; o__Lachnospirales; f__Lachnospiraceae; g__Acetatifactor; s__Acetatifactor acetigignens	numerator	daily_HEI	TACGTAGGGGGCAAGCGTTATCCGGATTTACTGGGTGTAAAGGGAGCGTAGACGGCATGGCAAGTCTGAAGTGAAATGCGGGGGCTCAACCCCTGAACTGCTTTGGAAACTGTCAGGCTGGAGTGCAGGAGAGGTAAGTGGAATTCCTAG
f4dfb45b33372cdc0dc2fd20c0d0b448	-10.935224575000005	0.0467999707483	1.0628969874136536	0.0184417612598896	(-13.0068, -8.99957)	(0.0100532, 0.0785649)	0.0367467707483	0.0317649292516999	yes	d__Bacteria; p__Bacillota_A_368345; c__Clostridia_258483; o__Oscillospirales; f__CAG-272; g__Avispirillum; s__Avispirillum sp011957885	numerator	daily_HEI	TACGTAGGTGGCAAGCGTTATCCGGATTTATTGGGTGTAAAGGGTGTGTAGGCGGGACTGCAAGTCAGACGTGAAAATCATGGGCTCAACCCATGACTTGCGTTTGAAACTGCGGTTCTTGAGAGTGGGAGAGGTAAACGGAATTCCTGG
09ee2c2d76be17c9ede2d4c57412adeb	-11.728799470000006	0.0468350771625	0.8806993278192148	0.0152482740003915	(-13.322, -10.0089)	(0.0177068, 0.0755274)	0.0291282771625	0.0286923228374999	yes	d__Bacteria; p__Bacillota_A_368345; c__Clostridia_258483; o__Christensenellales; f__Aristaeellaceae; g__; s__	numerator	daily_HEI	TACGTAGGGGGCAAGCGTTGTCCGGAATGACTGGGCGTAAAGGGCGTGTAGGCGGCCTGATAAGTATGAAGTGAAAGTCCTGCTTTCAAGGTGGGAATTGCTTTGTAGACTGTCGGGCTTGAGTGCGGAAGAGGTAAGTGGAATTCCCAG
490d2aec117bd7289577684ba3cc1b64	-9.57071623	0.0468756115999999	0.8016853826005491	0.0138983624153212	(-10.9439, -8.01293)	(0.0193546, 0.0707349)	0.0275210115999999	0.0238592884000001	yes	d__Bacteria; p__Bacillota_A_368345; c__Clostridia_258483; o__Oscillospirales; f__Ruminococcaceae; g__Angelakisella; s__Angelakisella massiliensis	numerator	daily_HEI	TACGTAGGTGGCAAGCGTTGTCCGGAATTACTGGGTGTAAAGGGAGCGTAGGCGGGCAGGCAAGTCAGGCGTGAAATATATCGGCTCAACCGGTAACGGCGCTTGAAACTGCAGGTCTTGAGTGAAGTAGAGGTTGGCGGAATTCCTAGT
3bff9ab82e7f2a76cc22e687ac7b72fd	-9.487892465000016	0.0471419907399999	0.7265325316723077	0.0125289534897127	(-10.985, -8.20679)	(0.0243545, 0.0715673)	0.0227874907399999	0.02442530926	yes	d__Bacteria; p__Bacillota_A_368345; c__Clostridia_258483; o__Lachnospirales; f__Lachnospiraceae; g__Butyribacter; s__Butyribacter intestini	numerator	daily_HEI	TACGTATGGTGCAAGCGTTATCCGGATTTACTGGGTGTAAAGGGAGCGCAGGCGGTCTGGCAAGTCTGATGTGAAAATCCGGGGCTCAACTCCGGAACTGCATTGGAAACTGTCAGACTAGAGTGTCGGAGAGGTAAGTGGAATTCCTAG
c8fce068920feb387167d44c01689295	-9.105221079999994	0.047219519755	0.6866349168443403	0.0118667038272236	(-10.3429, -7.81384)	(0.024019, 0.0679565)	0.023200519755	0.020736980245	yes	d__Bacteria; p__Bacillota_A_368345; c__Clostridia_258483; o__Oscillospirales; f__Butyricicoccaceae; g__Agathobaculum; s__Agathobaculum butyriciproducens	numerator	daily_HEI	TACGTAGGGAGCAAGCGTTATCCGGATTTACTGGGTGTAAAGGGCGCGCAGGCGGGCCGGCAAGTTGGAAGTGAAATCCGGGGGCTTAACCCCCGAACTGCTTTCAAAACTGCTGGTCTTGAGTGATGGAGAGGCAGGCGGAATTCCGTG
90104f2fbcc925a6619e805c7a625c57	-11.335497614999994	0.04780427443	0.7745735829901262	0.013455445885395	(-12.6546, -9.80565)	(0.0204396, 0.0702205)	0.02736467443	0.02241622557	yes	d__Bacteria; p__Bacillota_A_368345; c__Clostridia_258483; o__Christensenellales; f__Aristaeellaceae; g__; s__	numerator	daily_HEI	TACGTAGGGGGCGAGCGTTGTCCGGAATGACTGGGCGTAAAGGGCGTGTAGGCGGCCGACTAAGTCTGATGTGAAATACCCGCTTTTAAGGTGGGTCGTGCATTGGAAACTGGATGGCTAGAGTGCGGAAGAGGTAAGTGGAATTCCCAG
7c82a2ef7685c5c6dc3080f56033cee9	-11.777748734999998	0.049077929675	0.8288334253905592	0.0143347689001575	(-13.3225, -10.1675)	(0.0231396, 0.0778047)	0.025938329675	0.028726770325	yes	d__Bacteria; p__Pseudomonadota; c__Gammaproteobacteria; o__Burkholderiales; f__Burkholderiaceae_A_595421; g__Oxalobacter; s__Oxalobacter paraformigenes	numerator	daily_HEI	TACGTAGGGTGCGAGCGTTAATCGGAATTACTGGGCGTAAAGCGTGCGCAGGCGGTTGTGTAAGACAGATGTGAAATGCCCGGGCTTAACCTGGGAATTGCATTTGTGACTGCACGGCTAGAGTGTGTCAGAGGGGGGTAGAATTCCACG
6fc765c81c8b663cedcd799094894748	-11.576820519999997	0.04911883915	0.7410788810348254	0.0127890466448517	(-12.9521, -10.1784)	(0.0252604, 0.0729624)	0.02385843915	0.0238435608499999	yes	d__Bacteria; p__Bacillota_A_368345; c__Clostridia_258483; o__Christensenellales; f__Aristaeellaceae; g__SFMI01; s__	numerator	daily_HEI	TACGTAGGGGGCAAGCGTTGTCCGGAATGATTGGGCGTAAAGGGCGTGTAGGCGGCTAAGTAAGTCTGGAGTGAAAGTCCTGCTTTTAAGGTGGGAATTGCTTTGGATACTGCATAGCTAGAGTGCAGGAGAGGTAAGTGGAATTCCCAG
69d052e452e79d571cba042af265d50c	-8.039994345000002	0.05035478906	0.8428973653225359	0.0146206387993947	(-9.54995, -6.40437)	(0.0215138, 0.0757934)	0.02884098906	0.0254386109399999	yes	d__Bacteria; p__Bacillota_A_368345; c__Clostridia_258483; o__Lachnospirales; f__Lachnospiraceae; g__Coprococcus_A_121497; s__Coprococcus_A_121497 eutactus	numerator	daily_HEI	TACGTATGGTGCAAGCGTTATCCGGATTTACTGGGTGTAAAGGGTGCGTAGGTGGCAAGGCAAGTCTGAAGTGAAAATCCGGGGCTCAACCCCGGAACTGCTTTGGAAACTGTTTAGCTAGAGTACAGGAGAGGTAAGTGGAATTCCTAG
bb769f42c78f86faa2801cb2c2abb8dc	-11.554734415000006	0.0504018007999999	0.6878037861272341	0.0118947889911065	(-12.7444, -10.1337)	(0.0267979, 0.0723743)	0.0236039007999999	0.0219724992000001	yes	d__Bacteria; p__Bacillota_A_368345; c__Clostridia_258483; o__Christensenellales; f__Aristaeellaceae; g__; s__	numerator	daily_HEI	TACGTAGGGGGCGAGCGTTGTCCGGAATGACTGGGCGTAAAGGGCGTGTAGGCGGCCGATTAAGTGTGGAGTGAAAGTCCTGCTTTTAAGGTGGGAATTGCTTTGCAGACTGGTTGGCTTGAGTGCGGAAGAGGTAAGTGGAATTCCCAG
25e04b2be57def00437d44ab461e8773	-10.910286810000022	0.052357582475	0.8910151238111644	0.0155181378442188	(-12.6739, -9.29783)	(0.0251885, 0.0842524)	0.027169082475	0.031894817525	yes	d__Bacteria; p__Bacillota_A_368345; c__Clostridia_258483; o__Lachnospirales; f__Lachnospiraceae; g__Coprococcus_A_121497; s__Coprococcus_A_121497 eutactus	numerator	daily_HEI	ACGTATGGTGCAAGCGTTATCCGGATTTACTGGGTGTAAAGGGTGCGTAGGTGGCAAGGCAAGTCTGAAGTGAAAATCCGGGGCTCAACCCCGGAACTGCTTTGGAAACTGTTTAGCTAGAGTACAGGAGAGGTAAGTGGAATTCCTAGT
8f5959f21dc9ce9a281656f8d699ec07	-9.931120664999996	0.0526822499999999	0.5287168900389957	0.0091786899527089	(-10.9293, -8.9701)	(0.0352791, 0.0692436)	0.0174031499999999	0.0165613500000001	yes	d__Bacteria; p__Bacillota_A_368345; c__Clostridia_258483; o__Lachnospirales; f__Lachnospiraceae; g__Blautia_A_141781; s__	numerator	daily_HEI	TACGTAGGGGGCAAGCGTTATCCGGATTTACTGGGTGTAAAGGGAGCGTAGACGGCAAGGCAAGTCTGATGTGAAAGGCTGGGGCTCAACCCCGGGACTGCATTGGAAACTGTCCTGCTGGAGTGCCGGAGAGGTAAGCGGAATTCCTAG
e91f1c5b67ffecb5ca3ca3b393a50f00	-7.7090502599999935	0.0527558158499999	0.5785565245358771	0.0100478906844015	(-8.71074, -6.52621)	(0.0328704, 0.0704469)	0.0198854158499999	0.0176910841500001	yes	d__Bacteria; p__Bacillota_A_368345; c__Clostridia_258483; o__Christensenellales; f__Aristaeellaceae; g__SFMI01; s__	numerator	daily_HEI	TACGTAGGGGGCAAGCGTTGTCCGGAATAATTGGGCGTAAAGGGCGCGTAGGCGGCTCGGTAAGTCTGGAGTGAAAGTCCTGCTTTTAAGGTGGGAATTGCTTTGGATACTGTCGGGCTTGAGTGCAGGAGAGGTTAGTGGAATTCCCAG
79d5bee84cddbb27acb4dd7df378c789	-10.371854274999992	0.0527708742499998	0.6760878873300237	0.0117416174732517	(-11.5792, -9.11589)	(0.031603, 0.0740093)	0.0211678742499998	0.0212384257500002	yes	d__Bacteria; p__Bacillota_A_368345; c__Clostridia_258483; o__Christensenellales; f__Aristaeellaceae; g__SFMI01; s__	numerator	daily_HEI	ACGTAGGGGGCAAGCGTTGTCCGGAATAATTGGGCGTAAAGGGCGCGTAGGCGGCTCGGTAAGTCTGGAGTGAAAGTCCTGCTTTTAAGGTGGGAATTGCTTTGGATACTGTCGGGCTTGAGTGCAGGAGAGGTTAGTGGAATTCCCAGT
f8529e2e737999b4a7d06420482d4af3	-11.597589084999983	0.053163420595	0.8632930693170848	0.0148967872600967	(-13.1128, -9.87761)	(0.0244325, 0.0794976)	0.0287309205949999	0.026334179405	yes	d__Bacteria; p__Bacillota_A_368345; c__Clostridia_258483; o__Lachnospirales; f__Lachnospiraceae; g__; s__	numerator	daily_HEI	TACGTATGGAGCAAGCGTTATCCGGATTTACTGGGTGTAAAGGGAGCGTAGGCGGTATGGCAAGTCTGATGTGAAAGGCCGGGGCTCAACCCCGGGACTGCATTGGAAACTGTCACACTTGAGTGTCGGAGAGGTAAGTGGAATTCCTAG
30c16856bd5bae4cd2f1182341b30ffc	-12.25293221	0.0542816346499999	0.6753880450042892	0.0116239404642912	(-13.5363, -10.9637)	(0.0332342, 0.0775925)	0.0210474346499999	0.02331086535	yes	d__Bacteria; p__Bacillota_A_368345; c__Clostridia_258483; o__Lachnospirales; f__Lachnospiraceae; g__Roseburia_A_166204; s__Roseburia_A_166204 hominis	numerator	daily_HEI	ACGTATGGTGCAAGCGTTATCCGGATTTACTGGGTGTAAAGGGAGCGCAGGCGGTACGGCAAGTCTGATGTGAAATCCCGGGGCTCAACCCCGGTACTGCATTGGAAACTGTCGGACTAGAGTGTCGGAGGGGTAAGTGGAATTCCTAGT
51625f89e7332f46ab0641e10cede6ea	-10.728139184999993	0.0563571272599999	0.9339808918730544	0.0161602548732725	(-12.4788, -8.9166)	(0.0254493, 0.0876075)	0.0309078272599999	0.0312503727400001	yes	d__Bacteria; p__Bacillota_A_368345; c__Clostridia_258483; o__Lachnospirales; f__Lachnospiraceae; g__Roseburia_D; s__Roseburia_D yibonii	numerator	daily_HEI	TACGTAGGGGGCAAGCGTTATCCGGATTTACTGGGTGTAAAGGGAGCGCAGGCGGATGGCTAAGTCTGATGTGAAAGCCCGGGGCTCAACCCCGGGACTGCATTGGAAACTGGTTATCTTGAGTGTCGGAGAGGTAAGTGGAATTCCTAG
96169c3701e79f42346c41eb7b5bf2af	-12.788018450000004	0.05694377935	0.6455744447347636	0.0110651945647606	(-13.8932, -11.546)	(0.0360229, 0.0763312)	0.02092087935	0.01938742065	yes	d__Bacteria; p__Bacillota_A_368345; c__Clostridia_258483; o__Lachnospirales; f__Lachnospiraceae; g__Blautia_A_141781; s__	numerator	daily_HEI	ACGTAGGGGGCAAGCGTTATCCGGATTTACTGGGTGTAAAGGGAGCGTAGACGGCAAGGCAAGTCTGATGTGAAAGGCTGGGGCTCAACCCCGGGACTGCATTGGAAACTGTCCTGCTGGAGTGCCGGAGAGGTAAGCGGAATTCCTAGT
6d8fe4ac153ead767024e041ff1f0ec6	-11.728147570000004	0.0578171857899999	0.8642157780777292	0.014908296851519	(-13.4841, -10.1799)	(0.0325741, 0.0891971)	0.0252430857899998	0.0313799142100001	yes	d__Bacteria; p__Bacillota_A_368345; c__Clostridia_258483; o__Oscillospirales; f__CAG-272; g__Avispirillum; s__	numerator	daily_HEI	TACGTAGGTGGCGAGCGTTATCCGGAATTACTGGGTGTAAAGGGTGTGTAGGCGGGGTGTCAAGTCAGATGTGAAAACTGTGGGCTCAACCCACAAACTGCATTTGAAACTGATACTCTTGAGAGTGGGAGAGGTAAACGGAATTCCTGG
686d42b9552375c3b61301ae5605e3a2	-9.894261250000012	0.0580584794999998	0.7889159121552424	0.0136818421082239	(-11.3137, -8.37929)	(0.0334085, 0.0848197)	0.0246499794999998	0.0267612205000001	yes	d__Bacteria; p__Bacillota_A_368345; c__Clostridia_258483; o__Lachnospirales; f__Lachnospiraceae; g__Roseburia_A_166204; s__Roseburia_A_166204 hominis	numerator	daily_HEI	TACGTATGGTGCAAGCGTTATCCGGATTTACTGGGTGTAAAGGGAGCGCAGGCGGTACGGCAAGTCTGATGTGAAATCCCGGGGCTCAACCCCGGTACTGCATTGGAAACTGTCGGACTAGAGTGTCGGAGGGGTAAGTGGAATTCCTAG
1243750138937650754b619370565800	-9.55429732	0.0586906876999999	0.6154874843990066	0.0106291139803846	(-10.7482, -8.47185)	(0.0404562, 0.0791364)	0.0182344876999999	0.0204457123000001	yes	d__Bacteria; p__Bacillota_A_368345; c__Clostridia_258483; o__Lachnospirales; f__Lachnospiraceae; g__Lachnospira; s__Lachnospira sp000437735	numerator	daily_HEI	TACGTATGGAGCAAGCGTTATCCGGATTTACTGGGTGTAAAGGGAGTGTAGGTGGTATCACAAGTCAGAAGTGAAAGCCCGGGGCTCAACCCCGGGACTGCTTTTGAAACTGTGGAACTGGAGTGCAGGAGAGGTAAGTGGAATTCCTAG
b423592b0ae631882095792b27729b9c	-12.75709342499999	0.0677635938499999	0.7878817859698366	0.0136296396144027	(-14.2204, -11.1719)	(0.0408475, 0.0937572)	0.0269160938499999	0.02599360615	yes	d__Bacteria; p__Bacillota_A_368345; c__Clostridia_258483; o__Oscillospirales; f__Oscillospiraceae_88309; g__Dysosmobacter; s__Dysosmobacter sp000403435	numerator	daily_HEI	TACGTAGGTGGCAAGCGTTGTCCGGATTTACTGGGTGTAAAGGGCGTGCAGCCGGGCCGACAAGTCAGATGTGAAATCCCGAGGCTTAACCTCGGAACTGCATTTGAAACTGTTGGTCTTGAGTATCGGAGAGGTCATCGGAATTCCTTG
7dfa96abfa7484bb6c9cfa90dc9b606f	-10.152779554999997	0.0745825552499999	0.4833036168782027	0.0083573438603812	(-11.0, -9.16107)	(0.0577643, 0.0892124)	0.0168182552499999	0.01462984475	yes	d__Bacteria; p__Bacillota_A_368345; c__Clostridia_258483; o__Lachnospirales; f__Lachnospiraceae; g__Eubacterium_J; s__Eubacterium_J plexicaudatum	numerator	daily_HEI	TACGTAGGGGGCAAGCGTTATCCGGATTTACTGGGTGTAAAGGGAGCGCAGGCGGCATGATAAGTCTGATGTGAAAACCCAAGGCTCAACCATGGGACTGCATTGGAAACTGTCGTGCTGGAGTGTCGGAGAGGTAAGCGGAATTCCTAG
9c25197937d1f54e2634026fbca6b55f	-11.647812344999984	0.0781450529699998	1.1134432596881392	0.0192766637118504	(-13.8302, -9.74334)	(0.0415013, 0.112773)	0.0366437529699998	0.0346279470300002	yes	d__Bacteria; p__Bacillota_A_368345; c__Clostridia_258483; o__Lachnospirales; f__Lachnospiraceae; g__Jutongia; s__	numerator	daily_HEI	TACGTAGGGGGCAAGCGTTATCCGGATTTACTGGGTGTAAAGGGAGCGCAGGCGGTCTGGCAAGTCTGATGTGAAATCCCGGGGCTCAACTCCGGAATTGCATTGGAAACTGTCAGACTAGAGTGCCGGAGAGGTAAGTGGAATTCCTAG
f45b62ab6ec22fb20364a7e05088158f	-12.048079029999997	0.0815423423500001	0.7192541874557689	0.0124212344001448	(-13.4712, -10.795)	(0.0603331, 0.106298)	0.0212092423500001	0.0247556576499999	yes	d__Bacteria; p__Bacillota_A_368345; c__Clostridia_258483; o__Lachnospirales; f__Lachnospiraceae; g__Muricoprocola; s__Muricoprocola aceti	numerator	daily_HEI	TACGTAGGGGGCAAGCGTTATCCGGATTTACTGGGTGTAAAGGGAGCGTAGACGGCCGTGCAAGTCTGATGTGAAAGGCTGGGGCTCAACCCCGGGACTGCATTGGAAACTGTATGGCTGGAGTGCCGGAGAGGTAAGCGGAATTCCTAG
266c2a374ca451985731e1e1b5961bd2	-13.285127000000037	0.08306288305	0.5752270030266303	0.0099304072702728	(-14.3688, -12.2696)	(0.0653764, 0.101914)	0.0176864830499999	0.01885111695	yes	d__Bacteria; p__Bacillota_A_368345; c__Clostridia_258483; o__Lachnospirales; f__Lachnospiraceae; g__Eubacterium_J; s__Eubacterium_J plexicaudatum	numerator	daily_HEI	ACGTAGGGGGCAAGCGTTATCCGGATTTACTGGGTGTAAAGGGAGCGCAGGCGGCATGATAAGTCTGATGTGAAAACCCAAGGCTCAACCATGGGACTGCATTGGAAACTGTCGTGCTGGAGTGTCGGAGAGGTAAGCGGAATTCCTAGT
b10627ff6db16c65eed2f21380dd700f	-11.474260375000007	0.0908963142	1.032487351895416	0.0178742142107427	(-13.3711, -9.51745)	(0.0569722, 0.124177)	0.0339241141999999	0.0332806858	yes	d__Bacteria; p__Bacillota_A_368345; c__Clostridia_258483; o__Oscillospirales; f__Oscillospiraceae_88309; g__Limivicinus; s__Limivicinus sp002320035	numerator	daily_HEI	TACGTAGGTGGCAAGCGTTATCCGGATTTACTGGGTGTAAAGGGCGCGTAGGCGGGGATACAAGTCAGATGTGAAATCTATGGGCTTAACCCATAAACTGCATTTGAAACTGTATCTCTTGAGTGTCGGAGAGGTAGACGGAATTCCTAG
f10155af1849a17996f302d71b32398c	-13.675337699999972	0.09375048205	1.097280932582312	0.0189976770299087	(-15.7563, -11.6953)	(0.059621, 0.129997)	0.03412948205	0.03624651795	yes	d__Bacteria; p__Bacillota_A_368345; c__Clostridia_258483; o__Lachnospirales; f__Lachnospiraceae; g__Suilimivivens; s__Suilimivivens aceti	numerator	daily_HEI	TACGTAGGGGGCAAGCGTTATCCGGATTTACTGGGTGTAAAGGGAGCGTAGACGGTGAAGCAAGTCTGAAGTGAAAGGTTGGGGCTCAACCCCGAAACTGCTTTGGAAACTGTTTAACTGGAGTACAGGAGAGGTAAGTGGAATTCCTAG
9d4e16844252e2dfbaf80a4a6fc4d55d	-4.370580219999999	-0.08161521805	0.733394060168714	0.0114639229644432	(-5.78645, -3.02032)	(-0.102722, -0.059342)	0.02110678195	0.0222732180499999	yes	d__Bacteria; p__Bacillota_I; c__Bacilli_A; o__Staphylococcales; f__Gemellaceae; g__Gemella; s__Gemella taiwanensis	denominator	HEI	TACGTAGGTGGCAAGCGTTGTCCGGAATTATTGGGCGTAAAGCGCGCGCAGGTGGTTTAATAAGTCTGATGTGAAAGCCCACGGCTCAACCGTGGAGGGTCATTGGAAACTGTTAAACTTGAGTGCAGGAGAGAAAAGTGGAATTCCTAG
74923f4bbde849e27fc4eda25d757e2a	-3.4273139000000006	-0.0794130368499998	0.9996747650363932	0.0154773587099268	(-5.29848, -1.63031)	(-0.107574, -0.0505991)	0.0281609631500002	0.0288139368499997	yes	d__Bacteria; p__Bacillota_I; c__Bacilli_A; o__Erysipelotrichales; f__Erysipelotrichaceae; g__Clostridium_AQ; s__Clostridium_AQ innocuum	denominator	HEI	TACGTAGGTGGCAAGCGTTATCCGGAATCATTGGGCGTAAAGGGTGCGTAGGTGGCGTACTAAGTCTGTAGTAAAAGGCAATGGCTCAACCATTGTAAGCTATGGAAACTGGTATGCTGGAGTGCAGAAGAGGGCGATGGAATTCCATGT
fea3411c847e6627afb5e78b88e2e9af	-1.5849456623000044	-0.06410135445	0.7433198220862879	0.0114752674959044	(-3.00783, -0.299384)	(-0.0841044, -0.0422567)	0.02000304555	0.0218446544499999	yes	d__Bacteria; p__Bacillota_A_368345; c__Clostridia_258483; o__Lachnospirales; f__Lachnospiraceae; g__Mediterraneibacter_A_155507; s__Mediterraneibacter_A_155507 torques	denominator	HEI	TACGTATGGTGCAAGCGTTATCCGGATTTACTGGGTGTAAAGGGAGCGTAGACGGATGGGCAAGTCTGATGTGAAAACCCGGGGCTCAACCCCGGGACTGCATTGGAAACTGTTCATCTAGAGTGCTGGAGAGGTAAGTGGAATTCCTAG
b6d740387526e21887b761f90fbc914a	-4.902096545	-0.0560023872999998	0.8482562859590925	0.0131419292089597	(-6.53543, -3.30428)	(-0.0791188, -0.0298079)	0.0231164127000002	0.0261944872999997	yes	d__Bacteria; p__Bacillota_A_368345; c__Clostridia_258483; o__Lachnospirales; f__Lachnospiraceae; g__Mediterraneibacter_A_155507; s__Mediterraneibacter_A_155507 torques	denominator	HEI	ACGTATGGTGCAAGCGTTATCCGGATTTACTGGGTGTAAAGGGAGCGTAGACGGATGGGCAAGTCTGATGTGAAAACCCGGGGCTCAACCCCGGGACTGCATTGGAAACTGTTCATCTAGAGTGCTGGAGAGGTAAGTGGAATTCCTAGT
ad7bc2bb6e1ec90a9bc3c8949bce80d6	-2.846932685550003	-0.054845033699	1.0685644925134223	0.0164695087429427	(-4.811, -0.87204)	(-0.0859927, -0.0243041)	0.031147666301	0.030540933699	yes	d__Bacteria; p__Bacillota_A_368345; c__Clostridia_258483; o__Lachnospirales; f__Lachnospiraceae; g__Ruminococcus_B; s__Ruminococcus_B gnavus	denominator	HEI	TACGTAGGGGGCAAGCGTTATCCGGATTTACTGGGTGTAAAGGGAGCGTAGACGGCATGGCAAGCCAGATGTGAAAGCCCGGGGCTCAACCCCGGGACTGCATTTGGAACTGTCAGGCTAGAGTGTCGGAGAGGAAAGCGGAATTCCTAG
c5e3c5422835403541b0af331a2cc649	-5.129433760000007	-0.0537600908399999	1.088935029764431	0.0168430002342683	(-7.0983, -3.01456)	(-0.0863266, -0.0232254)	0.0325665091600001	0.0305346908399999	yes	d__Bacteria; p__Bacillota_A_368345; c__Clostridia_258483; o__Oscillospirales; f__Acutalibacteraceae; g__Acutalibacter; s__	denominator	HEI	TACGTAGGGAGCAAGCGTTGTCCGGATTTACTGGGTGTAAAGGGTGCGTAGGCGGTTTGGTAAGTCAGAAGTGAAATCCATGGGCTTAACCCATGAACTGCTTTTGAAACTATCGAACTTGAGTGAAGTAGAGGTAGGCGGAATTCCCGG
7efeb75fc542932a033b37b887994dc8	-5.074884979999986	-0.0504524511549998	0.8899645028099717	0.0137517079795477	(-6.90627, -3.45323)	(-0.0755598, -0.0230262)	0.0251073488450001	0.0274262511549998	yes	d__Bacteria; p__Bacillota_A_368345; c__Clostridia_258483; o__Christensenellales; f__Aristaeellaceae; g__SFMI01; s__	denominator	HEI	TACGTAGGGGGCAAGCGTTGTCCGGAATGATTGGGCGTAAAGGGCGTGTAGGCGGCGATTTAAGTCTGGAGTGAAAGTCCTGCTTTTAAGGTGGGAATTGCTTTGGATACTGGATGGCTAGAGTGCAGGAGAGGTTAGTGGAATTCCCAG
c942f59feffce9c3ab527135de234101	-2.8776234850000004	-0.0369101756999999	0.4398688557416916	0.0067709627004481	(-3.77826, -2.11167)	(-0.0502528, -0.0245995)	0.0133426243	0.0123106756999999	yes	d__Bacteria; p__Bacillota_A_368345; c__Clostridia_258483; o__Lachnospirales; f__Lachnospiraceae; g__Roseburia_A_166204; s__Roseburia_A_166204 inulinivorans	denominator	HEI	TACGTATGGTGCAAGCGTTATCCGGATTTACTGGGTGTAAAGGGAGCGCAGGCGGAAGGCTAAGTCTGATGTGAAAGCCCGGGGCTCAACCCCGGTACTGCATTGGAAACTGGTCATCTAGAGTGTCGGAGGGGTAAGTGGAATTCCTAG
370829fece3190f1a8efccf50b7d0921	-5.417375534999997	-0.035166915685	0.5118507724805288	0.0078959478512877	(-6.34302, -4.46213)	(-0.0495656, -0.0206051)	0.014398684315	0.014561815685	yes	d__Bacteria; p__Bacillota_A_368345; c__Clostridia_258483; o__Oscillospirales; f__Oscillospiraceae_88309; g__Lawsonibacter; s__	denominator	HEI	TACGTAGGTGGCAAGCGTTATCCGGATTTACTGGGTGTAAAGGGCGTGTAGGCGGGATTGCAAGTCAGATGTGAAAACTGGGGGCTCAACCTCCAGCCTGCATTTGAAACTGTAGTTCTTGAGTGCTGGAGAGGCAATCGGAATTCCGTG
c4e57b91cc2be5a2232b3612abdf4c0c	-5.953528489999993	-0.0334203104444999	0.955245835991197	0.0147790837970168	(-7.85618, -4.23438)	(-0.0615442, -0.00616136)	0.0281238895555001	0.0272589504444998	yes	d__Bacteria; p__Bacillota_I; c__Bacilli_A; o__Erysipelotrichales; f__Erysipelotrichaceae; g__Merdibacter; s__Merdibacter massiliensis	denominator	HEI	TACGTAGGTGGCGAGCGTTATCCGGAATCATTGGGCGTAAAGGGTGCGTAGGTGGCACGATAAGTCTGTAGTAAAAGGCAGCGGCTCAACCGCTGTTGGCTATGGAAACTGTCGAGCTGGAGTGCAGAAGAGGGCGATGGAATTCCATGT
d9b76ee51ff2b6961430bf352cc578f2	-7.415888224999999	-0.0324945895809999	0.6516877105994855	0.0101312942353875	(-8.71158, -6.22363)	(-0.0517419, -0.0133657)	0.0192473104190001	0.0191288895809998	yes	d__Bacteria; p__Bacillota_I; c__Bacilli_A; o__Lactobacillales; f__Streptococcaceae; g__Streptococcus; s__Streptococcus infantis	denominator	HEI	TACGTAGGTCCCGAGCGTTGTCCGGATTTATTGGGCGTAAAGCGAGCGCAGGCGGTTAGATAAGTCTGAAGTTAAAGGCTGTGGCTTAACCATAGTACGCTTTGGAAACTGTTTAACTTGAGTGCAAGAGGGGAGAGTGGAATTCCATGT
2a7f11895ae7fe9fdffa52016207c561	-3.985671559999996	-0.0315251869599999	0.5206753723029988	0.0079833580138194	(-4.90027, -2.94881)	(-0.0464471, -0.0167924)	0.01492191304	0.0147327869599999	yes	d__Bacteria; p__Actinomycetota; c__Actinomycetes; o__Actinomycetales; f__Bifidobacteriaceae; g__Bifidobacterium_388775; s__Bifidobacterium breve	denominator	HEI	ACGTAGGGTGCAAGCGTTATCCGGAATTATTGGGCGTAAAGGGCTCGTAGGCGGTTCGTCGCGTCCGGTGTGAAAGTCCATCGCTTAACGGTGGATCCGCGCCGGGTACGGGCGGGCTTGAGTGCGGTAGGGGAGACTGGAATTCCCGGT
75878b49cacdd2ffdcea1186a43be92d	-6.111688019999987	-0.03019035813	0.5185999359759695	0.0079678474970352	(-7.09764, -5.14803)	(-0.0453973, -0.0155561)	0.01520694187	0.01463425813	yes	d__Bacteria; p__Bacillota_A_368345; c__Clostridia_258483; o__Lachnospirales; f__Lachnospiraceae; g__Roseburia_A_166204; s__Roseburia_A_166204 inulinivorans	denominator	HEI	ACGTATGGTGCAAGCGTTATCCGGATTTACTGGGTGTAAAGGGAGCGCAGGCGGAAGGCTAAGTCTGATGTGAAAGCCCGGGGCTCAACCCCGGTACTGCATTGGAAACTGGTCATCTAGAGTGTCGGAGGGGTAAGTGGAATTCCTAGT
4c855814a58f4f324e8f0cfaab222e1f	-7.0077474550000085	-0.0282563988121	0.8433117068283666	0.0129712154617246	(-8.50976, -5.44505)	(-0.0545783, -0.00676516)	0.0263219011879	0.0214912388121	yes	d__Bacteria; p__Bacillota_A_368345; c__Clostridia_258483; o__Oscillospirales; f__Ruminococcaceae; g__Negativibacillus; s__Negativibacillus massiliensis	denominator	HEI	TACGTAGGTGGCAAGCGTTGTCCGGAATTACTGGGTGTAAAGGGAGCGTAGGCGGGGAGACAAGTTGAATGTTTAAACTATCGGCTCAACTGATAGTCGCGTTCAAAACTATCACTCTTGAGTGCAGTAGAGGTAGGCGGAATTCCTAGT
b1f2146bef78066448576fceeb6b644b	-2.8575479450000008	-0.0279690786	0.3673271090355666	0.0056677306355367	(-3.55355, -2.18043)	(-0.0384471, -0.0173946)	0.0104780213999999	0.0105744786	yes	d__Bacteria; p__Bacillota_A_368345; c__Clostridia_258483; o__Lachnospirales; f__Lachnospiraceae; g__Mediterraneibacter_A_155507; s__Mediterraneibacter_A_155507 faecis	denominator	HEI	TACGTATGGTGCAAGCGTTATCCGGATTTACTGGGTGTAAAGGGAGCGTAGACGGAGTGGCAAGTCTGATGTGAAAACCCGGGGCTCAACCCCGGGACTGCATTGGAAACTGTCAATCTAGAGTACCGGAGAGGTAAGCGGAATTCCTAG
e2c3ff4f647112723741aa72087f1bfa	-1.5343394539999962	-0.02765611216	0.4379016379107914	0.0067509235488974	(-2.48297, -0.797671)	(-0.0391049, -0.0128847)	0.0114487878399999	0.0147714121599999	yes	d__Bacteria; p__Actinomycetota; c__Actinomycetes; o__Actinomycetales; f__Bifidobacteriaceae; g__Bifidobacterium_388775; s__Bifidobacterium breve	denominator	HEI	TACGTAGGGTGCAAGCGTTATCCGGAATTATTGGGCGTAAAGGGCTCGTAGGCGGTTCGTCGCGTCCGGTGTGAAAGTCCATCGCTTAACGGTGGATCCGCGCCGGGTACGGGCGGGCTTGAGTGCGGTAGGGGAGACTGGAATTCCCGG
e3ab3e4772986724760dbd52b7af55f7	-6.435381905000009	-0.0272331406674999	0.5504493706940915	0.0085125703062054	(-7.50268, -5.48962)	(-0.0423183, -0.011008)	0.0150851593325001	0.0162251406674998	yes	d__Bacteria; p__Bacillota_A_368345; c__Clostridia_258483; o__Lachnospirales; f__Lachnospiraceae; g__Oliverpabstia; s__Oliverpabstia tarda	denominator	HEI	ACGTAGGGGGCAAGCGTTATCCGGATTTACTGGGTGTAAAGGGAGCGTAGACGGAATGGCAAGTCTGATGTGAAAGGCCGGGGCTCAACCCCGGGACTGCATTGGAAACTGTCAATCTAGAGTACCGGAGGGGTAAGTGGAATTCCTAGT
64d05989cb6f8053633b2127793200b3	-5.719590120000006	-0.0269277842249999	0.4059487814987074	0.0062744038822404	(-6.49958, -4.97558)	(-0.0387382, -0.0152056)	0.0118104157750001	0.0117221842249999	yes	d__Bacteria; p__Bacillota_A_368345; c__Clostridia_258483; o__Lachnospirales; f__Lachnospiraceae; g__Mediterraneibacter_A_155507; s__Mediterraneibacter_A_155507 faecis	denominator	HEI	ACGTATGGTGCAAGCGTTATCCGGATTTACTGGGTGTAAAGGGAGCGTAGACGGAGTGGCAAGTCTGATGTGAAAACCCGGGGCTCAACCCCGGGACTGCATTGGAAACTGTCAATCTAGAGTACCGGAGAGGTAAGCGGAATTCCTAGT
3f38509af22157cdcb4006457529d25e	-7.222742785000007	-0.0257400234328499	0.7580111255513294	0.0116579429621166	(-8.64897, -5.83121)	(-0.0475437, -0.00440943)	0.0218036765671501	0.0213305934328499	yes	d__Bacteria; p__Bacillota_A_368345; c__Clostridia_258483; o__Christensenellales; f__Aristaeellaceae; g__; s__	denominator	HEI	TACGTAGGGGGCGAGCGTTGTCCGGAATGACTGGGCGTAAAGGGCGTGTAGGCGGCTTTTTAAGTCTGGAGTGAAAGCCCCTTTTTCAAGGAGGGGAGTGCTTTGGAGACTGGAGAGCTTGAGTGCGGAAGAGGTAAGTGGAATTCCCAG
bfb7bb16ab570748b3a5d099e9426af1	-6.736776310000006	-0.025709472795	0.418846147518255	0.0064917087068585	(-7.50308, -5.93507)	(-0.0378892, -0.0134749)	0.0121797272049999	0.012234572795	yes	d__Bacteria; p__Bacillota_A_368345; c__Clostridia_258483; o__Oscillospirales; f__Ruminococcaceae; g__Merdimmobilis; s__	denominator	HEI	TACGTAGGGAGCGAGCGTTGTCCGGAATTACTGGGTGTAAAGGGAGCGTAGGCGGGAAAGCAAGTTGGAAGTGAAATGCATGGGCTTAACCCATGAGCTGCTTTCAAAACTGTTTTTCTTGAGTGAAGTAGAGGCAGGCGGAATTCCTAG
40c85a458df8d5a935122ba778d4f334	-3.810596682000003	-0.0254728782171999	0.8426387344516749	0.0129301629735668	(-5.2819, -2.18953)	(-0.0486905, -0.000934786)	0.0232176217828	0.0245380922171999	yes	d__Bacteria; p__Bacteroidota; c__Bacteroidia; o__Bacteroidales; f__Bacteroidaceae; g__Bacteroides_H_857956; s__Bacteroides_H_857956 stercoris	denominator	HEI	TACGGAGGATCCGAGCGTTATCCGGATTTATTGGGTTTAAAGGGAGCGTAGGCGGGTTGTTAAGTCAGTTGTGAAAGTTTGCGGCTCAACCGTAAAATTGCAGTTGATACTGGCGACCTTGAGTGCAACAGAGGTAGGCGGAATTCGTGG
d0037fe3397f56b52e971759e3f2f7a8	-7.241174659999991	-0.0249450526951999	0.9023611155225404	0.0139074729500475	(-8.78855, -5.37306)	(-0.0524521, -1.85477e-05)	0.0275070473048001	0.0249265049951999	yes	d__Bacteria; p__Bacillota_A_368345; c__Clostridia_258483; o__Lachnospirales; f__Lachnospiraceae; g__Blautia_A_141781; s__	denominator	HEI	TACGTAGGGGGCAAGCGTTATCCGGATTTACTGGGTGTAAAGGGAGCGTAGACGGCTTTGCAAGTCTGATGTGAAAGGCGGGGGCTCAACCCCTGGACTGCATTGGAAACTGTGGGGCTTGAGTGCCGGAGAGGTAAGCGGAATTCCTAG
39bb3fb5b2257fd2eacca408dc42c5d1	-3.847925585	-0.0239768858334999	0.5428870243747385	0.0083770040247159	(-4.84652, -2.85198)	(-0.0391551, -0.00860854)	0.0151782141665	0.0153683458334999	yes	d__Bacteria; p__Bacillota_A_368345; c__Clostridia_258483; o__Lachnospirales; f__Lachnospiraceae; g__Oliverpabstia; s__Oliverpabstia tarda	denominator	HEI	TACGTAGGGGGCAAGCGTTATCCGGATTTACTGGGTGTAAAGGGAGCGTAGACGGAATGGCAAGTCTGATGTGAAAGGCCGGGGCTCAACCCCGGGACTGCATTGGAAACTGTCAATCTAGAGTACCGGAGGGGTAAGTGGAATTCCTAG
8720f9ecd2331ce68e2896df1bf2d977	-2.3429353010000047	-0.0207473276749999	0.3945590039887017	0.0060655056302175	(-3.08666, -1.65147)	(-0.0322936, -0.00982177)	0.0115462723250001	0.0109255576749998	yes	d__Bacteria; p__Actinomycetota; c__Coriobacteriia; o__Coriobacteriales; f__Coriobacteriaceae; g__Collinsella; s__Collinsella aerofaciens_F	denominator	HEI	TACGTAGGGGGCGAGCGTTATCCGGATTCATTGGGCGTAAAGCGCGCGTAGGCGGCCCGGCAGGCCGGGGGTCGAAGCGGGGGGCTCAACCCCCCGAAGCCCCCGGAACCTCCGCGGCTTGGGTCCGGTAGGGGAGGGTGGAACACCCGG
481e48328fe7a9837c7233de8f60fc23	-7.845714979999999	-0.02072229894085	0.6056235011525718	0.0093596080825613	(-8.98509, -6.69431)	(-0.0375108, -0.00212454)	0.0167885010591499	0.0185977589408499	yes	d__Bacteria; p__Bacillota_A_368345; c__Clostridia_258483; o__Peptostreptococcales; f__Anaerovoracaceae; g__Hominibacterium; s__Hominibacterium faecale	denominator	HEI	TACGTAGGGGGCGAGCGTTATCCGGAATTATTGGGCGTAAAGAGTACGTAGGCGGTTTTTTAAGCGAGGGGTATAAGGCAGCGGCTTAACTGCTGTTGGCCCCTCGAACTGGAGGACTTGAGTGTCGGAGAGGAAAGCGGAATTCCTAGT
4c731267e801c2afe253b5cbb58bdd24	-3.358655055000002	-0.0204255781299999	0.284864963833914	0.0043818769229895	(-3.87357, -2.81511)	(-0.0280951, -0.0118152)	0.0076695218700001	0.0086103781299999	yes	d__Bacteria; p__Bacillota_A_368345; c__Clostridia_258483; o__Lachnospirales; f__Lachnospiraceae; g__Bariatricus; s__Bariatricus comes	denominator	HEI	TACGTATGGTGCAAGCGTTATCCGGATTTACTGGGTGTAAAGGGAGCGTAGACGGCTGTGTAAGTCTGAAGTGAAAGCCCGGGGCTCAACCCCGGGACTGCTTTGGAAACTATGCAGCTAGAGTGTCGGAGAGGTAAGTGGAATTCCCAG
c82032c40c98975f71892e4be561c87a	-5.771548889999994	-0.01981003178	0.3501677729537199	0.0054095812473507	(-6.43977, -5.15144)	(-0.0302683, -0.0102748)	0.01045826822	0.00953523178	yes	d__Bacteria; p__Bacillota_A_368345; c__Clostridia_258483; o__Oscillospirales; f__Oscillospiraceae_88309; g__Dysosmobacter; s__Dysosmobacter welbionis	denominator	HEI	TACGTAGGTGGCAAGCGTTGTCCGGATTTACTGGGTGTAAAGGGCGTGCAGCCGGGCCGGCAAGTCAGATGTGAAATCTGGAGGCTTAACCTCCAAACTGCATTTGAAACTGTAGGTCTTGAGTACCGGAGAGGTTATCGGAATTCCTTG
b3d06445a910a9a444919e41f5da39c3	-8.704096124999992	-0.0196394539661	0.6180742213930573	0.0095822822521324	(-10.0118, -7.70207)	(-0.0355944, -8.07832e-05)	0.0159549460339	0.0195586707661	yes	d__Bacteria; p__Bacillota_I; c__Bacilli_A; o__Lactobacillales; f__Aerococcaceae; g__Granulicatella; s__Granulicatella adiacens	denominator	HEI	TACGTAGGTGGCAAGCGTTGTCCGGATTTATTGGGCGTAAAGCGAGCGCAGGCGGTTCCTTAAGTCTGATGTGAAAGCCCCCGGCTCAACCGGGGAGGGTCATTGGAAACTGGGGAACTTGAGTGCAGAAGAGGAGAGTGGAATTCCATG
de24ab68045830f7ea823f771a1f7dd3	-5.198540640000008	-0.01814419771435	0.5036406739117589	0.0077361068185008	(-6.22298, -4.33213)	(-0.0320406, -0.00301445)	0.01389640228565	0.01512974771435	yes	d__Bacteria; p__Actinomycetota; c__Coriobacteriia; o__Coriobacteriales; f__Coriobacteriaceae; g__Collinsella; s__Collinsella aerofaciens_F	denominator	HEI	ACGTAGGGGGCGAGCGTTATCCGGATTCATTGGGCGTAAAGCGCGCGTAGGCGGCCCGGCAGGCCGGGGGTCGAAGCGGGGGGCTCAACCCCCCGAAGCCCCCGGAACCTCCGCGGCTTGGGTCCGGTAGGGGAGGGTGGAACACCCGGT
[truncated: 704 more rows]
