# Supplementary material for: Temporal nutrition analysis associates dietary regularity and quality with gut microbiome diversity: insights from the Food & You digital cohort
Source: Nat Commun. 2025 Sep 30;16:8635. doi: 10.1038/s41467-025-63799-z (PMC12484809; doi:10.1038/s41467-025-63799-z)
Supplement: Supplementary file 4 — Supplementary Data 2 [file 41467_2025_63799_MOESM4_ESM.xls]

## Sheet: classifier_performances_AUROC
Iteration	daily_HEI	HEI	aMED	DASH	mean_dds	mean_shannon_diversity_kcal	mean_berger_parker_kcal	mean_simpson_diversity_kcal	mean_gini_simpson_diversity_kcal	mean_quantidd_kcal	mean_mfad_jaccard_kcal	protein_eaten	fat_eaten	carb_eaten	fiber_eaten	alcohol_eaten	beta_carotene_eaten	folate_eaten	iron_eaten	magnesium_eaten	niacin_eaten	pantothenic_acid_eaten	cholesterol_eaten	fatty_acids_monounsaturated_eaten	fatty_acids_polyunsaturated_eaten	fatty_acids_saturated_eaten	calcium_eaten	phosphorus_eaten	potassium_eaten	sodium_eaten	zinc_eaten	vitamin_b1_eaten	vitamin_b12_eaten	vitamin_b2_eaten	vitamin_b6_eaten	vitamin_c_eaten	vitamin_d_eaten	salt_eaten	sugar_eaten	dairy_products_meat_fish_eggs_tofu	vegetables_fruits	sweets_salty_snacks_alcohol	non_alcoholic_beverages	grains_potatoes_pulses	oils_fats_nuts	meat_fg_eaten	fruits_fg_eaten	vegetables_fg_eaten	dairy_fg_eaten
0	0.86	0.86	0.65	0.81	0.73	0.7	0.74	0.65	0.65	0.67	0.59	0.72	0.62	0.73	0.85	0.75	0.65	0.78	0.68	0.68	0.66	0.56	0.68	0.62	0.73	0.61	0.64	0.58	0.72	0.65	0.68	0.57	0.7	0.6	0.67	0.69	0.66	0.65	0.65	0.79	0.9	0.69	0.51	0.72	0.84	0.78	0.73	0.75	0.69
1	0.81	0.87	0.74	0.81	0.77	0.72	0.75	0.67	0.67	0.62	0.61	0.79	0.67	0.71	0.85	0.71	0.67	0.7	0.67	0.68	0.67	0.7	0.68	0.7	0.64	0.64	0.62	0.67	0.67	0.7	0.73	0.53	0.69	0.65	0.67	0.75	0.62	0.7	0.54	0.81	0.8	0.7	0.56	0.8	0.78	0.86	0.74	0.78	0.69
2	0.91	0.83	0.75	0.77	0.77	0.71	0.67	0.7	0.7	0.6	0.56	0.64	0.6	0.75	0.87	0.74	0.67	0.81	0.72	0.71	0.55	0.54	0.72	0.7	0.67	0.62	0.7	0.65	0.68	0.75	0.61	0.58	0.78	0.55	0.61	0.82	0.73	0.71	0.65	0.77	0.89	0.67	0.61	0.82	0.86	0.82	0.69	0.84	0.7
3	0.84	0.83	0.73	0.74	0.74	0.7	0.63	0.61	0.61	0.67	0.58	0.78	0.57	0.82	0.88	0.69	0.75	0.77	0.73	0.68	0.59	0.59	0.65	0.7	0.73	0.7	0.62	0.66	0.67	0.7	0.68	0.56	0.67	0.61	0.65	0.78	0.64	0.63	0.6	0.73	0.85	0.71	0.61	0.76	0.73	0.83	0.66	0.81	0.7
4	0.83	0.88	0.69	0.79	0.77	0.59	0.61	0.67	0.67	0.62	0.67	0.74	0.59	0.67	0.87	0.7	0.76	0.81	0.65	0.72	0.67	0.6	0.61	0.71	0.75	0.63	0.67	0.57	0.82	0.73	0.61	0.51	0.57	0.64	0.59	0.77	0.65	0.65	0.64	0.88	0.88	0.72	0.5	0.8	0.76	0.75	0.8	0.73	0.74
5	0.88	0.87	0.75	0.79	0.68	0.75	0.73	0.7	0.7	0.67	0.55	0.75	0.62	0.67	0.91	0.67	0.71	0.82	0.74	0.77	0.56	0.62	0.75	0.6	0.69	0.59	0.67	0.55	0.65	0.77	0.56	0.52	0.72	0.62	0.62	0.8	0.56	0.57	0.7	0.74	0.88	0.68	0.5	0.77	0.79	0.84	0.75	0.83	0.68
6	0.82	0.77	0.68	0.72	0.71	0.64	0.64	0.69	0.69	0.66	0.47	0.71	0.56	0.8	0.8	0.73	0.66	0.78	0.74	0.76	0.62	0.59	0.61	0.77	0.69	0.61	0.66	0.64	0.71	0.7	0.65	0.56	0.69	0.58	0.64	0.73	0.58	0.62	0.63	0.69	0.86	0.71	0.51	0.76	0.85	0.81	0.67	0.77	0.76
7	0.89	0.81	0.7	0.74	0.76	0.69	0.72	0.62	0.62	0.65	0.53	0.69	0.67	0.72	0.85	0.74	0.74	0.8	0.68	0.75	0.65	0.58	0.66	0.61	0.69	0.63	0.73	0.54	0.77	0.75	0.69	0.53	0.68	0.64	0.62	0.7	0.58	0.62	0.63	0.73	0.85	0.64	0.5	0.75	0.82	0.86	0.77	0.79	0.68
8	0.88	0.8	0.75	0.79	0.76	0.6	0.7	0.7	0.7	0.66	0.52	0.64	0.59	0.74	0.8	0.74	0.78	0.75	0.73	0.71	0.58	0.56	0.66	0.63	0.68	0.71	0.67	0.66	0.67	0.67	0.71	0.58	0.79	0.54	0.6	0.72	0.61	0.72	0.64	0.75	0.88	0.66	0.51	0.77	0.85	0.77	0.68	0.75	0.68
9	0.8	0.87	0.75	0.7	0.76	0.72	0.72	0.68	0.68	0.7	0.63	0.79	0.62	0.76	0.82	0.72	0.75	0.82	0.72	0.77	0.59	0.64	0.7	0.7	0.65	0.69	0.63	0.61	0.72	0.77	0.73	0.59	0.75	0.69	0.66	0.77	0.66	0.71	0.67	0.79	0.86	0.76	0.54	0.79	0.77	0.88	0.8	0.72	0.63
10	0.87	0.81	0.78	0.77	0.79	0.66	0.69	0.66	0.66	0.63	0.56	0.67	0.54	0.86	0.8	0.7	0.77	0.83	0.66	0.74	0.63	0.56	0.64	0.75	0.72	0.61	0.61	0.62	0.66	0.67	0.69	0.55	0.66	0.56	0.53	0.76	0.67	0.63	0.64	0.74	0.9	0.76	0.47	0.78	0.75	0.81	0.79	0.82	0.72
11	0.8	0.83	0.75	0.78	0.73	0.62	0.7	0.67	0.67	0.72	0.54	0.72	0.6	0.74	0.78	0.69	0.74	0.85	0.68	0.79	0.68	0.55	0.61	0.57	0.7	0.67	0.63	0.64	0.71	0.73	0.68	0.54	0.64	0.6	0.67	0.68	0.71	0.69	0.65	0.72	0.84	0.63	0.57	0.74	0.79	0.79	0.74	0.72	0.7
12	0.8	0.89	0.81	0.83	0.75	0.7	0.72	0.7	0.7	0.65	0.61	0.69	0.69	0.78	0.84	0.69	0.76	0.81	0.76	0.79	0.62	0.65	0.65	0.67	0.63	0.76	0.47	0.68	0.69	0.69	0.7	0.54	0.62	0.63	0.71	0.8	0.71	0.56	0.59	0.73	0.84	0.63	0.6	0.78	0.82	0.78	0.72	0.73	0.71
13	0.87	0.87	0.71	0.78	0.75	0.79	0.68	0.65	0.65	0.62	0.59	0.69	0.65	0.76	0.87	0.75	0.76	0.8	0.75	0.79	0.62	0.47	0.64	0.72	0.7	0.59	0.58	0.67	0.69	0.69	0.57	0.56	0.73	0.57	0.74	0.82	0.69	0.58	0.64	0.76	0.85	0.72	0.63	0.76	0.83	0.78	0.8	0.81	0.57
14	0.87	0.88	0.82	0.73	0.79	0.68	0.63	0.74	0.74	0.66	0.62	0.75	0.7	0.74	0.86	0.73	0.69	0.81	0.73	0.77	0.54	0.58	0.67	0.59	0.75	0.67	0.61	0.66	0.77	0.69	0.63	0.49	0.64	0.58	0.55	0.8	0.57	0.64	0.64	0.83	0.84	0.76	0.54	0.8	0.78	0.72	0.64	0.74	0.65
15	0.87	0.91	0.78	0.77	0.76	0.7	0.71	0.8	0.8	0.62	0.57	0.71	0.57	0.76	0.8	0.71	0.72	0.91	0.74	0.78	0.65	0.51	0.65	0.66	0.66	0.66	0.67	0.58	0.62	0.66	0.64	0.51	0.75	0.55	0.6	0.78	0.71	0.65	0.68	0.67	0.92	0.73	0.56	0.8	0.84	0.81	0.74	0.84	0.74
16	0.83	0.81	0.75	0.73	0.74	0.71	0.61	0.7	0.7	0.61	0.5	0.74	0.58	0.79	0.86	0.81	0.75	0.84	0.67	0.68	0.65	0.61	0.72	0.66	0.69	0.59	0.64	0.53	0.61	0.69	0.69	0.64	0.76	0.59	0.69	0.73	0.55	0.64	0.57	0.71	0.85	0.73	0.48	0.8	0.82	0.86	0.73	0.77	0.68
17	0.8	0.84	0.76	0.65	0.68	0.65	0.67	0.65	0.65	0.63	0.66	0.71	0.56	0.72	0.85	0.66	0.75	0.81	0.68	0.73	0.61	0.5	0.69	0.74	0.72	0.67	0.68	0.56	0.66	0.67	0.74	0.49	0.7	0.54	0.65	0.77	0.71	0.66	0.65	0.72	0.9	0.68	0.48	0.76	0.81	0.8	0.66	0.81	0.67
18	0.87	0.83	0.76	0.76	0.8	0.69	0.65	0.68	0.68	0.71	0.5	0.72	0.62	0.74	0.89	0.71	0.71	0.77	0.7	0.75	0.6	0.64	0.7	0.66	0.63	0.63	0.69	0.6	0.73	0.67	0.59	0.58	0.73	0.55	0.68	0.74	0.59	0.66	0.5	0.77	0.86	0.61	0.53	0.76	0.86	0.81	0.79	0.76	0.67
19	0.81	0.81	0.72	0.78	0.74	0.69	0.71	0.74	0.74	0.64	0.6	0.71	0.57	0.67	0.84	0.74	0.73	0.77	0.73	0.79	0.55	0.62	0.63	0.7	0.72	0.6	0.67	0.62	0.72	0.63	0.72	0.48	0.73	0.54	0.66	0.72	0.55	0.66	0.61	0.77	0.85	0.75	0.52	0.8	0.87	0.79	0.78	0.75	0.66
20	0.89	0.89	0.76	0.72	0.71	0.69	0.74	0.72	0.72	0.74	0.55	0.61	0.71	0.75	0.83	0.79	0.77	0.78	0.75	0.82	0.66	0.68	0.62	0.66	0.73	0.73	0.63	0.61	0.81	0.7	0.64	0.54	0.71	0.53	0.62	0.79	0.68	0.58	0.72	0.67	0.86	0.66	0.48	0.75	0.93	0.83	0.71	0.75	0.62
21	0.83	0.78	0.77	0.75	0.67	0.73	0.64	0.67	0.67	0.65	0.52	0.67	0.69	0.73	0.8	0.78	0.74	0.78	0.74	0.7	0.54	0.59	0.74	0.67	0.67	0.67	0.65	0.58	0.69	0.7	0.69	0.64	0.68	0.61	0.71	0.78	0.52	0.59	0.63	0.74	0.87	0.66	0.48	0.83	0.77	0.82	0.73	0.73	0.65
22	0.82	0.8	0.73	0.72	0.78	0.73	0.68	0.72	0.72	0.65	0.7	0.74	0.72	0.77	0.83	0.79	0.68	0.69	0.74	0.69	0.61	0.63	0.69	0.68	0.78	0.69	0.62	0.62	0.7	0.69	0.62	0.53	0.67	0.55	0.64	0.76	0.65	0.64	0.63	0.76	0.87	0.72	0.48	0.81	0.82	0.83	0.73	0.79	0.68
23	0.86	0.87	0.77	0.8	0.72	0.67	0.74	0.69	0.69	0.67	0.56	0.7	0.6	0.82	0.87	0.63	0.75	0.74	0.78	0.75	0.58	0.64	0.68	0.61	0.67	0.61	0.56	0.55	0.66	0.73	0.7	0.6	0.73	0.62	0.64	0.73	0.65	0.55	0.7	0.78	0.89	0.79	0.56	0.79	0.79	0.82	0.73	0.74	0.72
24	0.87	0.86	0.68	0.76	0.75	0.73	0.72	0.66	0.66	0.66	0.56	0.72	0.57	0.81	0.81	0.71	0.72	0.83	0.64	0.77	0.65	0.57	0.69	0.61	0.75	0.66	0.64	0.56	0.72	0.7	0.71	0.57	0.66	0.7	0.64	0.76	0.67	0.61	0.6	0.69	0.89	0.67	0.45	0.76	0.73	0.88	0.76	0.73	0.77
25	0.9	0.84	0.7	0.71	0.69	0.64	0.71	0.65	0.65	0.66	0.58	0.75	0.62	0.78	0.84	0.75	0.82	0.71	0.65	0.7	0.6	0.54	0.69	0.72	0.76	0.65	0.67	0.51	0.77	0.74	0.61	0.51	0.72	0.54	0.55	0.76	0.6	0.58	0.65	0.74	0.86	0.7	0.51	0.84	0.83	0.78	0.72	0.71	0.74
26	0.88	0.87	0.73	0.76	0.73	0.77	0.72	0.66	0.66	0.76	0.64	0.74	0.65	0.76	0.84	0.7	0.77	0.84	0.73	0.76	0.63	0.61	0.68	0.62	0.76	0.58	0.67	0.62	0.66	0.71	0.72	0.55	0.7	0.55	0.59	0.84	0.71	0.63	0.57	0.73	0.82	0.75	0.57	0.77	0.85	0.81	0.78	0.79	0.76
27	0.79	0.77	0.76	0.72	0.7	0.77	0.69	0.71	0.71	0.66	0.47	0.7	0.71	0.76	0.85	0.71	0.75	0.8	0.65	0.7	0.66	0.56	0.6	0.58	0.65	0.71	0.72	0.63	0.68	0.73	0.73	0.6	0.75	0.56	0.64	0.82	0.6	0.67	0.69	0.76	0.85	0.76	0.56	0.81	0.79	0.75	0.77	0.73	0.7
28	0.89	0.91	0.76	0.82	0.74	0.65	0.71	0.62	0.62	0.63	0.53	0.62	0.59	0.7	0.85	0.73	0.87	0.76	0.64	0.75	0.6	0.52	0.62	0.66	0.75	0.71	0.63	0.58	0.7	0.7	0.63	0.58	0.71	0.57	0.62	0.72	0.64	0.63	0.66	0.72	0.88	0.76	0.58	0.75	0.78	0.77	0.71	0.76	0.75
29	0.91	0.84	0.76	0.72	0.75	0.65	0.63	0.7	0.7	0.72	0.57	0.55	0.58	0.78	0.84	0.67	0.82	0.82	0.78	0.8	0.64	0.52	0.61	0.72	0.72	0.63	0.63	0.71	0.68	0.65	0.66	0.63	0.66	0.58	0.59	0.78	0.58	0.58	0.65	0.77	0.85	0.81	0.55	0.79	0.87	0.82	0.72	0.85	0.61
30	0.78	0.84	0.76	0.8	0.7	0.68	0.61	0.61	0.61	0.61	0.62	0.65	0.64	0.76	0.84	0.7	0.72	0.83	0.69	0.75	0.58	0.5	0.6	0.67	0.66	0.62	0.54	0.65	0.64	0.71	0.68	0.63	0.73	0.59	0.72	0.73	0.6	0.68	0.68	0.76	0.84	0.74	0.53	0.79	0.85	0.83	0.75	0.82	0.71
31	0.89	0.81	0.78	0.77	0.76	0.73	0.64	0.66	0.66	0.7	0.58	0.76	0.62	0.8	0.79	0.68	0.7	0.75	0.81	0.82	0.6	0.59	0.75	0.69	0.75	0.55	0.71	0.62	0.64	0.65	0.61	0.61	0.7	0.57	0.55	0.77	0.61	0.65	0.68	0.78	0.9	0.77	0.55	0.78	0.83	0.8	0.73	0.74	0.68
32	0.92	0.86	0.78	0.76	0.74	0.68	0.69	0.69	0.69	0.69	0.58	0.71	0.64	0.73	0.88	0.81	0.7	0.84	0.77	0.77	0.56	0.58	0.68	0.74	0.7	0.61	0.63	0.57	0.78	0.73	0.61	0.61	0.7	0.56	0.69	0.74	0.62	0.7	0.6	0.78	0.86	0.76	0.57	0.82	0.8	0.81	0.75	0.76	0.71
33	0.88	0.84	0.69	0.74	0.79	0.71	0.66	0.71	0.71	0.71	0.59	0.76	0.66	0.76	0.82	0.74	0.79	0.8	0.61	0.72	0.64	0.65	0.68	0.65	0.74	0.68	0.59	0.6	0.61	0.67	0.71	0.56	0.68	0.52	0.64	0.71	0.66	0.63	0.7	0.77	0.85	0.71	0.54	0.75	0.73	0.86	0.73	0.71	0.7
34	0.82	0.89	0.72	0.73	0.72	0.71	0.6	0.71	0.71	0.7	0.57	0.75	0.69	0.76	0.87	0.67	0.77	0.81	0.76	0.74	0.65	0.54	0.66	0.72	0.67	0.66	0.61	0.61	0.72	0.74	0.61	0.59	0.74	0.56	0.6	0.77	0.62	0.61	0.77	0.77	0.85	0.71	0.62	0.76	0.82	0.71	0.75	0.78	0.63
35	0.83	0.83	0.76	0.8	0.74	0.74	0.66	0.65	0.65	0.59	0.54	0.7	0.55	0.76	0.82	0.72	0.7	0.75	0.67	0.67	0.65	0.6	0.55	0.65	0.75	0.64	0.64	0.59	0.76	0.67	0.77	0.55	0.72	0.53	0.68	0.68	0.65	0.65	0.61	0.7	0.86	0.69	0.51	0.73	0.84	0.76	0.82	0.75	0.74
36	0.87	0.8	0.67	0.78	0.73	0.69	0.76	0.67	0.67	0.67	0.65	0.79	0.64	0.66	0.93	0.72	0.73	0.81	0.69	0.79	0.65	0.6	0.59	0.59	0.72	0.66	0.66	0.6	0.73	0.72	0.7	0.62	0.71	0.67	0.69	0.81	0.63	0.69	0.68	0.76	0.83	0.78	0.55	0.81	0.82	0.82	0.65	0.84	0.66
37	0.87	0.83	0.72	0.85	0.82	0.7	0.65	0.71	0.71	0.64	0.55	0.67	0.62	0.71	0.83	0.71	0.73	0.83	0.73	0.77	0.62	0.55	0.66	0.82	0.72	0.64	0.75	0.65	0.65	0.71	0.62	0.63	0.62	0.56	0.57	0.75	0.71	0.63	0.7	0.74	0.8	0.73	0.52	0.76	0.83	0.79	0.77	0.78	0.61
38	0.88	0.83	0.76	0.74	0.69	0.71	0.69	0.66	0.66	0.71	0.65	0.68	0.56	0.77	0.84	0.74	0.79	0.81	0.73	0.81	0.57	0.53	0.71	0.68	0.78	0.67	0.69	0.59	0.66	0.78	0.67	0.58	0.77	0.61	0.61	0.67	0.65	0.66	0.63	0.75	0.87	0.76	0.56	0.78	0.8	0.86	0.74	0.83	0.71
39	0.86	0.87	0.74	0.71	0.81	0.71	0.75	0.71	0.71	0.63	0.56	0.65	0.65	0.7	0.87	0.67	0.75	0.77	0.8	0.64	0.63	0.56	0.59	0.72	0.67	0.6	0.64	0.58	0.73	0.73	0.62	0.52	0.72	0.59	0.63	0.75	0.64	0.72	0.65	0.71	0.83	0.61	0.52	0.77	0.79	0.81	0.74	0.81	0.69
40	0.85	0.8	0.7	0.75	0.72	0.71	0.7	0.82	0.82	0.58	0.6	0.63	0.59	0.77	0.88	0.65	0.79	0.8	0.74	0.71	0.64	0.56	0.7	0.59	0.74	0.74	0.58	0.59	0.65	0.7	0.69	0.53	0.78	0.55	0.67	0.82	0.68	0.65	0.64	0.79	0.87	0.75	0.47	0.76	0.86	0.78	0.76	0.73	0.72
41	0.85	0.86	0.78	0.83	0.75	0.67	0.69	0.75	0.75	0.61	0.64	0.63	0.65	0.68	0.88	0.67	0.75	0.83	0.7	0.75	0.63	0.66	0.7	0.62	0.78	0.72	0.64	0.57	0.69	0.72	0.68	0.65	0.69	0.53	0.69	0.66	0.67	0.59	0.7	0.66	0.9	0.7	0.57	0.77	0.73	0.83	0.73	0.7	0.77
42	0.87	0.84	0.69	0.82	0.8	0.7	0.7	0.73	0.73	0.69	0.58	0.67	0.63	0.75	0.81	0.75	0.74	0.76	0.78	0.67	0.63	0.57	0.64	0.77	0.69	0.56	0.69	0.68	0.72	0.75	0.62	0.61	0.66	0.56	0.54	0.68	0.64	0.53	0.66	0.74	0.82	0.74	0.54	0.74	0.8	0.74	0.69	0.78	0.63
43	0.9	0.82	0.69	0.75	0.77	0.74	0.77	0.65	0.65	0.66	0.59	0.72	0.63	0.79	0.86	0.73	0.73	0.76	0.67	0.83	0.53	0.49	0.71	0.7	0.8	0.65	0.61	0.51	0.76	0.71	0.66	0.54	0.68	0.59	0.63	0.76	0.54	0.58	0.6	0.72	0.83	0.66	0.56	0.78	0.85	0.83	0.75	0.75	0.68
44	0.87	0.83	0.69	0.81	0.78	0.73	0.65	0.68	0.68	0.61	0.56	0.71	0.58	0.75	0.85	0.78	0.76	0.8	0.77	0.75	0.59	0.62	0.69	0.71	0.76	0.64	0.68	0.59	0.69	0.73	0.65	0.51	0.67	0.58	0.6	0.66	0.6	0.63	0.63	0.74	0.83	0.66	0.6	0.76	0.84	0.81	0.66	0.77	0.61
45	0.89	0.77	0.7	0.76	0.73	0.85	0.72	0.7	0.7	0.68	0.65	0.7	0.64	0.68	0.87	0.79	0.73	0.81	0.76	0.75	0.65	0.48	0.75	0.68	0.76	0.65	0.66	0.6	0.74	0.75	0.69	0.59	0.73	0.52	0.66	0.76	0.64	0.62	0.57	0.67	0.89	0.73	0.44	0.76	0.76	0.84	0.76	0.73	0.69
46	0.87	0.89	0.76	0.67	0.81	0.73	0.71	0.69	0.69	0.65	0.57	0.66	0.63	0.78	0.8	0.8	0.73	0.79	0.71	0.81	0.67	0.62	0.63	0.65	0.82	0.6	0.62	0.62	0.67	0.75	0.64	0.54	0.69	0.47	0.56	0.78	0.67	0.66	0.62	0.73	0.86	0.72	0.52	0.76	0.83	0.79	0.68	0.74	0.68
47	0.82	0.86	0.78	0.8	0.76	0.76	0.63	0.62	0.62	0.7	0.56	0.68	0.78	0.74	0.9	0.67	0.7	0.8	0.75	0.75	0.67	0.59	0.7	0.62	0.7	0.7	0.68	0.55	0.7	0.69	0.8	0.53	0.76	0.6	0.62	0.7	0.61	0.62	0.65	0.77	0.9	0.65	0.6	0.72	0.8	0.83	0.79	0.73	0.72
48	0.87	0.91	0.77	0.77	0.73	0.61	0.68	0.58	0.58	0.63	0.62	0.66	0.62	0.79	0.84	0.66	0.72	0.81	0.7	0.69	0.63	0.66	0.66	0.74	0.74	0.67	0.58	0.58	0.7	0.67	0.64	0.57	0.65	0.55	0.62	0.79	0.71	0.72	0.66	0.77	0.85	0.8	0.57	0.76	0.77	0.86	0.72	0.73	0.75
49	0.88	0.86	0.69	0.76	0.83	0.65	0.64	0.62	0.62	0.64	0.57	0.77	0.64	0.68	0.82	0.76	0.78	0.81	0.76	0.73	0.53	0.67	0.67	0.57	0.66	0.7	0.54	0.58	0.67	0.67	0.65	0.58	0.76	0.6	0.6	0.78	0.63	0.64	0.57	0.78	0.87	0.71	0.58	0.77	0.79	0.81	0.79	0.72	0.68
50	0.87	0.8	0.79	0.71	0.71	0.66	0.7	0.7	0.7	0.74	0.56	0.77	0.64	0.81	0.83	0.75	0.72	0.86	0.8	0.78	0.56	0.58	0.7	0.68	0.69	0.59	0.61	0.49	0.71	0.67	0.66	0.54	0.74	0.54	0.6	0.77	0.65	0.61	0.63	0.76	0.85	0.68	0.52	0.79	0.76	0.76	0.75	0.75	0.68
51	0.83	0.88	0.71	0.78	0.68	0.69	0.7	0.7	0.7	0.67	0.49	0.71	0.61	0.79	0.86	0.76	0.71	0.84	0.68	0.66	0.62	0.62	0.57	0.68	0.76	0.7	0.7	0.54	0.78	0.67	0.62	0.67	0.77	0.52	0.58	0.79	0.75	0.6	0.66	0.75	0.9	0.63	0.58	0.84	0.77	0.8	0.69	0.76	0.72
52	0.87	0.83	0.74	0.84	0.74	0.71	0.69	0.64	0.64	0.71	0.51	0.61	0.62	0.72	0.83	0.57	0.66	0.84	0.75	0.8	0.6	0.64	0.65	0.72	0.76	0.65	0.57	0.58	0.67	0.7	0.66	0.55	0.65	0.53	0.55	0.71	0.67	0.62	0.62	0.72	0.85	0.73	0.54	0.79	0.82	0.75	0.76	0.78	0.61
53	0.86	0.89	0.75	0.79	0.79	0.59	0.62	0.65	0.65	0.65	0.62	0.72	0.52	0.73	0.78	0.66	0.68	0.75	0.71	0.82	0.58	0.65	0.68	0.6	0.76	0.65	0.6	0.67	0.72	0.7	0.62	0.64	0.66	0.59	0.61	0.76	0.6	0.65	0.67	0.73	0.89	0.71	0.59	0.8	0.79	0.79	0.76	0.73	0.57
54	0.86	0.79	0.73	0.69	0.66	0.68	0.81	0.78	0.78	0.66	0.63	0.72	0.64	0.72	0.82	0.78	0.7	0.77	0.68	0.7	0.58	0.62	0.7	0.69	0.78	0.61	0.63	0.6	0.7	0.6	0.69	0.61	0.66	0.51	0.63	0.75	0.58	0.63	0.59	0.79	0.84	0.64	0.52	0.7	0.77	0.8	0.75	0.79	0.71
55	0.86	0.86	0.73	0.7	0.72	0.73	0.64	0.72	0.72	0.63	0.61	0.63	0.68	0.78	0.8	0.69	0.77	0.81	0.71	0.72	0.61	0.61	0.58	0.69	0.71	0.65	0.58	0.67	0.66	0.71	0.6	0.54	0.72	0.59	0.58	0.72	0.7	0.63	0.63	0.73	0.91	0.75	0.55	0.72	0.82	0.77	0.73	0.86	0.74
56	0.8	0.85	0.77	0.84	0.77	0.69	0.71	0.74	0.74	0.67	0.49	0.66	0.58	0.72	0.78	0.78	0.66	0.8	0.69	0.75	0.61	0.56	0.65	0.71	0.68	0.72	0.57	0.68	0.71	0.77	0.7	0.53	0.68	0.57	0.59	0.67	0.54	0.65	0.59	0.74	0.86	0.69	0.49	0.77	0.84	0.85	0.72	0.8	0.7
57	0.8	0.87	0.67	0.76	0.67	0.71	0.69	0.66	0.66	0.62	0.53	0.72	0.64	0.78	0.84	0.65	0.74	0.83	0.7	0.72	0.61	0.59	0.63	0.67	0.68	0.63	0.6	0.57	0.77	0.69	0.68	0.62	0.77	0.59	0.62	0.8	0.66	0.59	0.69	0.75	0.88	0.75	0.64	0.78	0.81	0.73	0.63	0.81	0.62
58	0.83	0.88	0.82	0.7	0.78	0.55	0.64	0.68	0.68	0.63	0.57	0.71	0.59	0.77	0.87	0.66	0.72	0.78	0.72	0.7	0.62	0.66	0.66	0.64	0.73	0.71	0.65	0.6	0.7	0.7	0.66	0.52	0.67	0.62	0.67	0.8	0.65	0.6	0.68	0.76	0.85	0.71	0.53	0.77	0.77	0.8	0.81	0.77	0.67
59	0.78	0.83	0.71	0.79	0.73	0.77	0.69	0.67	0.67	0.78	0.55	0.72	0.63	0.71	0.89	0.74	0.72	0.75	0.63	0.74	0.67	0.6	0.71	0.68	0.81	0.61	0.66	0.65	0.73	0.75	0.67	0.56	0.67	0.59	0.71	0.8	0.65	0.62	0.6	0.76	0.86	0.69	0.45	0.75	0.85	0.76	0.77	0.85	0.66
60	0.83	0.84	0.72	0.75	0.75	0.64	0.65	0.71	0.71	0.69	0.55	0.77	0.66	0.68	0.86	0.75	0.73	0.85	0.63	0.62	0.61	0.64	0.68	0.66	0.67	0.64	0.65	0.6	0.73	0.73	0.69	0.58	0.71	0.58	0.59	0.69	0.63	0.64	0.65	0.74	0.85	0.73	0.52	0.82	0.81	0.79	0.67	0.81	0.69
61	0.9	0.82	0.67	0.68	0.76	0.72	0.68	0.69	0.69	0.62	0.5	0.74	0.64	0.75	0.89	0.72	0.7	0.78	0.72	0.79	0.64	0.52	0.61	0.72	0.78	0.63	0.67	0.66	0.72	0.75	0.72	0.46	0.77	0.6	0.61	0.73	0.69	0.66	0.62	0.71	0.85	0.72	0.59	0.78	0.8	0.75	0.74	0.77	0.72
62	0.86	0.77	0.67	0.78	0.74	0.8	0.72	0.66	0.66	0.8	0.73	0.75	0.69	0.72	0.88	0.79	0.78	0.76	0.67	0.78	0.68	0.51	0.62	0.58	0.82	0.69	0.59	0.51	0.71	0.63	0.56	0.52	0.69	0.64	0.61	0.75	0.53	0.58	0.61	0.74	0.87	0.7	0.44	0.77	0.76	0.78	0.69	0.76	0.69
63	0.85	0.86	0.65	0.75	0.74	0.83	0.72	0.75	0.75	0.65	0.56	0.7	0.65	0.77	0.79	0.77	0.73	0.89	0.81	0.84	0.55	0.61	0.68	0.72	0.64	0.69	0.64	0.62	0.68	0.7	0.69	0.61	0.67	0.63	0.57	0.84	0.66	0.65	0.58	0.86	0.92	0.77	0.57	0.84	0.82	0.76	0.69	0.79	0.71
64	0.82	0.82	0.76	0.77	0.72	0.67	0.69	0.67	0.67	0.71	0.42	0.69	0.62	0.79	0.83	0.76	0.68	0.8	0.74	0.69	0.59	0.65	0.65	0.76	0.7	0.77	0.66	0.56	0.6	0.79	0.68	0.58	0.72	0.56	0.59	0.74	0.62	0.58	0.63	0.77	0.9	0.71	0.53	0.73	0.78	0.8	0.63	0.81	0.67
65	0.87	0.87	0.77	0.66	0.82	0.7	0.74	0.61	0.61	0.64	0.61	0.68	0.63	0.75	0.9	0.74	0.72	0.83	0.78	0.72	0.63	0.66	0.58	0.67	0.71	0.65	0.59	0.66	0.68	0.73	0.64	0.6	0.69	0.59	0.64	0.73	0.57	0.7	0.62	0.82	0.86	0.77	0.62	0.84	0.82	0.75	0.82	0.67	0.74
66	0.81	0.82	0.7	0.74	0.66	0.71	0.75	0.75	0.75	0.67	0.6	0.78	0.72	0.78	0.84	0.8	0.72	0.77	0.75	0.65	0.6	0.56	0.64	0.66	0.59	0.66	0.68	0.66	0.71	0.78	0.73	0.61	0.74	0.66	0.6	0.72	0.63	0.61	0.7	0.86	0.85	0.68	0.56	0.8	0.78	0.77	0.75	0.75	0.69
67	0.86	0.85	0.75	0.84	0.73	0.74	0.62	0.64	0.64	0.68	0.68	0.66	0.55	0.73	0.86	0.74	0.77	0.79	0.74	0.76	0.64	0.65	0.65	0.7	0.7	0.6	0.62	0.53	0.63	0.67	0.65	0.54	0.77	0.5	0.65	0.74	0.67	0.51	0.64	0.78	0.88	0.76	0.49	0.76	0.85	0.78	0.8	0.74	0.62
68	0.82	0.91	0.7	0.76	0.69	0.68	0.61	0.71	0.71	0.69	0.63	0.73	0.63	0.7	0.86	0.73	0.75	0.87	0.65	0.69	0.6	0.53	0.66	0.7	0.76	0.69	0.64	0.65	0.79	0.63	0.62	0.58	0.75	0.55	0.61	0.66	0.55	0.64	0.58	0.86	0.86	0.72	0.47	0.76	0.75	0.77	0.79	0.78	0.71
69	0.89	0.86	0.76	0.77	0.72	0.66	0.77	0.78	0.78	0.64	0.6	0.73	0.58	0.73	0.85	0.8	0.77	0.85	0.73	0.72	0.53	0.58	0.7	0.68	0.73	0.66	0.7	0.64	0.74	0.71	0.7	0.45	0.74	0.64	0.7	0.72	0.72	0.68	0.65	0.71	0.88	0.68	0.59	0.75	0.8	0.81	0.74	0.71	0.67
70	0.81	0.85	0.72	0.8	0.69	0.73	0.56	0.72	0.72	0.64	0.61	0.71	0.65	0.83	0.83	0.72	0.74	0.81	0.66	0.68	0.64	0.57	0.74	0.64	0.75	0.65	0.47	0.56	0.68	0.66	0.72	0.58	0.61	0.56	0.71	0.74	0.59	0.65	0.6	0.77	0.87	0.74	0.64	0.72	0.72	0.78	0.71	0.78	0.57
71	0.89	0.83	0.72	0.81	0.77	0.66	0.66	0.7	0.7	0.69	0.64	0.71	0.6	0.69	0.81	0.72	0.73	0.8	0.65	0.81	0.62	0.53	0.58	0.67	0.68	0.69	0.64	0.55	0.71	0.72	0.6	0.54	0.7	0.56	0.64	0.77	0.62	0.71	0.65	0.7	0.9	0.63	0.52	0.81	0.81	0.83	0.79	0.78	0.69
72	0.86	0.84	0.76	0.73	0.76	0.74	0.78	0.79	0.79	0.65	0.58	0.74	0.66	0.64	0.81	0.78	0.73	0.77	0.73	0.71	0.6	0.53	0.69	0.63	0.72	0.69	0.64	0.57	0.69	0.69	0.76	0.63	0.68	0.5	0.56	0.71	0.56	0.66	0.66	0.79	0.81	0.68	0.55	0.74	0.81	0.88	0.76	0.71	0.73
73	0.9	0.82	0.69	0.79	0.77	0.69	0.66	0.71	0.71	0.7	0.59	0.69	0.64	0.77	0.82	0.74	0.79	0.8	0.65	0.75	0.62	0.55	0.78	0.68	0.77	0.65	0.71	0.59	0.72	0.76	0.69	0.61	0.67	0.61	0.56	0.7	0.67	0.63	0.57	0.79	0.86	0.76	0.6	0.77	0.75	0.73	0.7	0.87	0.71
74	0.82	0.84	0.74	0.79	0.79	0.69	0.63	0.66	0.66	0.59	0.64	0.7	0.69	0.71	0.88	0.74	0.67	0.77	0.74	0.74	0.63	0.64	0.67	0.67	0.7	0.65	0.67	0.65	0.74	0.63	0.7	0.58	0.58	0.64	0.65	0.71	0.66	0.73	0.67	0.8	0.85	0.67	0.56	0.82	0.78	0.8	0.68	0.77	0.75
75	0.91	0.83	0.66	0.71	0.86	0.73	0.71	0.68	0.68	0.66	0.56	0.71	0.68	0.72	0.77	0.74	0.74	0.73	0.72	0.7	0.67	0.61	0.67	0.61	0.78	0.78	0.63	0.56	0.71	0.73	0.67	0.57	0.68	0.51	0.61	0.73	0.57	0.62	0.65	0.8	0.83	0.69	0.49	0.76	0.8	0.8	0.77	0.72	0.75
76	0.86	0.8	0.77	0.73	0.79	0.67	0.69	0.68	0.68	0.62	0.55	0.64	0.55	0.76	0.88	0.7	0.76	0.77	0.71	0.75	0.64	0.65	0.57	0.62	0.67	0.75	0.69	0.54	0.64	0.68	0.65	0.6	0.7	0.62	0.52	0.73	0.57	0.58	0.63	0.68	0.82	0.74	0.49	0.75	0.75	0.78	0.81	0.77	0.7
77	0.87	0.84	0.65	0.8	0.76	0.78	0.65	0.67	0.67	0.61	0.54	0.7	0.63	0.73	0.86	0.74	0.78	0.82	0.69	0.71	0.59	0.57	0.65	0.65	0.67	0.74	0.6	0.68	0.75	0.59	0.7	0.51	0.72	0.5	0.57	0.75	0.61	0.67	0.59	0.77	0.87	0.71	0.48	0.8	0.79	0.79	0.77	0.76	0.72
78	0.89	0.87	0.76	0.81	0.75	0.63	0.7	0.69	0.69	0.69	0.6	0.7	0.68	0.79	0.93	0.74	0.74	0.8	0.74	0.66	0.58	0.79	0.72	0.72	0.76	0.68	0.6	0.57	0.76	0.7	0.65	0.65	0.71	0.5	0.6	0.69	0.6	0.66	0.66	0.7	0.85	0.76	0.48	0.81	0.75	0.83	0.71	0.76	0.66
79	0.87	0.82	0.7	0.77	0.76	0.71	0.6	0.71	0.71	0.6	0.59	0.61	0.57	0.82	0.82	0.62	0.77	0.71	0.75	0.76	0.59	0.61	0.65	0.69	0.8	0.7	0.62	0.61	0.71	0.79	0.65	0.56	0.7	0.52	0.64	0.78	0.69	0.62	0.59	0.77	0.86	0.72	0.5	0.69	0.87	0.86	0.68	0.82	0.67
80	0.9	0.81	0.8	0.73	0.77	0.77	0.64	0.7	0.7	0.63	0.56	0.65	0.66	0.74	0.92	0.67	0.68	0.78	0.77	0.72	0.59	0.53	0.64	0.68	0.6	0.68	0.67	0.63	0.72	0.63	0.68	0.52	0.7	0.47	0.63	0.78	0.55	0.63	0.61	0.86	0.92	0.71	0.55	0.75	0.81	0.87	0.8	0.77	0.67
81	0.92	0.83	0.72	0.78	0.7	0.65	0.68	0.71	0.71	0.71	0.52	0.76	0.57	0.71	0.89	0.63	0.81	0.8	0.75	0.77	0.57	0.61	0.66	0.66	0.76	0.74	0.68	0.57	0.68	0.67	0.65	0.57	0.69	0.54	0.62	0.74	0.73	0.65	0.58	0.78	0.85	0.67	0.58	0.79	0.84	0.77	0.78	0.8	0.69
82	0.86	0.79	0.74	0.73	0.79	0.67	0.71	0.75	0.75	0.67	0.58	0.8	0.62	0.75	0.84	0.76	0.74	0.77	0.79	0.79	0.54	0.56	0.74	0.66	0.69	0.64	0.69	0.71	0.74	0.77	0.69	0.64	0.72	0.59	0.65	0.74	0.71	0.62	0.58	0.76	0.92	0.76	0.53	0.81	0.73	0.82	0.75	0.74	0.76
83	0.88	0.82	0.78	0.69	0.79	0.76	0.68	0.69	0.69	0.64	0.55	0.7	0.66	0.79	0.83	0.73	0.76	0.79	0.74	0.72	0.52	0.57	0.68	0.66	0.77	0.6	0.65	0.61	0.7	0.73	0.65	0.6	0.61	0.6	0.6	0.74	0.67	0.57	0.6	0.78	0.89	0.71	0.53	0.77	0.84	0.88	0.72	0.76	0.67
84	0.9	0.82	0.78	0.71	0.71	0.67	0.7	0.69	0.69	0.6	0.58	0.7	0.61	0.69	0.76	0.67	0.67	0.85	0.65	0.71	0.54	0.59	0.71	0.63	0.65	0.58	0.59	0.64	0.69	0.69	0.71	0.57	0.59	0.65	0.61	0.74	0.55	0.61	0.62	0.83	0.83	0.75	0.53	0.8	0.77	0.8	0.73	0.77	0.68
85	0.84	0.87	0.73	0.7	0.74	0.74	0.7	0.76	0.76	0.64	0.62	0.76	0.59	0.74	0.82	0.68	0.71	0.84	0.59	0.76	0.58	0.59	0.68	0.6	0.75	0.69	0.74	0.62	0.68	0.76	0.79	0.58	0.69	0.64	0.62	0.8	0.62	0.61	0.65	0.8	0.92	0.71	0.6	0.82	0.82	0.83	0.74	0.79	0.69
86	0.86	0.88	0.76	0.74	0.76	0.71	0.71	0.58	0.58	0.61	0.64	0.71	0.56	0.75	0.85	0.69	0.7	0.82	0.84	0.76	0.64	0.55	0.66	0.7	0.73	0.62	0.6	0.6	0.69	0.69	0.62	0.5	0.7	0.58	0.71	0.74	0.62	0.68	0.72	0.73	0.88	0.71	0.48	0.78	0.83	0.82	0.8	0.77	0.63
87	0.87	0.83	0.7	0.78	0.81	0.73	0.69	0.71	0.71	0.63	0.6	0.68	0.61	0.76	0.84	0.77	0.8	0.84	0.71	0.77	0.61	0.53	0.63	0.65	0.64	0.73	0.68	0.67	0.7	0.77	0.73	0.55	0.71	0.66	0.69	0.76	0.67	0.68	0.7	0.77	0.87	0.69	0.52	0.77	0.85	0.8	0.68	0.77	0.67
88	0.81	0.83	0.7	0.7	0.72	0.67	0.71	0.69	0.69	0.7	0.58	0.68	0.64	0.76	0.84	0.71	0.78	0.82	0.78	0.77	0.65	0.59	0.64	0.57	0.68	0.56	0.65	0.65	0.75	0.77	0.72	0.52	0.72	0.61	0.67	0.77	0.57	0.62	0.68	0.77	0.77	0.7	0.62	0.76	0.85	0.82	0.82	0.78	0.69
89	0.88	0.83	0.77	0.76	0.82	0.75	0.71	0.74	0.74	0.69	0.59	0.72	0.65	0.69	0.84	0.71	0.72	0.79	0.75	0.75	0.58	0.68	0.67	0.62	0.78	0.74	0.62	0.61	0.74	0.76	0.72	0.64	0.69	0.57	0.62	0.74	0.65	0.61	0.61	0.69	0.82	0.7	0.44	0.76	0.82	0.85	0.64	0.81	0.7
90	0.91	0.79	0.72	0.79	0.79	0.75	0.7	0.77	0.77	0.69	0.61	0.66	0.53	0.77	0.87	0.68	0.74	0.77	0.68	0.72	0.56	0.54	0.66	0.62	0.66	0.62	0.63	0.65	0.74	0.67	0.61	0.56	0.76	0.58	0.56	0.79	0.6	0.65	0.64	0.78	0.9	0.65	0.63	0.84	0.77	0.75	0.74	0.82	0.63
91	0.84	0.88	0.76	0.74	0.77	0.74	0.68	0.6	0.6	0.71	0.68	0.67	0.58	0.8	0.91	0.73	0.71	0.72	0.74	0.73	0.58	0.62	0.66	0.76	0.77	0.61	0.61	0.65	0.7	0.74	0.62	0.6	0.7	0.61	0.61	0.72	0.59	0.65	0.72	0.69	0.83	0.68	0.6	0.75	0.78	0.8	0.69	0.77	0.7
92	0.89	0.8	0.72	0.7	0.8	0.66	0.67	0.8	0.8	0.68	0.61	0.68	0.58	0.8	0.77	0.73	0.85	0.79	0.74	0.71	0.53	0.57	0.68	0.62	0.72	0.69	0.67	0.55	0.68	0.69	0.67	0.67	0.65	0.56	0.65	0.7	0.59	0.62	0.66	0.72	0.9	0.8	0.51	0.74	0.78	0.73	0.73	0.74	0.71
93	0.89	0.82	0.79	0.72	0.71	0.74	0.7	0.76	0.76	0.66	0.62	0.66	0.57	0.74	0.82	0.74	0.78	0.84	0.72	0.73	0.69	0.51	0.73	0.71	0.67	0.7	0.65	0.63	0.71	0.75	0.74	0.57	0.68	0.61	0.59	0.78	0.66	0.69	0.63	0.7	0.87	0.72	0.54	0.76	0.81	0.86	0.68	0.8	0.71
94	0.85	0.82	0.7	0.77	0.77	0.68	0.66	0.64	0.64	0.72	0.55	0.68	0.59	0.68	0.81	0.69	0.76	0.79	0.7	0.74	0.68	0.56	0.65	0.65	0.65	0.74	0.64	0.57	0.72	0.71	0.59	0.58	0.74	0.6	0.58	0.75	0.68	0.55	0.58	0.76	0.85	0.79	0.54	0.72	0.8	0.79	0.72	0.75	0.69
95	0.9	0.82	0.71	0.82	0.79	0.65	0.67	0.71	0.71	0.66	0.48	0.78	0.62	0.78	0.82	0.74	0.77	0.77	0.63	0.71	0.61	0.66	0.65	0.7	0.71	0.71	0.72	0.63	0.72	0.66	0.75	0.53	0.73	0.67	0.6	0.79	0.67	0.7	0.61	0.8	0.85	0.75	0.57	0.71	0.78	0.77	0.74	0.73	0.68
96	0.85	0.87	0.7	0.67	0.74	0.7	0.7	0.73	0.73	0.65	0.59	0.7	0.57	0.77	0.83	0.77	0.76	0.81	0.64	0.69	0.59	0.51	0.67	0.67	0.75	0.71	0.58	0.55	0.65	0.7	0.57	0.6	0.71	0.59	0.62	0.74	0.64	0.66	0.47	0.76	0.81	0.7	0.55	0.74	0.76	0.87	0.67	0.74	0.7
97	0.89	0.8	0.79	0.83	0.69	0.79	0.68	0.65	0.65	0.68	0.5	0.75	0.59	0.72	0.84	0.69	0.78	0.8	0.76	0.73	0.6	0.54	0.65	0.67	0.73	0.57	0.6	0.71	0.76	0.71	0.67	0.56	0.75	0.63	0.67	0.81	0.7	0.67	0.65	0.78	0.9	0.69	0.54	0.7	0.85	0.85	0.76	0.74	0.73
98	0.86	0.88	0.7	0.73	0.73	0.71	0.7	0.74	0.74	0.61	0.67	0.73	0.64	0.7	0.86	0.74	0.72	0.81	0.67	0.71	0.69	0.58	0.7	0.66	0.77	0.59	0.65	0.56	0.77	0.7	0.74	0.58	0.69	0.54	0.61	0.73	0.66	0.61	0.67	0.7	0.87	0.7	0.54	0.78	0.76	0.84	0.73	0.76	0.76
99	0.74	0.89	0.73	0.82	0.8	0.67	0.65	0.62	0.62	0.66	0.56	0.6	0.62	0.81	0.8	0.69	0.75	0.74	0.73	0.8	0.67	0.55	0.64	0.6	0.69	0.64	0.63	0.59	0.73	0.73	0.7	0.48	0.73	0.53	0.56	0.82	0.69	0.6	0.63	0.81	0.82	0.63	0.55	0.71	0.82	0.78	0.63	0.74	0.8
[truncated: 66 more columns]

## Sheet: classifier_performances_AUPRC
																																		Iteration	daily_HEI	HEI	aMED	DASH	mean_dds	mean_shannon_diversity_kcal	mean_berger_parker_kcal	mean_simpson_diversity_kcal	mean_gini_simpson_diversity_kcal	mean_quantidd_kcal	mean_mfad_jaccard_kcal	protein_eaten	fat_eaten	carb_eaten	fiber_eaten
																																		0	0.86	0.84	0.51	0.79	0.75	0.68	0.66	0.63	0.63	0.66	0.63	0.69	0.59	0.75	0.85
																																		1	0.83	0.84	0.58	0.82	0.79	0.7	0.74	0.69	0.69	0.63	0.65	0.81	0.65	0.73	0.85
																																		2	0.92	0.82	0.64	0.78	0.76	0.64	0.65	0.68	0.68	0.64	0.53	0.65	0.6	0.77	0.87
																																		3	0.83	0.81	0.65	0.72	0.75	0.64	0.65	0.61	0.61	0.66	0.61	0.78	0.63	0.81	0.88
																																		4	0.8	0.85	0.55	0.77	0.79	0.6	0.6	0.66	0.66	0.61	0.7	0.77	0.58	0.69	0.85
																																		5	0.89	0.83	0.67	0.78	0.68	0.74	0.76	0.65	0.65	0.71	0.6	0.71	0.57	0.64	0.92
																																		6	0.83	0.74	0.58	0.73	0.69	0.59	0.69	0.65	0.65	0.7	0.53	0.7	0.56	0.82	0.78
																																		7	0.91	0.8	0.64	0.76	0.8	0.7	0.75	0.58	0.58	0.66	0.54	0.67	0.73	0.72	0.88
																																		8	0.87	0.76	0.63	0.79	0.8	0.56	0.72	0.65	0.65	0.67	0.55	0.67	0.59	0.73	0.81
																																		9	0.8	0.85	0.69	0.69	0.76	0.75	0.66	0.66	0.66	0.73	0.69	0.8	0.62	0.71	0.82
																																		10	0.87	0.77	0.68	0.79	0.79	0.67	0.67	0.63	0.63	0.67	0.55	0.61	0.55	0.87	0.77
																																		11	0.82	0.82	0.59	0.79	0.75	0.63	0.7	0.69	0.69	0.74	0.55	0.7	0.66	0.74	0.78
																																		12	0.83	0.87	0.73	0.8	0.74	0.71	0.76	0.74	0.74	0.74	0.62	0.68	0.7	0.75	0.83
																																		13	0.89	0.82	0.6	0.79	0.76	0.8	0.65	0.67	0.67	0.67	0.63	0.69	0.65	0.75	0.87
																																		14	0.89	0.87	0.72	0.77	0.82	0.68	0.61	0.75	0.75	0.73	0.67	0.8	0.67	0.72	0.88
																																		15	0.88	0.91	0.7	0.74	0.8	0.63	0.7	0.83	0.83	0.66	0.63	0.7	0.6	0.7	0.79
																																		16	0.85	0.82	0.63	0.69	0.76	0.77	0.59	0.69	0.69	0.66	0.48	0.73	0.62	0.74	0.87
																																		17	0.79	0.8	0.64	0.66	0.7	0.65	0.7	0.64	0.64	0.62	0.71	0.73	0.51	0.67	0.86
																																		18	0.87	0.81	0.66	0.78	0.81	0.65	0.63	0.69	0.69	0.75	0.49	0.69	0.66	0.75	0.9
																																		19	0.82	0.76	0.62	0.76	0.73	0.69	0.69	0.74	0.74	0.69	0.63	0.72	0.52	0.61	0.85
																																		20	0.89	0.9	0.65	0.69	0.75	0.72	0.7	0.72	0.72	0.78	0.62	0.6	0.72	0.77	0.84
																																		21	0.86	0.78	0.68	0.78	0.67	0.74	0.69	0.69	0.69	0.66	0.59	0.69	0.66	0.69	0.84
																																		22	0.83	0.79	0.62	0.72	0.75	0.75	0.7	0.76	0.76	0.68	0.7	0.73	0.7	0.75	0.85
																																		23	0.88	0.86	0.66	0.75	0.75	0.7	0.7	0.65	0.65	0.71	0.61	0.69	0.6	0.78	0.86
																																		24	0.88	0.82	0.54	0.78	0.76	0.69	0.73	0.63	0.63	0.65	0.62	0.72	0.61	0.82	0.81
																																		25	0.91	0.83	0.57	0.71	0.66	0.59	0.72	0.65	0.65	0.63	0.59	0.73	0.57	0.76	0.85
																																		26	0.87	0.86	0.63	0.76	0.77	0.76	0.7	0.66	0.66	0.82	0.67	0.68	0.68	0.68	0.85
																																		27	0.82	0.7	0.65	0.75	0.73	0.76	0.71	0.68	0.68	0.67	0.48	0.71	0.71	0.74	0.86
																																		28	0.89	0.92	0.65	0.83	0.77	0.61	0.68	0.62	0.62	0.61	0.62	0.63	0.61	0.71	0.86
																																		29	0.9	0.83	0.66	0.73	0.76	0.66	0.64	0.65	0.65	0.76	0.55	0.53	0.61	0.75	0.85
																																		30	0.8	0.86	0.66	0.78	0.74	0.67	0.65	0.61	0.61	0.65	0.61	0.6	0.67	0.72	0.85
																																		31	0.88	0.83	0.7	0.8	0.79	0.64	0.69	0.68	0.68	0.72	0.61	0.78	0.68	0.82	0.82
																																		32	0.93	0.84	0.65	0.73	0.75	0.65	0.68	0.66	0.66	0.65	0.62	0.67	0.61	0.73	0.9
																																		33	0.85	0.83	0.61	0.74	0.81	0.73	0.67	0.67	0.67	0.72	0.6	0.73	0.67	0.77	0.79
																																		34	0.84	0.9	0.63	0.68	0.73	0.71	0.62	0.67	0.67	0.65	0.63	0.76	0.67	0.75	0.87
																																		35	0.81	0.82	0.71	0.8	0.74	0.72	0.61	0.65	0.65	0.62	0.58	0.72	0.53	0.77	0.81
																																		36	0.88	0.77	0.56	0.77	0.73	0.7	0.77	0.65	0.65	0.71	0.65	0.81	0.61	0.61	0.94
																																		37	0.89	0.78	0.63	0.86	0.81	0.64	0.69	0.73	0.73	0.69	0.63	0.68	0.62	0.7	0.83
																																		38	0.87	0.81	0.65	0.75	0.68	0.65	0.68	0.64	0.64	0.71	0.69	0.69	0.62	0.77	0.85
																																		39	0.86	0.84	0.6	0.69	0.8	0.68	0.72	0.71	0.71	0.64	0.6	0.67	0.67	0.67	0.88
																																		40	0.87	0.77	0.58	0.7	0.72	0.74	0.74	0.81	0.81	0.57	0.62	0.61	0.58	0.75	0.89
																																		41	0.87	0.86	0.69	0.78	0.72	0.68	0.71	0.75	0.75	0.65	0.7	0.65	0.62	0.69	0.89
																																		42	0.87	0.84	0.61	0.84	0.79	0.67	0.76	0.71	0.71	0.71	0.61	0.65	0.65	0.77	0.81
																																		43	0.9	0.77	0.56	0.73	0.77	0.7	0.8	0.64	0.64	0.65	0.62	0.76	0.67	0.8	0.88
																																		44	0.89	0.83	0.58	0.78	0.79	0.73	0.65	0.67	0.67	0.61	0.55	0.75	0.56	0.74	0.83
																																		45	0.89	0.76	0.66	0.76	0.73	0.87	0.76	0.68	0.68	0.71	0.66	0.69	0.65	0.67	0.86
																																		46	0.88	0.9	0.66	0.68	0.82	0.73	0.69	0.63	0.63	0.64	0.66	0.65	0.6	0.79	0.82
																																		47	0.85	0.87	0.7	0.79	0.76	0.76	0.62	0.64	0.64	0.66	0.57	0.7	0.71	0.69	0.91
																																		48	0.87	0.89	0.72	0.79	0.76	0.62	0.71	0.62	0.62	0.64	0.59	0.65	0.63	0.74	0.87
																																		49	0.9	0.85	0.66	0.79	0.81	0.65	0.66	0.57	0.57	0.64	0.59	0.79	0.63	0.64	0.82
																																		50	0.86	0.78	0.7	0.7	0.7	0.65	0.69	0.71	0.71	0.71	0.58	0.77	0.61	0.8	0.85
																																		51	0.8	0.87	0.64	0.78	0.67	0.7	0.67	0.67	0.67	0.66	0.48	0.75	0.6	0.79	0.83
																																		52	0.9	0.78	0.68	0.8	0.77	0.72	0.72	0.6	0.6	0.74	0.52	0.59	0.65	0.71	0.84
																																		53	0.87	0.88	0.71	0.8	0.79	0.6	0.65	0.69	0.69	0.69	0.65	0.73	0.55	0.7	0.79
																																		54	0.86	0.75	0.66	0.73	0.69	0.69	0.85	0.76	0.76	0.62	0.61	0.68	0.61	0.72	0.81
																																		55	0.87	0.84	0.57	0.73	0.72	0.71	0.64	0.68	0.68	0.6	0.6	0.64	0.67	0.77	0.81
																																		56	0.81	0.84	0.66	0.86	0.76	0.69	0.74	0.71	0.71	0.72	0.54	0.62	0.56	0.7	0.79
																																		57	0.81	0.85	0.53	0.74	0.71	0.72	0.7	0.62	0.62	0.61	0.56	0.72	0.63	0.77	0.85
																																		58	0.85	0.82	0.76	0.67	0.78	0.56	0.62	0.65	0.65	0.59	0.61	0.72	0.61	0.77	0.86
																																		59	0.8	0.83	0.64	0.78	0.76	0.72	0.72	0.67	0.67	0.75	0.57	0.74	0.63	0.65	0.88
																																		60	0.84	0.84	0.64	0.74	0.73	0.67	0.65	0.65	0.65	0.71	0.57	0.75	0.66	0.67	0.83
																																		61	0.91	0.82	0.56	0.69	0.8	0.67	0.73	0.67	0.67	0.65	0.51	0.74	0.68	0.73	0.89
																																		62	0.82	0.73	0.55	0.8	0.71	0.83	0.73	0.62	0.62	0.8	0.76	0.77	0.69	0.69	0.9
																																		63	0.86	0.86	0.49	0.77	0.77	0.85	0.73	0.73	0.73	0.7	0.63	0.6	0.64	0.78	0.79
																																		64	0.81	0.82	0.7	0.74	0.76	0.66	0.64	0.69	0.69	0.69	0.49	0.66	0.58	0.77	0.8
																																		65	0.88	0.88	0.65	0.62	0.83	0.72	0.74	0.61	0.61	0.62	0.67	0.61	0.64	0.79	0.87
																																		66	0.8	0.82	0.63	0.7	0.68	0.67	0.73	0.76	0.76	0.7	0.68	0.81	0.7	0.79	0.83
																																		67	0.88	0.83	0.64	0.84	0.74	0.72	0.66	0.67	0.67	0.72	0.71	0.67	0.58	0.7	0.88
																																		68	0.84	0.9	0.54	0.74	0.71	0.68	0.61	0.72	0.72	0.66	0.68	0.75	0.64	0.7	0.84
																																		69	0.91	0.86	0.64	0.8	0.71	0.59	0.75	0.75	0.75	0.69	0.66	0.76	0.54	0.72	0.83
																																		70	0.83	0.86	0.65	0.78	0.72	0.75	0.53	0.66	0.66	0.65	0.67	0.73	0.66	0.81	0.84
																																		71	0.9	0.81	0.52	0.8	0.79	0.6	0.67	0.71	0.71	0.68	0.64	0.66	0.62	0.64	0.84
																																		72	0.86	0.84	0.66	0.76	0.79	0.73	0.79	0.76	0.76	0.65	0.63	0.72	0.66	0.63	0.8
																																		73	0.91	0.81	0.58	0.82	0.79	0.7	0.62	0.65	0.65	0.71	0.61	0.71	0.59	0.76	0.83
																																		74	0.83	0.83	0.65	0.8	0.78	0.66	0.61	0.67	0.67	0.63	0.7	0.68	0.63	0.69	0.9
																																		75	0.88	0.84	0.56	0.71	0.86	0.7	0.65	0.64	0.64	0.64	0.61	0.68	0.61	0.74	0.78
																																		76	0.89	0.81	0.7	0.73	0.77	0.72	0.66	0.65	0.65	0.6	0.6	0.6	0.56	0.73	0.87
																																		77	0.88	0.84	0.57	0.78	0.76	0.72	0.67	0.7	0.7	0.68	0.53	0.66	0.6	0.74	0.87
																																		78	0.89	0.86	0.69	0.81	0.78	0.66	0.72	0.64	0.64	0.74	0.61	0.74	0.7	0.8	0.94
																																		79	0.88	0.78	0.6	0.79	0.79	0.7	0.65	0.68	0.68	0.58	0.58	0.66	0.52	0.77	0.83
																																		80	0.87	0.76	0.76	0.73	0.81	0.75	0.62	0.7	0.7	0.59	0.59	0.61	0.6	0.74	0.92
																																		81	0.92	0.82	0.62	0.8	0.74	0.59	0.62	0.73	0.73	0.68	0.6	0.76	0.57	0.66	0.91
																																		82	0.85	0.78	0.62	0.72	0.81	0.69	0.69	0.72	0.72	0.72	0.64	0.79	0.59	0.75	0.84
																																		83	0.89	0.83	0.7	0.69	0.81	0.7	0.67	0.61	0.61	0.7	0.57	0.74	0.67	0.75	0.82
																																		84	0.92	0.8	0.65	0.72	0.74	0.64	0.73	0.66	0.66	0.61	0.64	0.7	0.59	0.66	0.76
																																		85	0.84	0.85	0.66	0.66	0.79	0.68	0.72	0.75	0.75	0.72	0.67	0.79	0.59	0.72	0.79
																																		86	0.87	0.87	0.69	0.72	0.78	0.7	0.76	0.56	0.56	0.66	0.63	0.73	0.57	0.71	0.85
																																		87	0.89	0.82	0.57	0.79	0.82	0.7	0.72	0.7	0.7	0.58	0.65	0.67	0.59	0.77	0.81
																																		88	0.81	0.8	0.64	0.69	0.77	0.67	0.7	0.66	0.66	0.73	0.57	0.65	0.65	0.76	0.85
																																		89	0.89	0.82	0.64	0.76	0.84	0.75	0.7	0.75	0.75	0.68	0.58	0.76	0.59	0.68	0.87
																																		90	0.91	0.79	0.67	0.81	0.78	0.74	0.65	0.75	0.75	0.74	0.62	0.7	0.51	0.79	0.88
																																		91	0.81	0.87	0.64	0.76	0.79	0.7	0.69	0.58	0.58	0.77	0.71	0.65	0.58	0.78	0.91
																																		92	0.88	0.81	0.68	0.65	0.81	0.66	0.65	0.76	0.76	0.76	0.64	0.74	0.59	0.78	0.77
																																		93	0.9	0.82	0.71	0.71	0.69	0.73	0.71	0.71	0.71	0.69	0.67	0.68	0.55	0.7	0.84
																																		94	0.83	0.77	0.63	0.81	0.78	0.66	0.71	0.59	0.59	0.73	0.58	0.7	0.55	0.71	0.82
																																		95	0.91	0.82	0.63	0.78	0.81	0.71	0.68	0.72	0.72	0.71	0.54	0.71	0.63	0.81	0.8
																																		96	0.87	0.89	0.59	0.71	0.78	0.72	0.7	0.7	0.7	0.65	0.66	0.71	0.54	0.76	0.85
																																		97	0.89	0.8	0.64	0.81	0.72	0.8	0.65	0.59	0.59	0.73	0.54	0.79	0.58	0.73	0.82
																																		98	0.87	0.89	0.62	0.73	0.72	0.75	0.68	0.71	0.71	0.64	0.7	0.7	0.6	0.7	0.85
																																		99	0.75	0.88	0.65	0.83	0.79	0.67	0.62	0.65	0.65	0.67	0.6	0.62	0.67	0.79	0.8
[truncated: 100 more columns]

## Sheet: classifier_feature_importances
	daily_HEI	HEI	aMED	DASH	mean_dds	mean_shannon_diversity_kcal	mean_berger_parker_kcal	mean_simpson_diversity_kcal	mean_gini_simpson_diversity_kcal	mean_quantidd_kcal	mean_mfad_jaccard_kcal	protein_eaten	fat_eaten	carb_eaten	fiber_eaten	alcohol_eaten	beta_carotene_eaten	folate_eaten	iron_eaten	magnesium_eaten	niacin_eaten	pantothenic_acid_eaten	cholesterol_eaten	fatty_acids_monounsaturated_eaten	fatty_acids_polyunsaturated_eaten	fatty_acids_saturated_eaten	calcium_eaten	phosphorus_eaten	potassium_eaten	sodium_eaten	zinc_eaten	vitamin_b1_eaten	vitamin_b12_eaten	vitamin_b2_eaten	vitamin_b6_eaten	vitamin_c_eaten	vitamin_d_eaten	salt_eaten	sugar_eaten	dairy_products_meat_fish_eggs_tofu	vegetables_fruits	sweets_salty_snacks_alcohol	non_alcoholic_beverages	grains_potatoes_pulses	oils_fats_nuts	meat_fg_eaten	fruits_fg_eaten	vegetables_fg_eaten	dairy_fg_eaten
d__Bacteria;p__Firmicutes_A;c__Clostridia_258483;o__Lachnospirales;f__Lachnospiraceae;g__Eubacterium_J;s__Eubacterium_J plexicaudatum	0.00555913	0.00571024	0.00306988		0.00463695	0.0035934	0.00417833	0.00430812	0.00430812	0.00377615				0.00333916	0.00315628			0.00293281							0.00368966					0.00412547											0.00364257				0.00631127
d__Bacteria;p__Firmicutes_A;c__Clostridia_258483;o__Lachnospirales;f__Lachnospiraceae;g__Marvinbryantia;s__Marvinbryantia sp900066075	0.00532121		0.00327499	0.00300866						0.00348298					0.00357854		0.00142389	0.00482742	0.00393048	0.00516825					0.00299793			0.00298149	0.0045548												0.00481705				0.0033331			0.00407799
d__Bacteria;p__Firmicutes_A;c__Clostridia_258483;o__Lachnospirales;f__Lachnospiraceae;g__CAG-194;s__CAG-194 sp000432915	0.00499412	0.00379254	0.0031864			0.00336773	0.00413158	0.0035174	0.0035174	0.00298681					0.003708			0.00463724		0.00293863									0.00292925							0.00463444					0.00637106						0.00313614
d__Bacteria;p__Firmicutes_A;c__Clostridia_258483;o__TANB77;f__CAG-508;g__CAG-269;s__CAG-269 sp000431335	0.00491484	0.00390997	0.00290251		0.00313024	0.00306605		0.00336446	0.00336446		0.00286224				0.00392362			0.00328262		0.00336827																0.00303422					0.00500109						0.00339295
d__Bacteria;p__Firmicutes_A;c__Clostridia_258483;o__Lachnospirales;f__Lachnospiraceae;g__Lachnospira;s__	0.00392724	0.00320946													0.00397334			0.00338581											0.00289018												0.00361096							0.0036107
d__Bacteria;p__Firmicutes_A;c__Clostridia_258483;o__Lachnospirales;f__Lachnospiraceae;g__Bariatricus;s__Coprococcus comes	0.00391967	0.00412637		0.00405082								0.00413054						0.00317181						0.00295459		0.0034318					0.00371646							0.00356794		0.00441143	0.0034411	0.00293429				0.00420811
d__Bacteria;p__Firmicutes_A;c__Clostridia_258483;o__Lachnospirales;f__Lachnospiraceae;g__Butyribacter;s__Butyribacter sp001916135	0.00375831	0.00412746	0.0036881			0.00363726	0.00335936	0.00333828	0.00333828	0.00345238	0.00279773				0.00393417				0.00295933	0.0029189									0.00299155							0.00328925					0.0040506				0.00324297			0.00361891
d__Bacteria;p__Firmicutes_A;c__Clostridia_258483;o__Christensenellales;f__CAG-74;g__SFMI01;s__	0.00373965	0.00299854															0.00335921																							0.00299723	0.00327246
d__Bacteria;p__Firmicutes_A;c__Clostridia_258483;o__Lachnospirales;f__Lachnospiraceae;g__Ventrimonas;s__Ventrimonas sp003481825	0.00361566	0.00307548		0.00333627											0.00428813			0.0037341	0.00306891	0.00374655					0.00293412											0.00323363					0.00385938				0.00310072			0.00316061
d__Bacteria;p__Firmicutes_A;c__Clostridia_258483;o__Oscillospirales;f__Acutalibacteraceae;g__UBA737;s__UBA737 sp900547445	0.00347621							0.0028015	0.0028015		0.00293498
d__Bacteria;p__Firmicutes_A;c__Clostridia_258483;o__Lachnospirales;f__Lachnospiraceae;g__Mediterraneibacter_A_155507;s__Mediterraneibacter_A_155507 faecis	0.00347189	0.00384773													0.00356538		0.00291201	0.00309938																		0.00301317				0.00298674	0.00344406						0.00321601
d__Bacteria;p__Firmicutes_A;c__Clostridia_258483;o__Lachnospirales;f__Lachnospiraceae;g__;s__	0.00341824	0.00341977																0.00150338																							0.00338817							0.00299993
d__Bacteria;p__Firmicutes_A;c__Clostridia_258483;o__Lachnospirales;f__Lachnospiraceae;g__Dorea_A;s__Dorea_A longicatena	0.00340155																																							0.00359002									0.00304959
d__Bacteria;p__Firmicutes_A;c__Clostridia_258483;o__Clostridiales;f__Clostridiaceae_222000;g__Clostridium_T;s__Clostridium_T chartatabidum	0.00338649	0.00371778																0.00337205			0.00295439								0.00313981												0.00329498
d__Bacteria;p__Firmicutes_A;c__Clostridia_258483;o__Lachnospirales;f__Lachnospiraceae;g__Lachnoclostridium_B;s__Lachnoclostridium_B sp000765215	0.00337004																								0.0029498		0.00283645	0.0027775
d__Bacteria;p__Firmicutes_A;c__Clostridia_258483;o__Oscillospirales;f__Butyricicoccaceae;g__Agathobaculum;s__Agathobaculum butyriciproducens	0.00326323		0.00301903	0.00323559											0.00329357			0.00318545	0.00300544	0.00298384					0.00307239																				0.00353533			0.00311778
d__Bacteria;p__Firmicutes_A;c__Clostridia_258483;o__Christensenellales;f__Borkfalkiaceae;g__UBA1259;s__UBA1259 sp900320065	0.00323031
d__Bacteria;p__Firmicutes_A;c__Clostridia_258483;o__Oscillospirales;f__Ruminococcaceae;g__Pygmaiobacter;s__	0.00319135							0.00282879	0.00282879																		0.00299025
d__Bacteria;p__Firmicutes_A;c__Clostridia_258483;o__Oscillospirales;f__Oscillospiraceae_88309;g__Dysosmobacter;s__Dysosmobacter sp000403435	0.00316986		0.00395721																	0.00298705					0.00301572
d__Bacteria;p__Firmicutes_A;c__Clostridia_258483;o__Lachnospirales;f__Lachnospiraceae;g__Lachnospira;s__Lachnospira eligens		0.00383519																0.00323893																		0.00351085					0.00402163						0.0030683	0.00294387
d__Bacteria;p__Cyanobacteria;c__Cyanobacteriia;o__Cyanobacteriales;f__Coleofasciculaceae_23353;g__SIO2C1;s__SIO2C1 sp010672925		0.00359907	0.0029087																																										0.00292718
d__Bacteria;p__Bacteroidota;c__Bacteroidia;o__Bacteroidales;f__Rikenellaceae;g__Alistipes_A_871400;s__Alistipes_A_871400 finegoldii		0.00309411
d__Bacteria;p__Firmicutes_A;c__Clostridia_258483;o__Lachnospirales;f__Lachnospiraceae;g__Butyribacter;s__Butyribacter intestini		0.00304535	0.00290363			0.00293116		0.00282186	0.00282186						0.00339815		0.00306337																			0.00140248												0.00308312
d__Bacteria;p__Bacteroidota;c__Bacteroidia;o__Bacteroidales;f__Marinifilaceae;g__Butyricimonas;s__		0.00302482
d__Bacteria;p__Firmicutes_A;c__Clostridia_258483;o__Lachnospirales;f__Lachnospiraceae;g__AM51-8;s__AM51-8 sp003478275			0.00364604	0.00307769		0.00336492												0.00420002		0.00377102					0.00311519				0.0033954																0.00328648			0.00317207
d__Bacteria;p__Firmicutes_A;c__Clostridia_258483;o__Lachnospirales;f__Lachnospiraceae;g__G11;s__			0.00347819			0.00316397	0.00138061											0.00364807	0.00355074	0.00323877									0.00351844						0.00278521										0.00379125			0.00143814
d__Bacteria;p__Firmicutes_D;c__Bacilli;o__ML615J-28;f__CAG-313;g__CAG-313;s__CAG-313 sp003539625			0.00308725
d__Bacteria;p__Firmicutes_A;c__Clostridia_258483;o__Oscillospirales;f__Oscillospiraceae_88309;g__Dysosmobacter;s__Dysosmobacter welbionis			0.00307561										0.00325448	0.00291143	0.00319017										0.00307897																			0.00352636	0.0029851
d__Bacteria;p__Firmicutes_A;c__Clostridia_258483;o__Oscillospirales;f__Oscillospiraceae_88309;g__Lawsonibacter;s__Lawsonibacter sp000177015			0.00305861											0.00310432	0.00417235																													0.0041544
d__Bacteria;p__Firmicutes_A;c__Clostridia_258483;o__Peptostreptococcales;f__Anaerovoracaceae;g__Copromorpha;s__			0.0030586
d__Bacteria;p__Firmicutes_D;c__Bacilli;o__Erysipelotrichales;f__Coprobacillaceae;g__;s__			0.00304994																0.00356102	0.00341777				0.00347074	0.00294562			0.0028532	0.00293073								0.00280626
d__Bacteria;p__Firmicutes_D;c__Bacilli;o__Erysipelotrichales;f__Coprobacillaceae;g__Erysipelatoclostridium;s__Clostridium spiroforme			0.0029932												0.00344253	0.00407061																							0.00331154		0.0035063	0.00393363				0.00338126	0.00331175
d__Bacteria;p__Firmicutes_A;c__Clostridia_258483;o__Oscillospirales;f__Acutalibacteraceae;g__Acutalibacter;s__			0.00298183												0.00404396				0.0032102	0.00336423				0.00325075	0.00291914			0.00293879	0.00283225
d__Bacteria;p__Firmicutes_A;c__Clostridia_258483;o__Lachnospirales;f__Lachnospiraceae;g__CAG-45;s__CAG-45 sp000438375			0.00138202	0.00412944											0.00437099			0.00312404	0.0032792																										0.00303668
d__Bacteria;p__Firmicutes_A;c__Clostridia_258483;o__Oscillospirales;f__Ruminococcaceae;g__Bittarella;s__Bittarella massiliensis				0.00293691
d__Bacteria;p__Firmicutes_D;c__Bacilli;o__Lactobacillales;f__Lactobacillaceae;g__Latilactobacillus;s__Latilactobacillus curvatus				0.00291059													0.00311625																							0.00294548						0.0031413
d__Bacteria;p__Actinobacteriota;c__Coriobacteriia;o__Coriobacteriales;f__Coriobacteriaceae;g__Collinsella;s__Collinsella aerofaciens_F				0.00285448														0.00309549																		0.00321993					0.00340923	0.0032497			0.00301368
d__Bacteria;p__Firmicutes_A;c__Clostridia_258483;o__Clostridiales;f__Clostridiaceae_222000;g__Clostridium_T;s__Clostridium_T paraputrificum_207370				0.0028439									0.0030067											0.00298632		0.00279407
d__Bacteria;p__Firmicutes_A;c__Clostridia_258483;o__Oscillospirales;f__Ruminococcaceae;g__Negativibacillus;s__Negativibacillus massiliensis				0.00283383										0.00297308	0.00373711		0.00345616				0.00293119												0.00296443				0.00316759			0.00309796	0.00336062	0.0029378		0.00376767		0.00466026		0.00327507
d__Bacteria;p__Firmicutes_A;c__Clostridia_258483;o__Oscillospirales;f__Oscillospiraceae_88309;g__Lawsonibacter;s__Lawsonibacter asaccharolyticus					0.00419154									0.00291878		0.00365439
d__Bacteria;p__Firmicutes_A;c__Clostridia_258483;o__Lachnospirales;f__Lachnospiraceae;g__Eubacterium_F;s__Eubacterium_F sp000687695					0.00331821
d__Bacteria;p__Actinobacteriota;c__Coriobacteriia;o__Coriobacteriales;f__Eggerthellaceae;g__CAG-1427;s__					0.00328431
d__Bacteria;p__Firmicutes_D;c__Bacilli;o__Staphylococcales;f__Gemellaceae;g__Gemella;s__Gemella morbillorum					0.00319428																																									0.00315443
d__Bacteria;p__Firmicutes_D;c__Bacilli;o__Erysipelotrichales;f__Coprobacillaceae;g__Erysipelatoclostridium;s__Clostridium ramosum					0.0029241
d__Bacteria;p__Firmicutes_D;c__Bacilli;o__Erysipelotrichales;f__Erysipelotrichaceae;g__Clostridium_AQ;s__Clostridium_AQ innocuum					0.00291528											0.00291138
d__Bacteria;p__Firmicutes_A;c__Clostridia_258483;o__Oscillospirales;f__Acutalibacteraceae;g__Eubacterium_R;s__Eubacterium_R faecavium					0.00290587
d__Bacteria;p__Firmicutes_A;c__Clostridia_258483;o__Lachnospirales;f__Lachnospiraceae;g__Enterocloster;s__Enterocloster aldenensis					0.00287346
d__Bacteria;p__Firmicutes_A;c__Clostridia_258483;o__Oscillospirales;f__Ruminococcaceae;g__Ruminiclostridium_E;s__Ruminiclostridium_E siraeum					0.00286345					0.00295476
d__Bacteria;p__Actinobacteriota;c__Coriobacteriia;o__Coriobacteriales;f__Eggerthellaceae;g__Ellagibacter;s__Ellagibacter isourolithinifaciens					0.00284064
d__Bacteria;p__Firmicutes_D;c__Bacilli;o__Lactobacillales;f__Streptococcaceae;g__Lactococcus_A_346120;s__Lactococcus_A_346120 lactis_346025						0.00295723	0.00290274			0.00293244																	0.00338403	0.00304479			0.00283245				0.00282418					0.00289789									0.0036418
d__Bacteria;p__Firmicutes_D;c__Bacilli;o__Acholeplasmatales;f__Anaeroplasmataceae;g__CAG-307;s__						0.00286298																							0.00296098												0.00345575							0.0030399
d__Bacteria;p__Firmicutes_A;c__Clostridia_258483;o__Lachnospirales;f__Lachnospiraceae;g__Butyrivibrio_A_180067;s__Butyrivibrio_A_180067 crossotus						0.00274189
d__Bacteria;p__Firmicutes_A;c__Clostridia_258483;o__Lachnospirales;f__Lachnospiraceae;g__Roseburia;s__Roseburia hominis							0.00352081	0.00288008	0.00288008																					0.00287073											0.00370263
d__Bacteria;p__Firmicutes_A;c__Clostridia_258483;o__Lachnospirales;f__Lachnospiraceae;g__TWA4;s__TWA4 sp000875945							0.00320655																																						0.0039925
d__Bacteria;p__Firmicutes_A;c__Clostridia_258483;o__Lachnospirales;f__Lachnospiraceae;g__CAG-603;s__CAG-603 sp900066105							0.00318261																					0.00273616
d__Bacteria;p__Firmicutes_A;c__Clostridia_258483;o__Lachnospirales;f__Anaerotignaceae;g__Anaerotignum_189125;s__Anaerotignum lactatifermentans							0.00294806			0.0029713
d__Bacteria;p__Firmicutes_A;c__Clostridia_258483;o__Lachnospirales;f__Lachnospiraceae;g__Blautia_A_141781;s__Blautia_A_141781 hydrogenotrophica							0.00291212
d__Bacteria;p__Firmicutes_C;c__Negativicutes;o__Veillonellales;f__Veillonellaceae;g__Veillonella_A;s__Veillonella_A atypica							0.00288574
d__Bacteria;p__Firmicutes_A;c__Clostridia_258483;o__Eubacteriales_45227;f__Oscillospiraceae_45227;g__Ructibacterium;s__Ructibacterium gallinarum								0.00291694	0.00291694
d__Bacteria;p__Firmicutes_B_370539;c__Peptococcia;o__Peptococcales;f__BICA1-8;g__BICA1-8;s__								0.00289033	0.00289033
d__Bacteria;p__Firmicutes_A;c__Clostridia_258483;o__Oscillospirales;f__Oscillospiraceae_88309;g__Vescimonas;s__Vescimonas fastidiosa								0.00280722	0.00280722
d__Bacteria;p__Firmicutes_C;c__Negativicutes;o__Veillonellales;f__Veillonellaceae;g__Veillonella_A;s__Veillonella_A tobetsuensis										0.00276619
d__Bacteria;p__Firmicutes_A;c__Clostridia_258483;o__Lachnospirales;f__Lachnospiraceae;g__Dorea_A;s__										0.00133292
d__Bacteria;p__Firmicutes_A;c__Clostridia_258483;o__Oscillospirales;f__Oscillospiraceae_88309;g__Lawsonibacter;s__											0.00322215			0.00304147
d__Bacteria;p__Firmicutes_A;c__Clostridia_258483;o__Lachnospirales;f__Lachnospiraceae;g__Clostridium_Q_135822;s__Clostridium_Q_135822 fessum												0.00300868
d__Bacteria;p__Firmicutes_A;c__Clostridia_258483;o__Lachnospirales;f__Lachnospiraceae;g__Copromonas;s__Copromonas sp000435795												0.00300411		0.00291864	0.00335823						0.00329301		0.00313517										0.00388404				0.00277342			0.00357252				0.00400638		0.00345376
d__Bacteria;p__Cyanobacteria;c__Vampirovibrionia;o__Gastranaerophilales;f__Gastranaerophilaceae;g__Stercorousia;s__												0.0029459														0.00309876	0.00287145											0.00313888
d__Bacteria;p__Firmicutes_A;c__Clostridia_258483;o__Eubacteriales_258471;f__Eubacteriaceae_258449;g__Eubacterium_O_258270;s__												0.00291449
d__Bacteria;p__Firmicutes_A;c__Clostridia_258483;o__Oscillospirales;f__Acutalibacteraceae;g__Anaeromassilibacillus;s__Anaeromassilibacillus sp001305115												0.00279153										0.00274783				0.00280771
d__Bacteria;p__Firmicutes_A;c__Clostridia_258483;o__Lachnospirales;f__Lachnospiraceae;g__Coprococcus_A_187866;s__												0.00271911									0.00308957			0.00275013							0.0029312		0.00332354				0.00317857
d__Bacteria;p__Firmicutes_A;c__Clostridia_258483;o__Oscillospirales;f__Acutalibacteraceae;g__Clostridium_A;s__Clostridium_A leptum													0.00284162
d__Bacteria;p__Actinobacteriota;c__Actinomycetia;o__Actinomycetales;f__Bifidobacteriaceae;g__Bifidobacterium_388775;s__Bifidobacterium breve														0.00376539																0.0035849														0.00340296
d__Bacteria;p__Firmicutes_A;c__Clostridia_258483;o__Oscillospirales;f__Acutalibacteraceae;g__Hydrogeniiclostridium;s__														0.00336022	0.00352343										0.00306718														0.00295596					0.00362539		0.00144671
d__Bacteria;p__Firmicutes_A;c__Clostridia_258483;o__Oscillospirales;f__Oscillospiraceae_88309;g__Intestinimonas;s__Intestinimonas butyriciproducens														0.0033197																		0.00302205
d__Bacteria;p__Firmicutes_A;c__Clostridia_258483;o__Lachnospirales;f__Lachnospiraceae;g__Mediterraneibacter_A_155507;s__Mediterraneibacter_A_155507 cottocaccae														0.0032989
d__Bacteria;p__Firmicutes_A;c__Clostridia_258483;o__Oscillospirales;f__Ruminococcaceae;g__Anaerotruncus;s__Anaerotruncus colihominis														0.00316864
d__Bacteria;p__Bacteroidota;c__Bacteroidia;o__Bacteroidales;f__Rikenellaceae;g__Tidjanibacter;s__Tidjanibacter inops_A														0.0030046																														0.00322773
d__Bacteria;p__Firmicutes_D;c__Bacilli;o__RFN20;f__CAG-288;g__Scatoplasma;s__														0.00295744
d__Bacteria;p__Firmicutes_A;c__Clostridia_258483;o__Lachnospirales;f__Lachnospiraceae;g__Blautia_A_141781;s__Blautia_A_141781 sp900066505														0.00142153
d__Bacteria;p__Firmicutes_A;c__Clostridia_258483;o__Lachnospirales;f__Lachnospiraceae;g__Mediterraneibacter_A_155507;s__Mediterraneibacter_A_155507 torques															0.00477804								0.00329776																	0.00319508	0.00339889					0.00371906		0.00386831
d__Bacteria;p__Firmicutes_D;c__Bacilli;o__Erysipelotrichales;f__Erysipelotrichaceae;g__Merdibacter;s__Merdibacter massiliensis															0.00351148				0.00301767																									0.00317893				0.00291674
d__Bacteria;p__Firmicutes_A;c__Clostridia_258483;o__Oscillospirales;f__Ruminococcaceae;g__Phocea;s__															0.00332595		0.00307332																												0.00322915	0.0036784		0.00296895
d__Bacteria;p__Firmicutes_D;c__Bacilli;o__RF39;f__UBA660;g__UMGS1449;s__UMGS1449 sp902797995															0.00329841
d__Bacteria;p__Actinobacteriota;c__Actinomycetia;o__Actinomycetales;f__Actinomycetaceae;g__Pauljensenia;s__Schaalia odontolytica															0.00325733
d__Bacteria;p__Bacteroidota;c__Bacteroidia;o__Bacteroidales;f__Marinifilaceae;g__Butyricimonas;s__Butyricimonas faecihominis															0.00319347																								0.00276608
d__Bacteria;p__Firmicutes_A;c__Clostridia_258483;o__Oscillospirales;f__Ruminococcaceae;g__Massilioclostridium;s__Massilioclostridium coli																0.00351932
d__Bacteria;p__Firmicutes_A;c__Clostridia_258483;o__Oscillospirales;f__Oscillospiraceae_88309;g__;s__																0.00320268
d__Bacteria;p__Firmicutes_A;c__Clostridia_258483;o__Oscillospirales;f__Ruminococcaceae;g__Fimivivens;s__Fimivivens sp900113995																0.00281822
d__Bacteria;p__Bacteroidota;c__Bacteroidia;o__Bacteroidales;f__Tannerellaceae;g__Parabacteroides_B_862066;s__Parabacteroides_B_862066 distasonis																0.00137447						0.00310391												0.00275063
d__Bacteria;p__Firmicutes_A;c__Clostridia_258483;o__Lachnospirales;f__Lachnospiraceae;g__Eubacterium_F;s__Eubacterium_F sp003491505																	0.0029918
d__Bacteria;p__Firmicutes_D;c__Bacilli;o__Erysipelotrichales;f__Erysipelotrichaceae;g__Faecalitalea;s__Faecalitalea cylindroides																	0.00295379								0.00282188
d__Bacteria;p__Actinobacteriota;c__Actinomycetia;o__Actinomycetales;f__Bifidobacteriaceae;g__Bifidobacterium_388775;s__Bifidobacterium bifidum																		0.00310169
d__Bacteria;p__Firmicutes_A;c__Clostridia_258483;o__Lachnospirales;f__Lachnospiraceae;g__Catonella;s__Catonella morbi																			0.00366445	0.00315345
d__Bacteria;p__Firmicutes_A;c__Clostridia_258483;o__Lachnospirales;f__Lachnospiraceae;g__Blautia_A_141780;s__Blautia_A_141780 stercoris																			0.00332097					0.0032901
d__Bacteria;p__Firmicutes_A;c__Clostridia_258483;o__Oscillospirales;f__Ruminococcaceae;g__CAG-353;s__CAG-353 sp900066885																				0.00289102									0.00303994																				0.00290241
d__Bacteria;p__Firmicutes_A;c__Clostridia_258483;o__Lachnospirales;f__Lachnospiraceae;g__Muricomes_149725;s__Faecalicatena fissicatena																					0.00296935
d__Bacteria;p__Actinobacteriota;c__Coriobacteriia;o__Coriobacteriales;f__Eggerthellaceae;g__Adlercreutzia_404257;s__Adlercreutzia equolifaciens																					0.00293038										0.00298648						0.00284266
d__Bacteria;p__Firmicutes_A;c__Clostridia_258483;o__Peptostreptococcales;f__Peptostreptococcaceae_256921;g__Romboutsia_B;s__Romboutsia_B ilealis																					0.00289353		0.0032466							0.00285219							0.00315748
d__Bacteria;p__Actinobacteriota;c__Coriobacteriia;o__Coriobacteriales;f__Atopobiaceae;g__Lancefieldella;s__Lancefieldella sp000564995																						0.00292152
d__Bacteria;p__Firmicutes_D;c__Bacilli;o__Lactobacillales;f__Streptococcaceae;g__Streptococcus;s__Streptococcus mutans																						0.00292028						0.00270157		0.00291267
d__Bacteria;p__Desulfobacterota_I;c__Desulfovibrionia;o__Desulfovibrionales;f__Desulfovibrionaceae;g__Mailhella;s__Mailhella massiliensis																						0.00138285
d__Bacteria;p__Bacteroidota;c__Bacteroidia;o__Bacteroidales;f__Bacteroidaceae;g__Phocaeicola_A_858004;s__Phocaeicola_A_858004 massiliensis																							0.00288581
d__Bacteria;p__Firmicutes_A;c__Clostridia_258483;o__Christensenellales;f__CAG-74;g__Onthenecus;s__																							0.00279829
d__Bacteria;p__Actinobacteriota;c__Coriobacteriia;o__Coriobacteriales;f__Eggerthellaceae;g__Senegalimassilia;s__Senegalimassilia faecalis																								0.00281099									0.00287504													0.00299936
d__Bacteria;p__Actinobacteriota;c__Coriobacteriia;o__Coriobacteriales;f__Eggerthellaceae;g__Eggerthella;s__Eggerthella lenta																									0.00316765													0.00289933
d__Bacteria;p__Firmicutes_A;c__Clostridia_258483;o__Oscillospirales;f__Oscillospiraceae_88309;g__Limivicinus;s__Limivicinus sp002320035																									0.00312215																				0.003136
d__Bacteria;p__Firmicutes_A;c__Clostridia_258483;o__Oscillospirales;f__Acutalibacteraceae;g__CAG-177;s__CAG-177 sp003538135																									0.00282514
d__Bacteria;p__Bacteroidota;c__Bacteroidia;o__Bacteroidales;f__Bacteroidaceae;g__Bacteroides_H;s__Bacteroides_H fragilis																									0.0027739
d__Bacteria;p__Firmicutes_A;c__Clostridia_258483;o__Lachnospirales;f__Lachnospiraceae;g__Hungatella_A_128155;s__Hungatella_A_128155 effluvii																										0.00304666
d__Bacteria;p__Firmicutes_A;c__Clostridia_258483;o__Lachnospirales;f__Lachnospiraceae;g__Eubacterium_I;s__Eubacterium_I ramulus																										0.00298234																							0.00300555
d__Bacteria;p__Bacteroidota;c__Bacteroidia;o__Bacteroidales;f__Rikenellaceae;g__Alistipes_A_871404;s__Alistipes_A_871404 ihumii																										0.00297393				0.00286891								0.00267349
d__Bacteria;p__Firmicutes_A;c__Clostridia_258483;o__Oscillospirales;f__Ruminococcaceae;g__UBA1394;s__UBA1394 sp900066845																										0.0029643
d__Bacteria;p__Firmicutes_A;c__Clostridia_258483;o__Clostridiales;f__Clostridiaceae_222000;g__Clostridium_T;s__																										0.00294323	0.00277214							0.0027169
d__Bacteria;p__Firmicutes_A;c__Clostridia_258483;o__Christensenellales;f__CAG-74;g__Limiplasma;s__Limiplasma merdipullorum																										0.00288465
d__Bacteria;p__Firmicutes_A;c__Clostridia_258483;o__Lachnospirales;f__Lachnospiraceae;g__Massilistercora;s__Massilistercora timonensis																										0.00273372												0.00298405
d__Bacteria;p__Firmicutes_D;c__Bacilli;o__Lactobacillales;f__Streptococcaceae;g__Streptococcus;s__Streptococcus salivarius_346999																											0.00315777													0.00287687									0.00390742
d__Bacteria;p__Firmicutes_A;c__Clostridia_258483;o__Lachnospirales;f__Lachnospiraceae;g__Ventrisoma;s__Ventrisoma faecale																											0.00290371
d__Bacteria;p__Firmicutes_A;c__Clostridia_258483;o__Lachnospirales;f__Lachnospiraceae;g__RUG115;s__RUG115 sp900066395																											0.00289582
d__Bacteria;p__Firmicutes_D;c__Bacilli;o__Staphylococcales;f__Staphylococcaceae;g__Staphylococcus;s__Staphylococcus equorum																												0.00279226	0.00319686
d__Bacteria;p__Firmicutes_A;c__Clostridia_258483;o__Oscillospirales;f__Oscillospiraceae_88309;g__ER4;s__ER4 sp900317525																													0.00339661
d__Bacteria;p__Firmicutes_A;c__Clostridia_258483;o__Oscillospirales;f__Oscillospiraceae_88309;g__CAG-83;s__CAG-83 sp900545585																													0.00300225
d__Bacteria;p__Firmicutes_A;c__Clostridia_258483;o__Lachnospirales;f__Lachnospiraceae;g__COE1;s__																													0.00295987							0.00367099
d__Bacteria;p__Firmicutes_A;c__Clostridia_258483;o__Lachnospirales;f__Lachnospiraceae;g__Blautia_A_141781;s__Blautia_A_141781 faecis																														0.00330697
d__Bacteria;p__Firmicutes_A;c__Clostridia_258483;o__Lachnospirales;f__Lachnospiraceae;g__Oliverpabstia;s__Oliverpabstia intestinalis																														0.00288992
d__Bacteria;p__Firmicutes_A;c__Clostridia_258483;o__Lachnospirales;f__Lachnospiraceae;g__Agathobacter_164117;s__Agathobacter rectalis																														0.00288229														0.003624
d__Bacteria;p__Firmicutes_A;c__Clostridia_258483;o__Oscillospirales;f__Ruminococcaceae;g__Acetanaerobacterium;s__Acetanaerobacterium elongatum																														0.00280576
d__Bacteria;p__Firmicutes_D;c__Bacilli;o__ML615J-28;f__CAG-313;g__CAG-313;s__CAG-313 sp000433035																														0.0027322
d__Bacteria;p__Firmicutes_A;c__Clostridia_258483;o__Oscillospirales;f__Oscillospiraceae_88309;g__ER4;s__ER4 sp000765235																															0.00285878			0.00286079								0.00277005	0.00277284
d__Bacteria;p__Verrucomicrobiota;c__Lentisphaeria;o__Victivallales;f__Victivallaceae;g__Victivallis;s__Victivallis lenta																															0.00284281		0.00273745	0.00325392
d__Bacteria;p__Firmicutes_A;c__Clostridia_258483;o__Lachnospirales;f__Lachnospiraceae;g__Mediterraneibacter_A_155507;s__Mediterraneibacter_A_155507 massiliensis																																0.00262204
d__Bacteria;p__Actinobacteriota;c__Coriobacteriia;o__Coriobacteriales;f__Eggerthellaceae;g__Slackia_A;s__Slackia_A equolifaciens																																	0.00323465
d__Bacteria;p__Firmicutes_A;c__Clostridia_258483;o__Oscillospirales;f__Oscillospiraceae_88309;g__Evtepia;s__																																	0.00284817	0.00286634									0.00279662
d__Bacteria;p__Firmicutes_A;c__Clostridia_258483;o__Lachnospirales;f__Lachnospiraceae;g__Ventrimonas;s__																																	0.0028113
d__Bacteria;p__Cyanobacteria;c__Vampirovibrionia;o__Gastranaerophilales;f__Gastranaerophilaceae;g__;s__																																	0.00279482
d__Bacteria;p__Actinobacteriota;c__Coriobacteriia;o__Coriobacteriales;f__Eggerthellaceae;g__D16-34;s__D16-34 sp009911635																																	0.00278031
d__Bacteria;p__Bacteroidota;c__Bacteroidia;o__Bacteroidales;f__Bacteroidaceae;g__Phocaeicola_A_858004;s__Phocaeicola_A_858004 coprophilus																																		0.00288102
d__Bacteria;p__Bacteroidota;c__Bacteroidia;o__Chitinophagales;f__Saprospiraceae;g__;s__																																		0.00282035
d__Bacteria;p__Firmicutes_A;c__Clostridia_258483;o__Oscillospirales;f__Acutalibacteraceae;g__UBA5905;s__																																		0.00269144
d__Bacteria;p__Firmicutes_D;c__Bacilli;o__RF39;f__UBA660;g__CAG-1000;s__CAG-1000 sp902764145																																		0.00133738
d__Bacteria;p__Firmicutes_A;c__Clostridia_258483;o__Oscillospirales;f__Ruminococcaceae;g__Gemmiger_A_73129;s__Gemmiger_A_73129 formicilis_72474																																			0.00304745
d__Bacteria;p__Firmicutes_D;c__Bacilli;o__Erysipelotrichales;f__Erysipelotrichaceae;g__Holdemanella;s__Holdemanella biformis																																			0.00298751
d__Bacteria;p__Firmicutes_A;c__Clostridia_258483;o__Lachnospirales;f__Lachnospiraceae;g__Lachnospira;s__Lachnospira rogosae_A																																			0.00296923
d__Bacteria;p__Desulfobacterota_I;c__Desulfovibrionia;o__Desulfovibrionales;f__Desulfovibrionaceae;g__Bilophila;s__Bilophila wadsworthia																																			0.00281257											0.00294825
d__Bacteria;p__Firmicutes_A;c__Clostridia_258483;o__Lachnospirales;f__Lachnospiraceae;g__Eubacterium_I;s__																																				0.00358514
d__Bacteria;p__Actinobacteriota;c__Coriobacteriia;o__Coriobacteriales;f__Atopobiaceae;g__Thermophilibacter;s__Thermophilibacter avicola																																				0.00300311
d__Bacteria;p__Firmicutes_A;c__Clostridia_258483;o__UBA1381;f__UBA1381;g__CAG-41;s__CAG-41 sp001941225																																				0.00294952									0.00378591
d__Bacteria;p__Firmicutes_A;c__Clostridia_258483;o__Oscillospirales;f__Butyricicoccaceae;g__Pseudobutyricicoccus;s__Pseudobutyricicoccus sp003477405																																				0.00290355
d__Bacteria;p__Firmicutes_B_370539;c__Peptococcia;o__Peptococcales;f__Peptococcaceae_369362;g__Peptococcus;s__Peptococcus niger																																					0.00278339
d__Bacteria;p__Firmicutes_A;c__Clostridia_258483;o__Oscillospirales;f__CAG-272;g__Avispirillum;s__Avispirillum sp011957885																																					0.00276623
d__Bacteria;p__Firmicutes_A;c__Clostridia_258483;o__Lachnospirales;f__Lachnospiraceae;g__UBA3282;s__																																						0.00283084
d__Bacteria;p__Actinobacteriota;c__Coriobacteriia;o__Coriobacteriales;f__Eggerthellaceae;g__;s__																																						0.00273519
d__Bacteria;p__Actinobacteriota;c__Coriobacteriia;o__Coriobacteriales;f__Eggerthellaceae;g__Slackia_A;s__Slackia_A piriformis																																						0.00271873
d__Bacteria;p__Firmicutes_A;c__Clostridia_258483;o__Oscillospirales;f__Oscillospiraceae_88309;g__Faecousia;s__Faecousia sp000434635																																						0.00267416
d__Bacteria;p__Firmicutes_C;c__Negativicutes;o__Veillonellales;f__Veillonellaceae;g__Veillonella_A;s__Veillonella_A dispar																																							0.00375751
d__Bacteria;p__Firmicutes_D;c__Bacilli;o__RF39;f__UBA660;g__CAG-628;s__CAG-628 sp003524085																																							0.00283701
d__Bacteria;p__Firmicutes_A;c__Clostridia_258483;o__Oscillospirales;f__Ruminococcaceae;g__QAMM01;s__QAMM01 sp900552945																																							0.00277928
d__Bacteria;p__Firmicutes_D;c__Bacilli;o__RF39;f__UBA660;g__CAG-302;s__																																							0.00275102
d__Bacteria;p__Firmicutes_D;c__Bacilli;o__Lactobacillales;f__Streptococcaceae;g__Streptococcus;s__Streptococcus peroris																																							0.00270344
d__Bacteria;p__Firmicutes_A;c__Clostridia_258483;o__Oscillospirales;f__UBA644;g__UBA644;s__UBA644 sp002299265																																								0.00333918
d__Bacteria;p__Firmicutes_D;c__Bacilli;o__Lactobacillales;f__Lactobacillaceae;g__Lactobacillus;s__Lactobacillus delbrueckii																																								0.00327347									0.00296994
d__Bacteria;p__Firmicutes_D;c__Bacilli;o__Erysipelotrichales;f__Coprobacillaceae;g__Erysipelatoclostridium;s__Clostridium saccharogumia																																									0.00381579
d__Bacteria;p__Firmicutes_A;c__Clostridia_258483;o__Lachnospirales;f__Lachnospiraceae;g__CAG-95;s__CAG-95 sp900066375																																									0.00334122
d__Bacteria;p__Proteobacteria;c__Gammaproteobacteria;o__Burkholderiales_595427;f__Burkholderiaceae_A_595427;g__Sutterella;s__Sutterella wadsworthensis_A_565869																																										0.00336752
d__Bacteria;p__Firmicutes_D;c__Bacilli;o__Lactobacillales;f__Aerococcaceae;g__Granulicatella;s__Granulicatella adiacens																																										0.0029561
d__Bacteria;p__Firmicutes_A;c__Clostridia_258483;o__Monoglobales;f__Monoglobaceae;g__Monoglobus;s__Monoglobus pectinilyticus																																										0.00289858	0.00284788
d__Bacteria;p__Firmicutes_A;c__Clostridia_258483;o__TANB77;f__CAG-508;g__CAG-793;s__CAG-793 sp000433915																																										0.00280848
d__Bacteria;p__Actinobacteriota;c__Actinomycetia;o__Actinomycetales;f__Bifidobacteriaceae;g__Bifidobacterium_388775;s__Bifidobacterium animalis																																											0.00279371
d__Bacteria;p__Firmicutes_A;c__Clostridia_258483;o__Lachnospirales;f__Lachnospiraceae;g__Limivivens;s__Limivivens sp900066135																																											0.00276452
d__Bacteria;p__Firmicutes_A;c__Clostridia_258483;o__Oscillospirales;f__Ruminococcaceae;g__Ruthenibacterium;s__																																												0.00337919
d__Bacteria;p__Firmicutes_A;c__Clostridia_258483;o__Oscillospirales;f__Ruminococcaceae;g__Massiliimalia_59910;s__Massiliimalia massiliensis																																												0.00300611
d__Bacteria;p__Firmicutes_A;c__Clostridia_258483;o__Oscillospirales;f__Ruminococcaceae;g__Ruthenibacterium;s__Ruthenibacterium lactatiformans																																												0.00149154	0.00145933
d__Bacteria;p__Firmicutes_A;c__Clostridia_258483;o__Lachnospirales;f__Lachnospiraceae;g__Bacteroides_F;s__Bacteroides_F pectinophilus																																													0.00349637
d__Bacteria;p__Firmicutes_A;c__Clostridia_258483;o__Lachnospirales;f__Lachnospiraceae;g__Acetatifactor;s__Acetatifactor muris																																													0.00323573
d__Bacteria;p__Firmicutes_A;c__Clostridia_258483;o__Oscillospirales;f__Butyricicoccaceae;g__Butyricicoccus_A_77030;s__Butyricicoccus_A_77030 sp900604335																																														0.00310215
d__Bacteria;p__Proteobacteria;c__Gammaproteobacteria;o__Enterobacterales_A_737866;f__Pasteurellaceae;g__Haemophilus_D_735815;s__Haemophilus_D_735815 parainfluenzae																																														0.00307851
d__Bacteria;p__Firmicutes_C;c__Negativicutes;o__Veillonellales;f__Dialisteraceae;g__Allisonella;s__Allisonella histaminiformans																																														0.00303647
d__Bacteria;p__Firmicutes_A;c__Clostridia_258483;o__Lachnospirales;f__CAG-274;g__CAG-274;s__CAG-274 sp900545305																																															0.00293183
d__Bacteria;p__Firmicutes_A;c__Clostridia_258483;o__UBA1381;f__UBA1381;g__CAG-41;s__																																															0.00285816
d__Bacteria;p__Actinobacteriota;c__Coriobacteriia;o__Coriobacteriales;f__Eggerthellaceae;g__CAG-1427;s__CAG-1427 sp000435475																																																	0.00290592
d__Bacteria;p__Firmicutes_D;c__Bacilli;o__Lactobacillales;f__Lactobacillaceae;g__Lacticaseibacillus;s__Lacticaseibacillus paracasei																																																	0.0028865
d__Bacteria;p__Proteobacteria;c__Alphaproteobacteria;o__RF32;f__CAG-239;g__CAJLXD01;s__																																																	0.0028373
d__Bacteria;p__Firmicutes_A;c__Clostridia_258483;o__Oscillospirales;f__Oscillospiraceae_88309;g__Intestinimonas;s__
d__Bacteria;p__Firmicutes_A;c__Clostridia_258483;o__Christensenellales;f__CAG-138;g__CAG-1024;s__
d__Bacteria;p__Firmicutes_D;c__Bacilli;o__RF39;f__UBA660;g__UBA6985;s__UBA6985 sp900314465
d__Bacteria;p__Firmicutes_A;c__Clostridia_258483;o__Lachnospirales;f__Lachnospiraceae;g__Clostridium_Q_134516;s__Clostridium_Q_134516 symbiosum
d__Bacteria;p__Firmicutes_A;c__Clostridia_258483;o__Christensenellales;f__CAG-138;g__RUG472;s__
d__Bacteria;p__Firmicutes_A;c__Clostridia_258483;o__Lachnospirales;f__Lachnospiraceae;g__Enterocloster;s__Enterocloster citroniae
d__Bacteria;p__Firmicutes_A;c__Clostridia_258483;o__Christensenellales;f__Christensenellaceae;g__Christensenella;s__
d__Bacteria;p__Firmicutes_A;c__Clostridia_258483;o__Oscillospirales;f__Acutalibacteraceae;g__Solibaculum;s__Solibaculum mannosilyticum
d__Bacteria;p__Bacteroidota;c__Bacteroidia;o__Bacteroidales;f__Bacteroidaceae;g__Prevotella;s__Prevotella buccae
d__Bacteria;p__Verrucomicrobiota;c__Lentisphaeria;o__Victivallales;f__UBA1829;g__UBA1732;s__
d__Bacteria;p__Firmicutes_A;c__Clostridia_258483;o__Saccharofermentanales;f__;g__;s__
d__Bacteria;p__Firmicutes_A;c__Clostridia_258483;o__Lachnospirales;f__Lachnospiraceae;g__Catenibacillus;s__Catenibacillus scindens
d__Bacteria;p__Actinobacteriota;c__Coriobacteriia;o__Coriobacteriales;f__Eggerthellaceae;g__UBA9715;s__
d__Bacteria;p__Verrucomicrobiota;c__Verrucomicrobiae;o__Opitutales;f__CAG-312;g__Merdousia;s__Merdousia sp000438015
d__Bacteria;p__Firmicutes_A;c__Clostridia_258483;o__Lachnospirales;f__Lachnospiraceae;g__Lachnospira;s__Lachnospira sp000437735
d__Bacteria;p__Firmicutes_A;c__Clostridia_258483;o__Lachnospirales;f__Lachnospiraceae;g__CAG-127;s__CAG-127 sp900319515
d__Bacteria;p__Firmicutes_D;c__Bacilli;o__RF39;f__UBA660;g__Onthocola_B;s__Onthocola_B sp000437355
d__Bacteria;p__Firmicutes_A;c__Clostridia_258483;o__TANB77;f__CAG-508;g__CAG-273;s__CAG-273 sp003507395
d__Bacteria;p__Actinobacteriota;c__Coriobacteriia;o__Coriobacteriales;f__Atopobiaceae;g__Parolsenella;s__Parolsenella catena
d__Bacteria;p__Firmicutes_A;c__Clostridia_258483;o__Oscillospirales;f__Ruminococcaceae;g__Anaerofilum_74150;s__
d__Bacteria;p__Firmicutes_A;c__Clostridia_258483;o__Christensenellales;f__Christensenellaceae;g__;s__
d__Bacteria;p__Firmicutes_A;c__Clostridia_258483;o__Lachnospirales;f__Lachnospiraceae;g__Frisingicoccus;s__Frisingicoccus caecimuris
d__Bacteria;p__Firmicutes_A;c__Clostridia_258483;o__Oscillospirales;f__Oscillospiraceae_88309;g__Intestinimonas;s__Intestinimonas massiliensis
d__Bacteria;p__Actinobacteriota;c__Coriobacteriia;o__Coriobacteriales;f__Eggerthellaceae;g__Raoultibacter;s__
d__Archaea;p__Methanobacteriota_A_1229;c__Methanobacteria;o__Methanobacteriales;f__Methanobacteriaceae;g__Methanobrevibacter_A;s__
d__Bacteria;p__Firmicutes_A;c__Clostridia_258483;o__Oscillospirales;f__Ruminococcaceae;g__Massiliimalia_59888;s__
d__Bacteria;p__Firmicutes_A;c__Clostridia_258483;o__Christensenellales;f__CAG-74;g__SFMI01;s__SFMI01 sp004556155
d__Bacteria;p__Firmicutes_A;c__Clostridia_258483;o__Christensenellales;f__CAG-314;g__CAG-314;s__CAG-314 sp900551395
d__Bacteria;p__Firmicutes_A;c__Clostridia_258483;o__Christensenellales;f__Borkfalkiaceae;g__;s__
d__Bacteria;p__Bacteroidota;c__Bacteroidia;o__Bacteroidales;f__Marinifilaceae;g__Gabonibacter;s__Gabonibacter massiliensis
d__Bacteria;p__Firmicutes_A;c__Clostridia_258483;o__Oscillospirales;f__Acutalibacteraceae;g__UBA5905;s__UBA5905 sp002437905
d__Bacteria;p__Firmicutes_D;c__Bacilli;o__Erysipelotrichales;f__Erysipelotrichaceae;g__Bulleidia;s__Bulleidia moorei
d__Bacteria;p__Firmicutes_A;c__Clostridia_258483;o__Peptostreptococcales;f__Anaerovoracaceae;g__Mogibacterium;s__Mogibacterium diversum
d__Bacteria;p__Firmicutes_A;c__Clostridia_258483;o__Oscillospirales;f__Ruminococcaceae;g__;s__
d__Bacteria;p__Firmicutes_D;c__Bacilli;o__Haloplasmatales_A;f__Turicibacteraceae;g__Turicibacter;s__Turicibacter sp001543345
d__Bacteria;p__Firmicutes_A;c__Clostridia_258483;o__Christensenellales;f__CAG-74;g__;s__
d__Bacteria;p__Firmicutes_A;c__Clostridia_258483;o__Peptostreptococcales;f__Anaerovoracaceae;g__;s__
d__Bacteria;p__Firmicutes_A;c__Clostridia_258483;o__Lachnospirales;f__Lachnospiraceae;g__Sellimonas;s__
d__Bacteria;p__Firmicutes_A;c__Clostridia_258483;o__Oscillospirales;f__Ruminococcaceae;g__Paludicola;s__Paludicola psychrotolerans
d__Bacteria;p__Firmicutes_C;c__Negativicutes;o__Acidaminococcales;f__Acidaminococcaceae;g__Phascolarctobacterium_A;s__Phascolarctobacterium_A succinatutens
d__Bacteria;p__Actinobacteriota;c__Coriobacteriia;o__Coriobacteriales;f__Eggerthellaceae;g__Slackia_A;s__Slackia_A isoflavoniconvertens
d__Bacteria;p__Firmicutes_A;c__Clostridia_258483;o__Christensenellales;f__CAG-138;g__PeH17;s__PeH17 sp900542285
d__Bacteria;p__Firmicutes_A;c__Clostridia_258483;o__Oscillospirales;f__CAG-272;g__RUG13077;s__RUG13077 sp902785485
d__Bacteria;p__Bacteroidota;c__Bacteroidia;o__Bacteroidales;f__Bacteroidaceae;g__Prevotella;s__Prevotella sp003447235
d__Bacteria;p__Synergistota;c__Synergistia;o__Synergistales;f__Synergistaceae;g__Cloacibacillus;s__Cloacibacillus evryensis
d__Bacteria;p__Firmicutes_A;c__Clostridia_258483;o__Christensenellales;f__CAG-552;g__;s__
d__Bacteria;p__Firmicutes_D;c__Bacilli;o__Lactobacillales;f__Streptococcaceae;g__Streptococcus;s__Streptococcus anginosus
d__Bacteria;p__Firmicutes_A;c__Clostridia_258483;o__Oscillospirales;f__Oscillospiraceae_88309;g__Lawsonibacter;s__Lawsonibacter sp014287875
d__Bacteria;p__Firmicutes_G;c__SHA-98;o__DTU014;f__DTU014;g__DTU014;s__
d__Bacteria;p__Cyanobacteria;c__Vampirovibrionia;o__Gastranaerophilales;f__Gastranaerophilaceae;g__Limenecus;s__
d__Bacteria;p__Actinobacteriota;c__Actinomycetia;o__Mycobacteriales;f__Mycobacteriaceae;g__Corynebacterium;s__
d__Bacteria;p__Firmicutes_A;c__Clostridia_258483;o__Oscillospirales;f__Acutalibacteraceae;g__Caproiciproducens;s__
d__Bacteria;p__Bacteroidota;c__Bacteroidia;o__Bacteroidales;f__Coprobacteraceae;g__Coprobacter;s__Coprobacter secundus
d__Bacteria;p__Actinobacteriota;c__Actinomycetia;o__Actinomycetales;f__Micrococcaceae;g__Arthrobacter_G_385896;s__Arthrobacter russicus
d__Bacteria;p__Actinobacteriota;c__Coriobacteriia;o__Coriobacteriales;f__Coriobacteriaceae;g__Collinsella;s__Collinsella ihuae
d__Bacteria;p__Actinobacteriota;c__Coriobacteriia;o__Coriobacteriales;f__Eggerthellaceae;g__Berryella;s__
d__Bacteria;p__Actinobacteriota;c__Actinomycetia;o__Mycobacteriales;f__Mycobacteriaceae;g__Corynebacterium;s__Corynebacterium stationis
d__Bacteria;p__Bacteroidota;c__Bacteroidia;o__Bacteroidales;f__Tannerellaceae;g__Parabacteroides_B_862066;s__Parabacteroides_B_862066 sp002159645
d__Bacteria;p__Bacteroidota;c__Bacteroidia;o__Bacteroidales;f__Bacteroidaceae;g__Prevotella;s__Prevotella rara
d__Bacteria;p__Firmicutes_A;c__Clostridia_258483;o__Peptostreptococcales;f__Anaerovoracaceae;g__Eubacterium_N;s__
d__Bacteria;p__Firmicutes_A;c__Clostridia_258483;o__Oscillospirales;f__Oscillospiraceae_88309;g__Enterenecus;s__Enterenecus sp004560375
d__Bacteria;p__Proteobacteria;c__Gammaproteobacteria;o__Enterobacterales_A_737866;f__Enterobacteriaceae_A;g__Serratia_A;s__Serratia_A fonticola
d__Bacteria;p__Firmicutes_D;c__Bacilli;o__RFN20;f__CAG-288;g__CAG-288;s__CAG-288 sp000437395
d__Bacteria;p__Firmicutes_C;c__Negativicutes;o__Selenomonadales;f__Selenomonadaceae_42771;g__Megamonas;s__Megamonas funiformis
d__Bacteria;p__Firmicutes_A;c__Clostridia_258483;o__Lachnospirales;f__Lachnospiraceae;g__Lactonifactor;s__Lactonifactor longoviformis
d__Bacteria;p__Actinobacteriota;c__Coriobacteriia;o__Coriobacteriales;f__Coriobacteriaceae;g__Enorma;s__Enorma sp000333815
d__Bacteria;p__Firmicutes_A;c__Clostridia_258483;o__Clostridiales;f__Clostridiaceae_222000;g__Clostridium_P;s__Clostridium_P perfringens
d__Bacteria;p__Bacteroidota;c__Bacteroidia;o__Bacteroidales;f__UBA932;g__Cryptobacteroides;s__
d__Bacteria;p__Firmicutes_C;c__Negativicutes;o__Acidaminococcales;f__Acidaminococcaceae;g__Acidaminococcus;s__Acidaminococcus intestini
d__Bacteria;p__Firmicutes_A;c__Clostridia_258483;o__Oscillospirales;f__CAG-382;g__SFLA01;s__SFLA01 sp004553575
d__Bacteria;p__Proteobacteria;c__Gammaproteobacteria;o__Enterobacterales_A_737866;f__Enterobacteriaceae_A;g__Hafnia;s__Hafnia proteus
d__Bacteria;p__Bacteroidota;c__Bacteroidia;o__Bacteroidales;f__Bacteroidaceae;g__Alloprevotella;s__
d__Bacteria;p__Firmicutes_C;c__Negativicutes;o__Veillonellales;f__Megasphaeraceae;g__Megasphaera_A_38685;s__Megasphaera_A_38685 elsdenii
d__Bacteria;p__Firmicutes_A;c__Clostridia_258483;o__Christensenellales;f__CAG-917;g__CAG-349;s__CAG-349 sp003539515
d__Bacteria;p__Actinobacteriota;c__Coriobacteriia;o__Coriobacteriales;f__Atopobiaceae;g__NM07-P-09;s__NM07-P-09 sp004793665
d__Bacteria;p__Firmicutes_A;c__Clostridia_258483;o__Oscillospirales;f__Acutalibacteraceae;g__CAG-488;s__CAG-488 sp002449395
d__Bacteria;p__Desulfobacterota_I;c__Desulfovibrionia;o__Desulfovibrionales;f__Desulfovibrionaceae;g__Desulfovibrio_R_446353;s__Desulfovibrio_R_446353 fairfieldensis
d__Bacteria;p__Firmicutes_A;c__Clostridia_258483;o__Oscillospirales;f__Ruminococcaceae;g__Ruminococcus_C_59129;s__
d__Bacteria;p__Cyanobacteria;c__Vampirovibrionia;o__Gastranaerophilales;f__Gastranaerophilaceae;g__UBA2813;s__UBA2813 sp900319365
d__Bacteria;p__Firmicutes_A;c__Clostridia_258483;o__Christensenellales;f__CAG-138;g__PeH17;s__PeH17 sp000435055
d__Bacteria;p__Firmicutes_A;c__Clostridia_258483;o__Oscillospirales;f__Ruminococcaceae;g__Faecalibacterium;s__Faecalibacterium prausnitzii_C_71351
d__Bacteria;p__Firmicutes_D;c__Bacilli;o__Erysipelotrichales;f__Coprobacillaceae;g__Faecalibacillus;s__Faecalibacillus intestinalis
d__Bacteria;p__Firmicutes_A;c__Clostridia_258483;o__Christensenellales;f__CAG-917;g__CAG-475;s__CAG-475 sp900548005
d__Bacteria;p__Firmicutes_C;c__Negativicutes;o__Veillonellales;f__Dialisteraceae;g__Dialister;s__Dialister invisus
d__Bacteria;p__Patescibacteria;c__Saccharimonadia;o__Saccharimonadales;f__Nanosynbacteraceae;g__Nanosynbacter;s__
d__Bacteria;p__Verrucomicrobiota;c__Verrucomicrobiae;o__Opitutales;f__CAG-312;g__QALA01;s__QALA01 sp003343565
d__Bacteria;p__Firmicutes_A;c__Clostridia_258483;o__Lachnospirales;f__Lachnospiraceae;g__Mediterraneibacter_A_155507;s__Mediterraneibacter_A_155507 lactaris
d__Bacteria;p__Bacteroidota;c__Bacteroidia;o__Bacteroidales;f__UBA11471;g__UBA11471;s__
d__Bacteria;p__Firmicutes_D;c__Bacilli;o__Lactobacillales;f__Lactobacillaceae;g__Lactobacillus;s__Lactobacillus crispatus
d__Bacteria;p__Proteobacteria;c__Gammaproteobacteria;o__Burkholderiales_592524;f__Burkholderiaceae_A_574938;g__Oxalobacter_566322;s__Oxalobacter formigenes_B
d__Bacteria;p__Verrucomicrobiota;c__Lentisphaeria;o__Victivallales;f__UBA1829;g__UBA11452;s__
d__Bacteria;p__Bacteroidota;c__Bacteroidia;o__Bacteroidales;f__Bacteroidaceae;g__Prevotella;s__Prevotella stercorea
d__Bacteria;p__Firmicutes_D;c__Bacilli;o__Erysipelotrichales;f__Erysipelotrichaceae;g__Holdemania;s__Holdemania massiliensis
d__Bacteria;p__Firmicutes_A;c__Clostridia_258483;o__Oscillospirales;f__Oscillospiraceae_88309;g__Evtepia;s__Evtepia gabavorous
d__Bacteria;p__Actinobacteriota;c__Coriobacteriia;o__Coriobacteriales;f__Coriobacteriaceae;g__Collinsella;s__Collinsella bouchesdurhonensis
d__Bacteria;p__Firmicutes_A;c__Clostridia_258483;o__Oscillospirales;f__Oscillospiraceae_88309;g__WRMH01;s__
d__Bacteria;p__Verrucomicrobiota;c__Verrucomicrobiae;o__Opitutales;f__CAG-312;g__QALA01;s__
d__Bacteria;p__Firmicutes_A;c__Clostridia_258483;o__Oscillospirales;f__CAG-272;g__RUG13077;s__
d__Bacteria;p__Firmicutes_A;c__Clostridia_258483;o__Lachnospirales;f__Lachnospiraceae;g__Dorea_A;s__Dorea_A formicigenerans
d__Bacteria;p__Actinobacteriota;c__Coriobacteriia;o__Coriobacteriales;f__Atopobiaceae;g__UBA1367;s__
d__Bacteria;p__Bacteroidota;c__Bacteroidia;o__Bacteroidales;f__Coprobacteraceae;g__Coprobacter;s__Coprobacter fastidiosus
d__Bacteria;p__Firmicutes_A;c__Clostridia_258483;o__Oscillospirales;f__Acutalibacteraceae;g__CAG-217;s__CAG-217 sp000436335
d__Bacteria;p__Firmicutes_A;c__Clostridia_258483;o__Oscillospirales;f__Ruminococcaceae;g__Harryflintia;s__Harryflintia acetispora
d__Bacteria;p__Firmicutes_D;c__Bacilli;o__RF39;f__UBA660;g__;s__
d__Bacteria;p__Bacteroidota;c__Bacteroidia;o__Bacteroidales;f__Bacteroidaceae;g__Bacteroides_H;s__Bacteroides_H nordii
d__Bacteria;p__Firmicutes_D;c__Bacilli;o__Erysipelotrichales;f__Erysipelotrichaceae;g__Holdemania;s__Holdemania sp900120005
d__Bacteria;p__Bacteroidota;c__Bacteroidia;o__Bacteroidales;f__Tannerellaceae;g__Parabacteroides_B_862066;s__Parabacteroides_B_862066 goldsteinii
d__Bacteria;p__Firmicutes_A;c__Clostridia_258483;o__Lachnospirales;f__Lachnospiraceae;g__Coprococcus_A_187866;s__Coprococcus_A_187866 catus
d__Bacteria;p__Proteobacteria;c__Gammaproteobacteria;o__Enterobacterales_A_737866;f__Enterobacteriaceae_A;g__Citrobacter_A_692098;s__Citrobacter_A_692098 gillenii
d__Bacteria;p__Firmicutes_A;c__Clostridia_258483;o__Oscillospirales;f__Ruminococcaceae;g__Ruminococcus_D;s__
d__Bacteria;p__Actinobacteriota;c__Coriobacteriia;o__Coriobacteriales;f__Atopobiaceae;g__Paratractidigestivibacter;s__Paratractidigestivibacter faecalis
d__Bacteria;p__Firmicutes_C;c__Negativicutes;o__Veillonellales;f__Dialisteraceae;g__Dialister;s__Dialister sp900543165
d__Bacteria;p__Firmicutes_A;c__Clostridia_258483;o__Oscillospirales;f__Oscillospiraceae_88309;g__Enterenecus;s__
d__Bacteria;p__Firmicutes_A;c__Clostridia_258483;o__Oscillospirales;f__Ruminococcaceae;g__Gemmiger_A_73129;s__
d__Bacteria;p__Proteobacteria;c__Alphaproteobacteria;o__RF32;f__CAG-239;g__CAG-267;s__CAG-267 sp001917135
d__Bacteria;p__Firmicutes_A;c__Clostridia_258483;o__Tissierellales;f__Peptoniphilaceae;g__Fenollaria;s__Fenollaria massiliensis
d__Bacteria;p__Firmicutes_A;c__Clostridia_258483;o__Christensenellales;f__Christensenellaceae;g__Christensenella;s__Christensenella minuta
d__Bacteria;p__Firmicutes_A;c__Clostridia_258483;o__Lachnospirales;f__Lachnospiraceae;g__Lachnoclostridium_B;s__Lachnoclostridium_B sp900066555
d__Bacteria;p__Firmicutes_A;c__Clostridia_258483;o__Christensenellales;f__CAG-138;g__;s__
d__Bacteria;p__Firmicutes_D;c__Bacilli;o__Lactobacillales;f__Streptococcaceae;g__Streptococcus;s__Streptococcus oralis_E_350763
d__Bacteria;p__Firmicutes_A;c__Clostridia_258483;o__Oscillospirales;f__Oscillospiraceae_88309;g__Pseudoflavonifractor_80958;s__
d__Bacteria;p__Firmicutes_D;c__Bacilli;o__Erysipelotrichales;f__Erysipelotrichaceae;g__Longicatena;s__Longicatena caecimuris
d__Bacteria;p__Bacteroidota;c__Bacteroidia;o__Bacteroidales;f__Muribaculaceae;g__Duncaniella;s__
d__Bacteria;p__Firmicutes_A;c__Clostridia_258483;o__Lachnospirales;f__Lachnospiraceae;g__Fimimorpha;s__
d__Bacteria;p__Actinobacteriota;c__Coriobacteriia;o__Coriobacteriales;f__;g__;s__
d__Bacteria;p__Firmicutes_A;c__Clostridia_258483;o__Lachnospirales;f__Lachnospiraceae;g__Copromonas;s__Copromonas sp900066535
d__Bacteria;p__Firmicutes_A;c__Clostridia_258483;o__Lachnospirales;f__Lachnospiraceae;g__Anaerostipes;s__Anaerostipes hadrus
d__Bacteria;p__Bacteroidota;c__Bacteroidia;o__Bacteroidales;f__Bacteroidaceae;g__Phocaeicola_A_858004;s__
d__Bacteria;p__Bacteroidota;c__Bacteroidia;o__Bacteroidales;f__Tannerellaceae;g__Parabacteroides_B_862066;s__Parabacteroides_B_862066 johnsonii
d__Bacteria;p__Firmicutes_A;c__Clostridia_258483;o__Oscillospirales;f__Ruminococcaceae;g__Angelakisella;s__Angelakisella massiliensis
d__Bacteria;p__Firmicutes_A;c__Clostridia_258483;o__Oscillospirales;f__CAG-272;g__Avispirillum;s__
d__Bacteria;p__Bacteroidota;c__Bacteroidia;o__Bacteroidales;f__Rikenellaceae;g__Alistipes_A_871400;s__Alistipes_A_871400 onderdonkii
d__Bacteria;p__Firmicutes_A;c__Clostridia_258483;o__Lachnospirales;f__Lachnospiraceae;g__Coprococcus_A_121497;s__Coprococcus_A_121497 eutactus
d__Bacteria;p__Firmicutes_A;c__Clostridia_258483;o__Lachnospirales;f__Lachnospiraceae;g__Eisenbergiella;s__Eisenbergiella tayi
d__Bacteria;p__Firmicutes_A;c__Clostridia_258483;o__Oscillospirales;f__Ruminococcaceae;g__Gemmiger_A_73129;s__Gemmiger_A_73129 qucibialis
d__Bacteria;p__Firmicutes_A;c__Clostridia_258483;o__TANB77;f__CAG-508;g__Merdicola;s__Merdicola sp900552655
d__Bacteria;p__Firmicutes_A;c__Clostridia_258483;o__Lachnospirales;f__Lachnospiraceae;g__Choladousia;s__
d__Bacteria;p__Proteobacteria;c__Gammaproteobacteria;o__Enterobacterales_A_737866;f__Enterobacteriaceae_A;g__Klebsiella_724518;s__Klebsiella granulomatis
d__Bacteria;p__Actinobacteriota;c__Actinomycetia;o__Actinomycetales;f__Actinomycetaceae;g__Actinomyces;s__Actinomyces johnsonii
[truncated: 66 more columns]

## Sheet: regressor_performances_spearman
																																		Iteration	daily_HEI	HEI	aMED	DASH	mean_dds	mean_shannon_diversity_kcal	mean_berger_parker_kcal	mean_simpson_diversity_kcal	mean_gini_simpson_diversity_kcal	mean_quantidd_kcal	mean_mfad_jaccard_kcal	protein_eaten	fat_eaten	carb_eaten	fiber_eaten
																																		0	0.46	0.33	0.25	0.2	0.17	0.21	0.11	0.1	0.1	0.09	-0.09	0.13	0.1	0.07	0.5
																																		1	0.49	0.49	0.23	0.26	0.29	0.17	0.17	0.15	0.15	0.16	-0.03	0.17	0.13	0.23	0.31
																																		2	0.55	0.55	0.3	0.39	0.23	0.27	0.27	0.22	0.22	0.17	0.08	0.16	0.2	0.36	0.5
																																		3	0.47	0.41	0.3	0.23	0.29	0.19	0.22	0.21	0.21	0.25	0.11	0.23	0.09	0.27	0.48
																																		4	0.5	0.44	0.35	0.39	0.26	0.16	0.16	0.28	0.27	0.17	-0.01	0.15	0.13	0.2	0.47
																																		5	0.5	0.36	0.2	0.28	0.19	0.18	0.09	0.27	0.31	0.25	0.04	0.08	0.13	0.15	0.45
																																		6	0.51	0.52	0.22	0.31	0.21	0.23	0.16	0.23	0.23	0.24	0.09	0.21	0.07	0.21	0.47
																																		7	0.56	0.38	0.26	0.3	0.05	0.23	0.17	0.18	0.19	0.07	0.15	0.21	0.17	0.24	0.42
																																		8	0.5	0.46	0.12	0.2	0.28	0.05	0.28	0.25	0.25	0.14	0.13	0.11	0.11	0.24	0.4
																																		9	0.51	0.41	0.27	0.27	0.32	0.2	0.15	0.24	0.25	0.15	0.07	0.13	0.15	0.31	0.52
																																		10	0.52	0.46	0.26	0.28	0.21	0.14	0.23	0.29	0.29	0.17	0	0.18	0.13	0.29	0.45
																																		11	0.53	0.48	0.14	0.35	0.22	0.22	0.22	0.25	0.25	0.13	0.02	0.13	0.15	0.18	0.45
																																		12	0.42	0.34	0.29	0.29	0.21	0.18	0.2	0.22	0.22	0.26	0.09	0.13	0.22	0.3	0.44
																																		13	0.46	0.38	0.27	0.34	0.39	0.27	0.27	0.2	0.19	0.25	-0.03	0.1	0.12	0.25	0.43
																																		14	0.46	0.38	0.21	0.33	0.28	0.24	0.22	0.26	0.26	0.18	0.03	0.15	0.21	0.32	0.47
																																		15	0.39	0.34	0.28	0.24	0.15	0.17	0.18	0.06	0.05	0.09	0.06	0.19	0.14	0.33	0.37
																																		16	0.42	0.4	0.17	0.35	0.27	0.21	0.12	0.22	0.21	0.13	0.1	0.25	0.19	0.33	0.36
																																		17	0.56	0.48	0.23	0.27	0.25	0.23	0.18	0.28	0.27	0.06	-0.04	0.23	0.11	0.36	0.46
																																		18	0.51	0.39	0.18	0.37	0.25	0.14	0.21	0.18	0.18	0.12	0.06	0.23	0.14	0.25	0.53
																																		19	0.45	0.4	0.16	0.36	0.29	0.15	-0.03	0.05	0.05	0	0.02	0.22	0.11	0.31	0.38
																																		20	0.54	0.58	0.27	0.32	0.24	0.01	0.15	0.18	0.18	0.1	-0.04	0.13	0.16	0.34	0.5
																																		21	0.4	0.4	0.19	0.27	0.26	0.23	0.06	0.1	0.11	0.16	0.03	0.16	0.17	0.31	0.44
																																		22	0.46	0.45	0.3	0.34	0.34	0.24	0.12	0.18	0.18	0.06	0.14	0.2	0.07	0.25	0.45
																																		23	0.44	0.43	0.19	0.32	0.31	0.06	0.13	0.19	0.19	0.11	0	0.22	0.24	0.25	0.44
																																		24	0.52	0.5	0.25	0.37	0.08	0.19	0.15	0.12	0.11	0.19	0.03	0.15	0.05	0.25	0.38
																																		25	0.46	0.35	0.21	0.38	0.3	0.14	0.21	0.21	0.21	0.1	0.08	0.07	0.06	0.19	0.49
																																		26	0.47	0.46	0.15	0.3	0.22	0.17	0.14	0.18	0.18	0.2	0.03	0.13	0.07	0.21	0.34
																																		27	0.5	0.43	0.26	0.22	0.2	0.24	0.23	0.2	0.19	0.17	-0.1	0.14	0.18	0.26	0.47
																																		28	0.45	0.41	0.23	0.3	0.29	0.14	0.18	0.19	0.19	0.23	-0.03	0.08	0.16	0.26	0.42
																																		29	0.59	0.48	0.29	0.25	0.37	0.2	0.18	0.3	0.3	0.14	0.04	0.11	0.15	0.32	0.51
																																		30	0.41	0.44	0.26	0.26	0.18	0.21	0.13	0.11	0.11	0.06	0.06	0.14	0.18	0.15	0.44
																																		31	0.49	0.4	0.14	0.39	0.23	0.19	0.19	0.09	0.08	0.15	-0.05	0.18	0.14	0.21	0.43
																																		32	0.47	0.49	0.24	0.31	0.33	0.12	0.16	0.27	0.27	0.09	0.1	0.13	0.12	0.23	0.53
																																		33	0.46	0.46	0.2	0.24	0.18	0.11	0.16	0.28	0.28	0.09	0.04	0.16	0.28	0.28	0.46
																																		34	0.5	0.44	0.15	0.4	0.31	0.19	0.23	0.2	0.21	0.13	-0.03	0.11	0.23	0.29	0.4
																																		35	0.47	0.45	0.26	0.33	0.34	0.29	0.18	0.12	0.12	0.14	0.07	0.13	0.13	0.2	0.51
																																		36	0.46	0.47	0.15	0.38	0.26	0.21	0.2	0.1	0.1	0.14	0.08	0.2	0.08	0.25	0.48
																																		37	0.41	0.43	0.17	0.21	0.22	0.16	0.12	0.09	0.09	0.05	0.08	0.15	0.08	0.19	0.49
																																		38	0.48	0.45	0.27	0.22	0.32	0.27	0.19	0.09	0.1	0.21	0.1	0.21	0.21	0.29	0.46
																																		39	0.51	0.46	0.23	0.25	0.19	0.18	0.19	0.16	0.17	0.12	0.13	0.3	0.19	0.3	0.3
																																		40	0.51	0.47	0.2	0.22	0.18	0.2	0.16	0.16	0.16	0.1	0.13	0.16	0.16	0.3	0.54
																																		41	0.47	0.46	0.22	0.45	0.27	0.15	0.25	0.11	0.11	0.15	-0.08	0.13	0.09	0.2	0.39
																																		42	0.54	0.39	0.23	0.2	0.31	0.24	0.2	0.27	0.27	0.24	0.03	0.22	0.17	0.23	0.42
																																		43	0.54	0.49	0.21	0.34	0.2	0.18	0.19	0.15	0.15	0.17	0.11	0.2	0.08	0.42	0.48
																																		44	0.53	0.51	0.26	0.42	0.3	0.03	0.26	0.17	0.17	0.13	0	0.23	0.24	0.37	0.59
																																		45	0.52	0.51	0.29	0.37	0.23	0.15	0.19	0.15	0.14	0.18	0.02	0.2	0.15	0.34	0.5
																																		46	0.49	0.42	0.22	0.28	0.3	0.2	0.18	0.22	0.19	0.14	-0.02	0.23	0.15	0.26	0.42
																																		47	0.41	0.39	0.21	0.21	0.19	0.2	0.05	0.06	0.06	0.05	0.04	0.01	0.11	0.24	0.34
																																		48	0.46	0.38	0.15	0.41	0.15	0.13	0.23	0.14	0.13	0.12	0.17	0.16	0.08	0.32	0.4
																																		49	0.53	0.52	0.14	0.34	0.25	0.2	0.16	0.25	0.25	0.13	0.03	0.18	0.13	0.22	0.52
																																		50	0.48	0.45	0.23	0.28	0.25	0.15	0.18	0.21	0.21	0.11	0.07	0.29	0.21	0.3	0.49
																																		51	0.43	0.42	0.21	0.32	0.25	0.09	0.21	0.26	0.27	0.25	0.04	0.06	0.05	0.24	0.49
																																		52	0.55	0.53	0.33	0.43	0.26	0.19	0.21	0.23	0.21	0.12	0.1	0.24	0.2	0.35	0.53
																																		53	0.45	0.43	0.26	0.25	0.26	0.15	0.17	0.08	0.09	0.2	0.02	0.11	0.18	0.33	0.36
																																		54	0.5	0.44	0.25	0.3	0.28	0.22	0.12	0.18	0.18	0.14	-0.01	0.14	0.14	0.37	0.44
																																		55	0.49	0.52	0.2	0.29	0.29	0.21	0.18	0.14	0.13	0.18	-0.03	0.14	0.19	0.26	0.4
																																		56	0.46	0.5	0.18	0.27	0.28	0.15	0.08	0.12	0.12	0.02	0.07	0.13	0.15	0.37	0.46
																																		57	0.52	0.43	0.22	0.36	0.22	0.19	0.23	0.18	0.18	0.25	0.06	0.18	0.1	0.24	0.39
																																		58	0.49	0.41	0.31	0.39	0.28	0.16	0.26	0.23	0.22	0.18	-0.03	0.21	0.16	0.35	0.56
																																		59	0.5	0.45	0.2	0.39	0.21	0.08	0.17	0.21	0.22	0.11	0.13	0.15	0.17	0.38	0.47
																																		60	0.47	0.38	0.23	0.32	0.28	0.12	0.13	0.14	0.15	0.2	0	0.18	0.16	0.35	0.53
																																		61	0.49	0.47	0.23	0.28	0.3	0.2	0.16	0.14	0.13	0.12	0.1	0.17	0.1	0.23	0.45
																																		62	0.49	0.44	0.06	0.27	0.32	0.11	0.05	0.11	0.13	0.02	0.02	0.15	0.02	0.35	0.41
																																		63	0.42	0.36	0.15	0.33	0.26	0.05	0.09	0.1	0.11	0.12	0.11	0.25	0.06	0.32	0.42
																																		64	0.46	0.51	0.28	0.19	0.13	0.18	0.13	0.19	0.19	0.14	0.03	0.18	0.13	0.33	0.44
																																		65	0.47	0.49	0.13	0.29	0.31	0.14	0.15	0.26	0.26	0.2	-0.08	0.18	0.12	0.26	0.33
																																		66	0.49	0.39	0.19	0.28	0.34	0.18	0.22	0.2	0.18	0.17	-0.04	0.22	0.03	0.29	0.44
																																		67	0.48	0.4	0.23	0.39	0.2	0	0.11	0.16	0.15	0.14	0.04	0.1	0.13	0.19	0.47
																																		68	0.48	0.42	0.17	0.3	0.22	0.21	0.18	0.16	0.17	0.2	0.07	0.1	-0.02	0.24	0.42
																																		69	0.42	0.36	0.15	0.27	0.21	0.16	0.13	0.17	0.17	0.12	0.07	0.14	0.1	0.26	0.35
																																		70	0.52	0.43	0.28	0.36	0.28	0.11	0.16	0.12	0.13	0.12	0.11	0.19	0.13	0.29	0.51
																																		71	0.47	0.46	0.27	0.41	0.18	0.23	0.09	0.17	0.17	0.1	0.09	0.21	0.18	0.33	0.48
																																		72	0.46	0.43	0.25	0.29	0.28	0.12	0.31	0.21	0.21	0.2	-0.04	0.2	0.14	0.32	0.46
																																		73	0.48	0.46	0.25	0.34	0.36	0	0.22	0.29	0.27	0.11	0.03	0.18	-0.03	0.23	0.47
																																		74	0.42	0.36	0.21	0.32	0.26	0.2	0.23	0.14	0.15	0.16	0.07	0.19	0.18	0.29	0.42
																																		75	0.51	0.42	0.21	0.32	0.28	0.17	0.18	0.16	0.16	0.2	0	0.14	0.25	0.28	0.49
																																		76	0.44	0.36	0.2	0.28	0.29	0.08	0.16	0.1	0.1	0.15	-0.04	0.1	0.22	0.3	0.44
																																		77	0.47	0.48	0.24	0.41	0.21	0.19	0.19	0.27	0.26	0.16	0	0.22	0.15	0.3	0.42
																																		78	0.5	0.5	0.24	0.37	0.32	0.22	0.24	0.28	0.29	0.19	0.09	0.13	0.09	0.31	0.41
																																		79	0.52	0.4	0.26	0.37	0.26	0.27	0.11	0.16	0.16	0.05	0.06	0.18	0.14	0.25	0.49
																																		80	0.44	0.54	0.3	0.34	0.25	0.1	0.2	0.17	0.17	0.08	0.11	0.16	0.15	0.15	0.47
																																		81	0.58	0.47	0.27	0.19	0.28	0.03	0.23	0.16	0.16	0.22	-0.09	0.22	0.15	0.3	0.41
																																		82	0.49	0.4	0.16	0.17	0.36	0.29	0.1	0.14	0.14	0.14	0.09	0.17	0.19	0.23	0.46
																																		83	0.34	0.24	0.03	0.3	0.17	0.27	0.22	0.1	0.09	0.13	0.04	0.23	0.13	0.37	0.41
																																		84	0.49	0.4	0.2	0.28	0.3	0.23	0.05	0.15	0.14	0.08	0.09	0.12	0.04	0.28	0.42
																																		85	0.42	0.36	0.32	0.26	0.33	0.21	0.11	0.16	0.16	0.12	0.13	0.09	0.12	0.25	0.44
																																		86	0.53	0.43	0.16	0.25	0.24	0.22	0.2	0.24	0.25	0.18	0.06	0.17	0.06	0.34	0.46
																																		87	0.49	0.48	0.23	0.37	0.1	0.23	0.17	0.2	0.2	0.08	0.1	0.16	0.05	0.27	0.51
																																		88	0.49	0.39	0.14	0.44	0.28	0.17	0.09	0.16	0.16	0.05	-0.07	0.12	0.12	0.21	0.46
																																		89	0.52	0.42	0.23	0.34	0.24	0.24	0.18	0.21	0.22	0.11	-0.02	0.17	0.17	0.2	0.47
																																		90	0.58	0.54	0.19	0.29	0.3	0.11	0.16	0.15	0.15	0.1	0.01	0.15	0.02	0.2	0.46
																																		91	0.52	0.45	0.2	0.26	0.23	0.25	0.12	0.14	0.14	0.06	0.09	0.16	0.2	0.23	0.45
																																		92	0.52	0.49	0.26	0.3	0.23	0.3	0.15	0.21	0.21	0.1	0.11	0.18	0.16	0.27	0.39
																																		93	0.51	0.47	0.2	0.33	0.28	0.1	0.22	0.24	0.23	0.2	0.04	0.16	0.06	0.32	0.36
																																		94	0.43	0.37	0.16	0.27	0.3	0.22	0.06	0.1	0.1	0.06	0.12	0.14	0.09	0.17	0.51
																																		95	0.45	0.35	0.14	0.27	0.2	0.18	0.06	0.15	0.16	0.13	0.02	0.19	0.08	0.43	0.44
																																		96	0.52	0.4	0.32	0.29	0.27	0.31	0.18	0.15	0.16	0.16	0.09	0.17	0.02	0.3	0.43
																																		97	0.46	0.37	0.18	0.23	0.25	0.15	0.08	0.18	0.18	0.08	0.01	0.22	0.09	0.26	0.35
																																		98	0.48	0.47	0.16	0.21	0.31	0.14	0.13	0.17	0.17	0.17	-0.03	0.19	0.21	0.22	0.42
																																		99	0.55	0.45	0.27	0.31	0.26	0.2	0.21	0.24	0.25	0.12	0.06	0.16	0.09	0.21	0.43
[truncated: 97 more columns]
